# Supplementary material for: Association between genetically plasma proteins and osteonecrosis: a proteome-wide Mendelian randomization analysis
Source: Front Genet. 2024 Jul 25;15:1440062. doi: 10.3389/fgene.2024.1440062 (PMC11306153; doi:10.3389/fgene.2024.1440062)
Supplement: Supplementary file 1 [file Table1.XLSX]

## Sheet: Supplementary Table 1
Supplementary Table 1. Detailed information of studies and datasets used in the present study.
Exposure or outcome	Study or consortium	Participants	Ancestry	Web source	PMID
Plasma Proteins	DeCODE Genetics Consortium	35,559 individuals	European ancestry	https://www.decode.com/summarydata/	34857953
Osteonecrosis	Finnegan consortium, R10	1,543 cases and 391,037 controls	European ancestry	https://storage.googleapis.com/finngen-public-data-r10/summary_stats/finngen_R10_M13_OSTEONECROSIS.gz	/

## Sheet: Supplementary Table 2
Supplementary Table 2. The genetic varants used in the MR analysis
SNP	chr	pos	effect_allele.exposure	other_allele.exposure	beta.exposure	se.exposure	pval.exposure	samplesize.exposure	exposure	id.exposure	R2	F
rs72729191	5	9536241	C	T	1.3935	0.009669	0	35371	SEMA5A++SEM5A_NA_SEM5A	13132_SEMA5A	0.310152	15901.7
rs56155312	7	130292282	T	C	-0.9327	0.00531	0	35353	CPA4++CBPA4_NA_CBPA4	9267_CPA4	0.288582	14339.9
rs11265611	1	154422649	A	G	0.7419	0.005268	0	35363	IL6R++IL_6_sRa	15602_IL6R	0.248387	11685.8
rs66965282	3	186640979	G	A	1.1096	0.008984	0	35367	HRG++HRG_NA_HRG	4996_HRG	0.246792	11587.5
rs11669763	19	54246475	A	C	1.3913	0.009739	0	35369	LILRA6++LIRA6_NA_LIRA6	7059_LILRA6	0.235185	10875.6
rs62115743	19	51011618	T	C	-1.3461	0.012134	0	35371	KLK11++Kallikrein_11	2831_KLK11	0.234268	10820.8
rs3809114	12	57454856	A	G	-0.6869	0.004396	0	35367	INHBC++INHBC_NA_INHBC	15686_INHBC	0.228248	10459.3
rs648029	19	54734389	G	A	-0.7278	0.005759	0	35372	KIR2DL3++KI2L3_NA_KI2L3	17153_KIR2DL3	0.213241	9586.57
rs73076965	20	1535534	G	A	-0.7733	0.006048	0	35374	SIRPB1++SIRB1_NA_SIRB1	6247_SIRPB1	0.20495	9118.26
rs41277428	7	143388729	A	G	-1.076	0.01098	0	35371	EPHA1++EphA1_NA_EphA1	3431_EPHA1	0.196788	8665.45
rs62130660	19	10275923	G	T	0.639	0.00535	0	35376	ICAM1++sICAM_1	4342_ICAM1	0.192246	8419.01
rs3804749	3	123114156	T	C	-0.6305	0.006566	0	35366	PDIA5++PDIA5_NA_PDIA5	5593_PDIA5	0.179597	7741.65
rs527665651	1	161585679	A	G	1.0412	0.008568	0	35351	FCGR2B++FCG2B_NA_FCG2B	3310_FCGR2B	0.17633	7567.44
rs1800162	12	57209634	G	A	-0.6108	0.004527	0	35367	INHBC++INHBC_NA_INHBC	15686_INHBC	0.175391	7521.97
rs1402146	3	46606216	C	T	-0.5847	0.004425	0	35343	TDGF1++Cripto_NA_Cripto	5810_TDGF1	0.170176	7247.55
rs27433	5	96774231	G	T	-0.8593	0.006239	0	35349	ERAP1++ARTS1_NA_ARTS1	4964_ERAP1	0.163778	6922.85
rs318427	6	2945097	G	A	0.6077	0.006513	0	35363	NQO2++Quinone_reductase_2	9754_NQO2	0.152726	6374.01
rs34974522	19	51092031	A	G	-0.5456	0.006219	0	35373	SIGLEC9++Siglec_9	3007_SIGLEC9	0.145313	6013.76
rs393665	19	54251997	A	T	0.5814	0.006365	0	35368	LILRB5++LIRB5_NA_LIRB5	7015_LILRB5	0.141819	5844.43
rs62152025	2	69972624	T	C	-0.7599	0.008676	0	35358	PCYOX1++PCYOX_NA_PCYOX	6431_PCYOX1	0.139099	5712.62
rs10440825	6	36837991	A	G	-1.3203	0.016085	0	35354	PPIL1++PPIL1_NA_PPIL1	9884_PPIL1	0.138233	5670.68
rs4850046	2	3587016	T	C	-0.7926	0.009123	0	35333	COLEC11++Collectin_Kidney_1	4430_COLEC11	0.137271	5621.61
rs4869923	6	149553763	G	T	0.5485	0.006256	0	35380	LRP11++LRP11_NA_LRP11	15472_LRP11	0.136007	5569.11
rs34172242	19	54196804	C	T	0.5219	0.00557	0	35367	LILRB3++LIRB3_NA_LIRB3	15615_LILRB3	0.133438	5445.71
rs12205095	6	132716167	G	T	-0.5441	0.006052	0	35364	VNN2++VNN2_NA_VNN2	15480_VNN2	0.130754	5319.22
rs4970773	1	109712974	G	C	-0.5533	0.006966	0	35342	GSTM3++GSTM3_3	9748_GSTM3	0.128535	5212.41
rs112996469	16	69515284	C	T	-0.5889	0.006849	0	35375	NQO1++NAD_P_H_dehydrogenase	9837_NQO1	0.125815	5090.98
rs12462938	19	51612580	G	A	0.5563	0.006082	0	35383	SIGLEC5++Siglec_5	16792_SIGLEC5	0.125756	5089.39
rs72832182	5	150140872	T	C	-0.8832	0.010375	0	35355	PDGFRB++PDGF_Rb	3459_PDGFRB	0.125669	5081.33
rs406231	19	54247206	T	G	-0.5471	0.006463	0	35369	LILRB5++LIRB5_NA_LIRB5	7015_LILRB5	0.124241	5017.38
rs115651556	12	94220122	A	G	-2.0436	0.02548	0	35368	PLXNC1++PLXC1_NA_PLXC1	4564_PLXNC1	0.122032	4915.66
rs111354914	10	7698491	G	A	0.9773	0.012888	0	35361	ITIH2++ITI_heavy_chain_H2	9326_ITIH2	0.121756	4902
rs34463787	6	95560335	T	C	-0.5502	0.005697	0	35343	MANEA++MANEA_NA_MANEA	8014_MANEA	0.11976	4808.26
rs72661022	1	19958722	A	G	0.5857	0.007696	0	35380	PLA2G2A++NPS_PLA2	2692_PLA2G2A	0.119557	4804.07
rs2608817	4	39425581	T	C	-0.5038	0.006044	0	35361	KLB++KLOTB_NA_KLOTB	19557_KLB	0.119311	4790.24
rs34777355	16	1167503	T	A	1.8447	0.020717	0	35311	TPSAB1++TRYB1_NA_TRYB1	9409_TPSAB1	0.118791	4759.8
rs10031141	4	73728326	G	A	0.4927	0.006009	0	35350	CXCL6++GCP_2	3495_CXCL6	0.117628	4712.2
rs6081084	20	1898803	C	G	-0.609	0.00709	0	35371	SIRPA++SHPS1_NA_SHPS1	5430_SIRPA	0.116384	4658.56
rs854643	17	36038199	G	A	0.8421	0.010693	0	35370	CCL18++PARC_NA_PARC	3044_CCL18	0.114957	4593.88
rs6504163	17	63468418	T	C	-0.4822	0.00614	0	35354	ACE++ACE_NA_ACE	10714_ACE	0.113461	4524.42
rs1256518	14	65269214	G	T	0.5371	0.006317	0	35358	FUT8++FUT8_NA_FUT8	8244_FUT8	0.11239	4476.79
rs7202152	16	144846	A	G	-0.473	0.006381	0	35314	HBZ++HBAZ_NA_HBAZ	6919_HBZ	0.111072	4412.26
rs1889418	19	54251862	T	C	-0.8398	0.011074	0	35369	LILRB2++ILT_4	5091_LILRB2	0.11085	4409.18
rs11740298	5	150112892	T	C	-0.4903	0.006228	0	35355	PDGFRB++PDGF_Rb	3459_PDGFRB	0.110825	4406.31
rs4779584	15	32702555	C	T	-0.5988	0.008403	0	35398	GREM1++GREM1_NA_GREM1	18878_GREM1	0.108427	4304.6
rs10158980	1	203143355	T	C	0.7008	0.00886	0	35354	CHI3L1++YKL_40	11104_CHI3L1	0.106148	4198.16
rs4764130	12	14868147	T	A	0.6313	0.007409	0	35365	ART4++ART4_NA_ART4	6576_ART4	0.106046	4194.95
rs9856858	3	190593625	G	C	0.5108	0.006179	0	35372	IL1RAP++IL_1_R_AcP	14048_IL1RAP	0.105156	4156.43
rs6601898	10	5076039	G	A	0.5672	0.007699	0	35372	AKR1C4++AK1C4_NA_AK1C4	18397_AKR1C4	0.104837	4142.34
rs821429	1	153302967	A	G	-1.0395	0.014342	0	35360	S100A7++S100A7_NA_S100A7	7916_S100A7	0.104208	4113.21
rs7739450	6	43943861	A	G	-0.4573	0.006508	0	35363	VEGFA++L_VEGF165	19437_VEGFA	0.104055	4106.83
rs1165593	12	103838890	G	A	0.6051	0.008051	0	35361	HSP90B1++Endoplasmin_NA_Endoplasmin	6393_HSP90B1	0.102862	4054.1
rs4981311	14	20674854	A	G	0.6023	0.008234	0	35335	ANG++Angiogenin_NA_Angiogenin	4874_ANG	0.101792	4004.21
rs138838615	3	48729234	A	G	-0.947	0.00893	0	35343	MST1++MSP_NA_MSP	4407_MST1	0.10116	3977.46
rs61751618	1	147624311	A	G	-1.4356	0.017556	0	35359	ACP6++PPA6_NA_PPA6	5742_ACP6	0.100315	3942.29
rs2241044	22	17100948	C	A	-0.4457	0.005413	0	35333	IL17RA++IL_17_sR	2992_IL17RA	0.0992279	3892.02
rs11197747	10	116596841	C	T	-0.5762	0.007601	0	35379	PNLIPRP2++LIPR2_NA_LIPR2	15471_PNLIPRP2	0.0990581	3889.68
rs140864960	3	49725193	A	G	-1.1759	0.011185	0	35344	MST1++MSP_NA_MSP	4407_MST1	0.0991001	3887.66
rs56245767	16	1225309	T	C	0.7991	0.00892	0	35316	TPSB2++TPSB2_NA_TPSB2	3403_TPSB2	0.0985855	3862.21
rs11555096	15	80180184	T	C	-1.4758	0.021891	0	35347	FAH++FAAA_NA_FAAA	11424_FAH	0.0980908	3844.09
rs2477355	1	196271205	A	C	-0.4613	0.004613	0	35337	CFHR4++FHR4_NA_FHR4	6471_CFHR4	0.0974297	3814.31
rs11055175	12	12968844	G	A	-1.33	0.020156	0	35374	HEBP1++HEBP1_NA_HEBP1	18225_HEBP1	0.0962514	3767.2
rs9411367	9	133243126	T	C	0.5957	0.006609	0	35365	ABO++BGAT_NA_BGAT	9253_ABO	0.0961707	3762.75
rs78306371	16	1213618	C	T	-1.2315	0.015486	0	35316	TPSAB1++TRYB1_NA_TRYB1	9409_TPSAB1	0.0962819	3762.35
rs117147437	11	17943896	A	G	1.1372	0.017098	0	35387	SAA4++SAA_4	15516_SAA4	0.0956729	3743.54
rs11624959	14	77572280	T	C	0.7548	0.008641	0	35354	GSTZ1++MAAI_NA_MAAI	16872_GSTZ1	0.0955751	3735.82
rs17852402	19	10293843	A	G	-0.6753	0.008243	0	35376	ICAM1++sICAM_1	4342_ICAM1	0.0953483	3728.34
rs142370265	1	103485310	T	C	-0.9195	0.012556	0	35349	AMY2A++Pancreatic_alpha_amylase	18917_AMY2A	0.0940594	3669.91
rs11667546	19	13957898	T	C	-0.5714	0.008624	0	35372	IL27RA++TCCR_NA_TCCR	5132_IL27RA	0.0933564	3642.02
rs62387693	6	16234469	T	C	-0.4863	0.005772	0	35381	GMPR++GMPR1_NA_GMPR1	19254_GMPR	0.0932952	3640.31
rs2706525	17	74449620	A	G	-0.5624	0.007948	0	35377	CD300A++CM35H_NA_CM35H	5630_CD300A	0.09322	3636.67
rs6794287	3	142883824	T	C	0.4465	0.006549	0	35365	PCOLCE2++PCOC2_NA_PCOC2	6081_PCOLCE2	0.0930408	3627.73
rs139848768	1	9722328	T	C	2.3427	0.035126	0	35391	CLSTN1++Alcadein_alpha_1	15521_CLSTN1	0.0925071	3607.45
rs12610863	19	55343021	A	G	-0.4434	0.006523	0	35371	TMEM190++TM190_NA_TM190	10442_TMEM190	0.092457	3603.26
rs1394919	4	75906793	A	C	-0.4708	0.006004	0	35354	NAAA++ASAHL_NA_ASAHL	3173_NAAA	0.0919356	3579.16
rs7739450	6	43943861	A	G	-0.4288	0.00656	0	35363	VEGFA++VEGF121_NA_VEGF121	4867_VEGFA	0.0914894	3560.94
rs79431016	15	81296180	G	C	-1.0236	0.015467	0	35361	IL16++IL_16	2774_IL16	0.0904932	3518.11
rs13154497	5	150093355	C	A	-0.4771	0.006795	0	35357	PDGFRB++PDGF_Rb	3459_PDGFRB	0.0901673	3503.79
rs12459503	19	51657782	C	T	0.4478	0.005939	0	35380	SIGLEC14++SIG14_NA_SIG14	8248_SIGLEC14	0.0901094	3503.6
rs61998206	19	51481484	T	C	0.9727	0.012801	0	35382	SIGLEC5++Siglec_5	16792_SIGLEC5	0.0898327	3491.97
rs431001	19	54301977	G	A	0.4664	0.006891	0	35367	LILRA5++LIRA5_NA_LIRA5	8766_LILRA5	0.089697	3484.7
rs4803455	19	41345604	A	C	0.4228	0.005654	0	35371	B3GNT8++B3GN8_NA_B3GN8	9297_B3GNT8	0.0892029	3464.02
rs35901765	5	136025049	T	C	-0.4324	0.00666	0	35355	TGFBI++BGH3_NA_BGH3	3283_TGFBI	0.0890209	3454.7
rs1448903	2	206444237	G	A	0.7036	0.010179	0	35360	ADAM23++ADAM_23	7049_ADAM23	0.0875692	3393.43
rs804830	6	37641681	C	G	-0.4652	0.005996	0	35361	MDGA1++MDGA1_NA_MDGA1	16900_MDGA1	0.0873843	3385.68
rs117637256	7	83515251	C	T	-0.8532	0.010435	0	35352	SEMA3E++Semaphorin_3E	5363_SEMA3E	0.0852812	3295.76
rs4677042	3	71732550	G	C	0.6182	0.009301	0	35333	PROK2++Prokineticin_2	10754_PROK2	0.0851991	3290.52
rs145888232	19	54211473	T	C	1.6062	0.019987	0	35369	LILRA6++LIRA6_NA_LIRA6	7059_LILRA6	0.0850282	3286.65
rs115056441	3	98931678	A	T	-1.5661	0.020021	0	35331	ST3GAL6++SIA10_NA_SIA10	6947_ST3GAL6	0.0850984	3286.08
rs73170678	7	143139110	T	A	0.5985	0.009054	0	35373	PIP++PIP_NA_PIP	6060_PIP	0.0849715	3284.63
rs2274328	1	8949385	C	A	-0.4124	0.005843	0	35389	CA6++Carbonic_anhydrase_6	3352_CA6	0.0848287	3280.08
rs10157489	1	161493229	G	A	0.5163	0.006324	0	35351	FCGR2B++FCG2B_NA_FCG2B	3310_FCGR2B	0.0847396	3272.8
rs148370779	20	59027157	T	C	-1.6072	0.024496	0	35381	CTSZ++CATZ_NA_CATZ	4971_CTSZ	0.0846347	3271.14
rs13100619	3	15508460	C	A	-0.9375	0.014681	0	35369	BTD++Biotinidase_NA_Biotinidase	15644_BTD	0.0846184	3269.35
rs4851521	2	101993894	T	C	-0.4144	0.006314	0	35368	IL1R2++IL_1_sRII	14133_IL1R2	0.0841299	3248.65
rs872129	1	203200263	G	A	-0.7819	0.011699	0	35366	CHIT1++Chitotriosidase_1	3600_CHIT1	0.0839846	3242.34
rs2511504	11	131326501	C	T	0.4162	0.006715	0	35367	NTM++NTRI_NA_NTRI	8428_NTM	0.0835767	3225.24
rs12060409	1	9228453	G	A	-0.5384	0.007379	0	35384	H6PD++G6PE_NA_G6PE	7161_H6PD	0.0833768	3218.37
rs61818036	1	151391723	A	G	0.5952	0.00986	0	35361	PSMB4++Proteasome_beta_chain	18340_PSMB4	0.0833062	3213.31
rs11669237	19	51030161	G	C	-0.4217	0.006997	0	35352	KLK13++kallikrein_13	11152_KLK13	0.082152	3164
rs12405457	1	160789262	G	A	0.4833	0.007488	0	35363	LY9++LY9_NA_LY9	3324_LY9	0.0815428	3139.43
rs503176	13	113090560	G	A	0.6087	0.010156	0	34873	F7++Coagulation_Factor_VII	3184_F7	0.0824958	3135.37
rs368380	20	14833444	T	C	-0.4243	0.00571	0	35369	FLRT3++FLRT3_NA_FLRT3	13123_FLRT3	0.0814105	3134.42
rs9807813	19	4232418	T	C	-0.9235	0.012305	0	35340	EBI3++IL27B_NA_IL27B	10851_EBI3	0.0810517	3116.83
rs58886971	21	33306637	A	G	-0.6648	0.010885	0	35380	IFNAR1++IFN_a_b_R1	9183_IFNAR1	0.0806818	3104.87
rs17735613	10	116599949	G	A	0.5588	0.00819	0	35379	PNLIPRP2++LIPR2_NA_LIPR2	15471_PNLIPRP2	0.0804279	3094.15
rs55733846	6	94672897	C	G	-0.7973	0.010115	0	35341	MANEA++MANEA_NA_MANEA	8014_MANEA	0.0803659	3088.24
rs3848662	19	35725155	T	G	-0.6093	0.01006	0	35376	IGFLR1++TM149_NA_TM149	7244_IGFLR1	0.0798806	3071.01
rs7536494	1	205193306	G	C	-0.674	0.010168	0	35375	CNTN2++CNTN2_NA_CNTN2	3296_CNTN2	0.0795663	3057.8
rs72947590	2	159478804	C	T	0.4451	0.005376	0	35349	LY75++LY75_NA_LY75	16620_LY75	0.0792805	3043.63
rs112312277	19	54202976	T	G	0.7961	0.010455	0	35368	LILRA6++LIRA6_NA_LIRA6	7059_LILRA6	0.0785218	3013.64
rs115200978	1	154402374	T	C	1.2979	0.020441	0	35364	S100A7++S100A7_NA_S100A7	7916_S100A7	0.078308	3004.4
rs180934092	14	73837864	A	G	-0.8459	0.01364	0	35351	ENTPD5++ENTP5_NA_ENTP5	4437_ENTPD5	0.0780754	2993.61
rs117157109	9	114968171	A	C	0.7078	0.009859	0	35362	TNC++Tenascin_NA_Tenascin	4155_TNC	0.0780523	2993.59
rs8177683	10	5966995	T	C	0.4055	0.006683	0	35359	IL15RA++IL_15_Ra	14054_IL15RA	0.0779502	2989.09
rs1130866	2	85666618	A	G	-0.3953	0.006683	0	35332	SFTPB++SP_B	10672_SFTPB	0.0779956	2988.69
rs11574433	3	46406413	A	G	0.395	0.0046	0	35342	TDGF1++Cripto_NA_Cripto	5810_TDGF1	0.077052	2950.35
rs6427594	1	161485731	C	T	0.5188	0.00684	0	35351	FCGR2A++FCG2A_NA_FCG2A	3309_FCGR2A	0.0770231	2949.9
rs1884564	20	1892012	C	G	-0.5539	0.008024	0	35371	SIRPA++SHPS1_NA_SHPS1	5430_SIRPA	0.0767158	2938.81
rs4239214	17	28000866	A	G	0.6601	0.007836	0	35351	VTN++Vitronectin_NA_Vitronectin	13125_VTN	0.0767255	2937.55
rs58029146	20	35449892	A	G	-0.5805	0.009279	0	35366	CPNE1++CPNE1_NA_CPNE1	5346_CPNE1	0.0766931	2937.46
rs79565532	1	147540001	C	G	-1.169	0.017129	0	35357	ACP6++PPA6_NA_PPA6	5742_ACP6	0.0765242	2929.71
rs279546	3	9929085	A	C	0.4987	0.007078	0	35371	CRELD1++CREL1_NA_CREL1	7628_CRELD1	0.076359	2924.02
rs62077864	17	79713912	T	C	0.4397	0.006751	0	35372	ENPP7++ENPP7_NA_ENPP7	4435_ENPP7	0.0762593	2919.97
rs17401875	1	52166955	T	A	0.6259	0.010515	0	35368	GPX7++GPX7_NA_GPX7	8345_GPX7	0.075682	2895.73
rs4844600	1	207505962	G	A	-0.4893	0.007548	0	35369	CR1++Complement_receptor_type_1	19556_CR1	0.0756041	2892.58
rs3746476	20	38311767	G	A	-0.6473	0.011176	0	35375	BPI++BPI_NA_BPI	4126_BPI	0.075386	2884.05
rs34471369	22	30606221	T	C	-0.5932	0.007365	0	35365	TCN2++Apo_TC_II	15560_TCN2	0.0753906	2883.42
rs12451323	17	34307079	C	T	-0.5669	0.00943	0	35373	CCL7++MCP_3	4886_CCL7	0.0753058	2880.56
rs191512445	11	71596849	C	G	0.8571	0.012503	0	35371	FOLR3++FOLR3_NA_FOLR3	15495_FOLR3	0.0752119	2876.52
rs142439242	8	96713932	G	A	-1.1754	0.018436	0	35363	CPQ++Aminopeptidase_NA_Aminopeptidase	9394_CPQ	0.0745752	2849.56
rs6048991	20	23686297	T	C	-0.4952	0.007749	0	35363	CST2++CYTT_NA_CYTT	4324_CST2	0.0745139	2847.03
rs2073667	17	35981646	T	C	1.4151	0.022373	0	35366	CCL15++MIP_5	18289_CCL15	0.0744183	2843.32
rs113106463	2	11320	A	G	-0.4275	0.005857	0	35322	ACP1++PPAC_NA_PPAC	3858_ACP1	0.074339	2836.52
rs6783228	3	194339757	A	G	-0.4639	0.007211	0	35302	CPN2++CPN2_NA_CPN2	6415_CPN2	0.0741895	2828.75
rs10425544	19	836043	C	T	0.4229	0.00721	0	35309	PRTN3++Proteinase_3	13720_PRTN3	0.0740852	2825.02
rs8006024	14	20727808	C	G	0.4382	0.006963	0	35340	RNASE6++RNAS6_NA_RNAS6	5646_RNASE6	0.0739719	2822.83
rs384565	1	161514344	C	T	0.7505	0.009804	0	35351	FCGR3A++FcRIIIa_NA_FcRIIIa	15388_FCGR3A	0.0731123	2788.31
rs41495150	17	35983724	G	C	1.7723	0.029911	0	35367	CCL15++MIP_5	18289_CCL15	0.0728859	2780.25
rs117924866	11	20910078	A	G	1.0527	0.016942	0	35379	NELL1++NELL1_NA_NELL1	6544_NELL1	0.07267	2772.31
rs7736104	5	76864852	G	T	-0.4129	0.007044	0	35354	CRHBP++CRHBP_NA_CRHBP	6039_CRHBP	0.0722391	2752.65
rs10043720	5	159340325	G	A	0.409	0.006907	0	35366	IL12B++IL_12_p40	13733_IL12B	0.072205	2752.18
rs56174961	1	45381678	T	A	-0.7994	0.013403	0	35365	AKR1A1++AK1A1_NA_AK1A1	4192_AKR1A1	0.0721062	2748.04
rs114844178	1	161382477	A	G	0.6435	0.008531	0	35354	FCGR2B++FCG2B_NA_FCG2B	3310_FCGR2B	0.0719735	2741.74
rs8101768	19	51479780	C	T	0.4073	0.006807	0	35382	SIGLEC6++Siglec_6	2741_SIGLEC6	0.071913	2741.43
rs11024589	11	18256876	C	A	-0.7464	0.012782	0	35381	SAA1++SAA_NA_SAA	15515_SAA1	0.0719128	2741.34
rs6083638	20	24837444	G	A	0.4	0.006382	0	35366	CST7++CYTF_NA_CYTF	3302_CST7	0.0717166	2732.12
rs10992273	9	92211164	G	A	-0.3923	0.006475	0	35359	ASPN++ASPN_NA_ASPN	6451_ASPN	0.0716117	2727.28
rs2099684	1	161530340	G	A	0.4093	0.006629	0	35351	FCGR3B++FCG3B_NA_FCG3B	3311_FCGR3B	0.0715287	2723.26
rs115503338	1	1434243	A	G	-1.2384	0.021993	0	35308	VWA1++VWA1_NA_VWA1	6385_VWA1	0.0715849	2722.25
rs7256201	19	51201783	C	T	-0.4084	0.006205	0	35375	CD33++Siglec_3	3166_CD33	0.0711314	2708.81
rs2257287	10	79873283	A	G	0.3992	0.005618	0	35365	SFTPD++SP_D	19590_SFTPD	0.0711498	2708.8
rs3136512	11	46738570	T	C	-0.3783	0.00665	0	35376	LRP4++LRP4_NA_LRP4	19558_LRP4	0.0710811	2706.83
rs11101981	1	109662028	C	T	-0.3854	0.00671	0	35346	GSTM3++GSTM3_3	9748_GSTM3	0.0707268	2690.02
rs62186877	20	1459797	G	A	0.6509	0.009209	0	35373	SIRPB1++SIRB1_NA_SIRB1	6247_SIRPB1	0.0705622	2685.34
rs146052929	19	8030043	C	T	-0.9722	0.016064	0	35377	CCL25++TECK_NA_TECK	2705_CCL25	0.0705519	2685.22
rs74480769	5	40972109	G	A	-1.2803	0.022097	0	35357	C7++C7_NA_C7	2888_C7	0.0702546	2671.54
rs6676813	1	103512697	C	A	-0.9393	0.013853	0	35349	AMY1A++Amylase__alpha_1A	7918_AMY1A	0.070142	2666.33
rs10948514	6	49592080	T	G	-0.3962	0.005634	0	35359	CRISP2++CRIS2_NA_CRIS2	9282_CRISP2	0.0695142	2641.43
rs8105365	19	42814271	C	T	0.4343	0.007049	0	35366	PSG3++PSG3_NA_PSG3	6444_PSG3	0.0693827	2636.58
rs1356979	11	18197693	C	T	-0.3806	0.006799	0	35383	SAA4++SAA_4	15516_SAA4	0.0691557	2628.58
rs67827628	15	60390021	C	T	0.624	0.011162	0	35366	ANXA2++annexin_II	4961_ANXA2	0.0691702	2627.91
rs873785	4	931361	C	T	0.3778	0.006075	0	35275	IDUA++IDUA_NA_IDUA	3169_IDUA	0.0691291	2619.47
rs16988619	19	50972447	A	C	0.6052	0.011061	0	35369	KLK10++kallikrein_10	6227_KLK10	0.068863	2615.6
rs1558333	12	6565889	G	T	-0.5378	0.006636	0	35388	TAPBPL++TPSNR_NA_TPSNR	6364_TAPBPL	0.0688026	2614.54
rs114284000	6	33098354	A	C	1.8679	0.033223	0	35428	TAPBP++TPSN_NA_TPSN	12378_TAPBP	0.0686729	2612.19
rs11886092	2	19863913	G	A	0.3791	0.006174	0	35369	MATN3++MATN3_NA_MATN3	19361_MATN3	0.0686822	2608.22
rs4854353	2	76379	C	G	-0.4112	0.005847	0	35320	ACP1++PPAC_NA_PPAC	3858_ACP1	0.0686831	2604.64
rs62209647	20	33917852	C	G	0.6775	0.012445	0	35367	ASIP++ASIP_NA_ASIP	5676_ASIP	0.0685205	2601.48
rs17152290	7	79342426	C	T	0.5679	0.010012	0	35348	MAGI2++MAGI2_NA_MAGI2	14066_MAGI2	0.0684032	2595.31
rs17573790	1	196640266	C	A	-0.6785	0.010391	0	35338	CFHR1++FHR1_NA_FHR1	15468_CFHR1	0.0683835	2593.77
rs72663742	4	94071981	G	T	-1.0343	0.01713	0	35334	HPGDS++PTGD2_NA_PTGD2	12549_HPGDS	0.0683752	2593.14
rs75776028	1	169684654	G	A	-0.4017	0.006718	0	35362	SELL++sL_Selectin	4831_SELL	0.0683127	2592.65
rs1243081	14	94117125	C	T	-0.5043	0.00756	0	35362	SERPINA10++protein_Z_inhibitor	13119_SERPINA10	0.0682847	2591.51
rs13008230	2	68927451	G	T	-0.8414	0.015071	0	35359	GKN2++GKN2_NA_GKN2	6416_GKN2	0.0680452	2581.53
rs12599777	16	5029465	G	A	-0.4777	0.008245	0	35357	NAGPA++NAGPA_NA_NAGPA	11208_NAGPA	0.0680071	2579.84
rs34531670	19	54790165	C	T	0.4499	0.00659	0	35372	KIR2DL3++KI2L3_NA_KI2L3	17153_KIR2DL3	0.0675646	2562.92
rs4400628	1	161320896	G	A	0.4181	0.00571	0	35354	FCGR3A++FcRIIIa_NA_FcRIIIa	15388_FCGR3A	0.0675752	2562.05
rs4851562	2	102254549	G	A	-0.4374	0.006407	0	35365	IL1RL1++IL_1_R4	4234_IL1RL1	0.0674875	2559.28
rs5030347	19	10273928	A	C	-0.4809	0.007857	0	35376	ICAM5++sICAM_5	5124_ICAM5	0.0671378	2545.86
rs6048991	20	23686297	T	C	-0.4691	0.008126	0	35363	CST1++CYTN_NA_CYTN	5459_CST1	0.0668662	2533.89
rs13115901	4	122670259	A	G	-0.4366	0.007715	0	35352	FGF2++bFGF_NA_bFGF	3025_FGF2	0.0667672	2529.08
rs9381017	6	40982194	C	T	0.5077	0.008783	0	35372	TREML2++TRML2_NA_TRML2	5736_TREML2	0.0667207	2528.62
rs148006599	20	3182669	C	G	-1.2644	0.021247	0	35377	ITPA++Inosine_triphosphatase	18916_ITPA	0.0665931	2523.8
rs62013198	15	78931980	A	T	0.6988	0.010723	0	35358	CTSH++Cathepsin_H	8465_CTSH	0.0665655	2521.32
rs77418648	2	240462987	A	G	0.5939	0.010826	0	35274	GPC1++Glypican_1	8697_GPC1	0.0666051	2516.93
rs28399656	19	44813447	A	T	1.4812	0.026205	0	35367	BCAM++BCAM_NA_BCAM	2816_BCAM	0.0664055	2515.47
rs5030347	19	10273928	A	C	-0.4764	0.007985	0	35376	ICAM5++sICAM_5	8245_ICAM5	0.0658872	2495.09
rs56361406	11	20355929	T	C	0.39	0.007148	0	35372	HTATIP2++HTAI2_NA_HTAI2	10630_HTATIP2	0.0658203	2492.09
rs150990486	4	3398681	T	A	-1.2046	0.019051	0	35281	HGFAC++HGFA_NA_HGFA	3617_HGFAC	0.0659332	2490.25
rs61735836	21	46152973	T	C	0.8885	0.016562	0	34729	FTCD++FTCD_NA_FTCD	9213_FTCD	0.0663846	2469.26
rs2269340	1	109629614	C	T	0.8074	0.013842	0	35346	GSTM1++GST_M1_1	15395_GSTM1	0.0652986	2469.15
rs56227154	8	60238324	G	C	0.3686	0.006803	0	35350	CA8++Carbonic_Anhydrase_VIII	11390_CA8	0.0652767	2468.54
rs1144393	11	102798678	C	T	0.3779	0.006269	0	35362	MMP1++MMP_1	4924_MMP1	0.0651379	2463.76
rs9462353	6	37698716	T	C	-0.5863	0.008763	0	35361	MDGA1++MDGA1_NA_MDGA1	16900_MDGA1	0.0650306	2459.35
rs114844178	1	161382477	A	G	0.6114	0.008844	0	35354	FCGR2A++FCG2A_NA_FCG2A	3309_FCGR2A	0.064972	2456.5
rs73235018	4	15495006	T	A	-1.232	0.016638	0	35365	BST1++BST1_NA_BST1	4535_BST1	0.0646764	2445.3
rs79645969	19	40660997	T	C	0.8928	0.01523	0	35374	MIA++MIA_NA_MIA	2687_MIA	0.0645961	2442.68
rs13188927	5	102699259	T	C	-0.369	0.005702	0	35340	PAM++AMD_NA_AMD	5620_PAM	0.064447	2434.31
rs112266976	16	75131847	G	C	-0.6348	0.009612	0	35365	CTRB2++CTRB2_NA_CTRB2	5648_CTRB2	0.0643162	2430.75
rs2532503	12	6448593	A	G	0.3828	0.00491	0	35383	TAPBPL++TPSNR_NA_TPSNR	6364_TAPBPL	0.0642597	2429.71
rs7149542	14	94554896	T	G	0.4245	0.007964	0	35372	SERPINA4++Kallistatin_NA_Kallistatin	3449_SERPINA4	0.0642649	2429.16
rs400345	16	84294888	T	C	-0.44	0.008297	0	35373	WFDC1++WFDC1_NA_WFDC1	9316_WFDC1	0.0642477	2428.53
rs9624216	22	23580365	A	G	-0.6045	0.010409	0	35357	IGLL1++IGLL1_NA_IGLL1	6485_IGLL1	0.0640563	2419.71
rs2749534	14	94343423	A	G	-0.4003	0.007043	0	35372	SERPINA1++a1_Antitrypsin	3580_SERPINA1	0.0637686	2409.12
rs36048924	17	1631834	A	G	0.3688	0.007076	0	35355	SCARF1++SREC_I	5129_SCARF1	0.0636081	2401.49
rs8051363	16	75221319	G	A	0.4059	0.007246	0	35362	CTRB1++Chymotrypsin_NA_Chymotrypsin	5671_CTRB1	0.0635602	2400.04
rs73190041	5	103519742	G	C	-0.5032	0.009424	0	35343	NUDT12++NUD12_NA_NUD12	13947_NUDT12	0.0635292	2397.5
rs78225362	17	74946624	T	C	-1.0308	0.019974	0	35370	NT5C++NT5C_NA_NT5C	12560_NT5C	0.0634769	2397.22
rs4346716	4	6561722	C	T	-0.3595	0.006773	0	35372	MAN2B2++MA2B2_NA_MA2B2	9251_MAN2B2	0.0634539	2396.43
rs470530	11	102810218	G	A	0.5965	0.011039	0	35364	MMP12++MMP_12	4496_MMP12	0.0634191	2394.48
rs61734410	16	1202369	T	C	-0.3878	0.005443	0	35315	TPSB2++TPSB2_NA_TPSB2	3403_TPSB2	0.0634717	2393.28
rs151064	21	26908003	G	T	0.5387	0.010339	0	35366	ADAMTS5++ADAMTS_5	3168_ADAMTS5	0.0633806	2393.07
rs2511504	11	131326501	C	T	0.3616	0.006654	0	35356	NTM++NTRI_NA_NTRI	10907_NTM	0.0630867	2380.55
rs6571690	14	34902491	A	G	0.6199	0.010789	0	35369	FAM177A1++F177A_NA_F177A	8039_FAM177A1	0.0630263	2378.99
rs9320981	6	95385523	G	A	-0.3743	0.005461	0	35338	MANEA++MANEA_NA_MANEA	8014_MANEA	0.063011	2376.29
rs11878862	19	5817207	G	A	-0.5911	0.010692	0	35363	FUT5++FUT5_NA_FUT5	4549_FUT5	0.0628192	2370.25
rs7849542	9	133167143	A	G	0.3896	0.00538	0	35364	ABO++BGAT_NA_BGAT	9253_ABO	0.0627627	2368.04
rs440212	11	16825770	G	A	0.5311	0.010142	0	35360	PLEKHA7++PKHA7_NA_PKHA7	12731_PLEKHA7	0.0626177	2361.93
rs12534392	7	145493418	A	G	0.3896	0.007075	0	35373	CNTNAP2++CNTP2_NA_CNTP2	6965_CNTNAP2	0.0624911	2357.71
rs55871806	2	102264346	C	G	0.4971	0.008525	0	35365	IL18R1++IL_18_Ra	14079_IL18R1	0.0622143	2346.04
rs2010629	8	11770663	T	C	0.4839	0.008373	0	35378	CTSB++Cathepsin_B	8007_CTSB	0.0621846	2345.71
rs56113269	20	1674540	T	C	0.5421	0.008161	0	35375	SIRPB1++SIRB1_NA_SIRB1	6247_SIRPB1	0.0619854	2337.5
rs10031270	4	5015781	G	T	0.447	0.008707	0	35344	CYTL1++CYTL1_NA_CYTL1	8402_CYTL1	0.0620345	2337.42
rs3822233	4	17509724	A	G	-0.3944	0.007528	0	35346	QDPR++DHPR_NA_DHPR	11257_QDPR	0.0620247	2337.16
rs7120521	11	126012278	T	C	-0.6652	0.012478	0	35368	CDON++CDON_NA_CDON	4541_CDON	0.0619593	2335.99
rs4900811	14	47840365	T	C	-0.5405	0.009024	0	35362	MDGA2++MDGA2_NA_MDGA2	19372_MDGA2	0.0619662	2335.87
rs73050865	19	51612691	G	C	-1.1513	0.018559	0	35383	SIGLEC14++SIG14_NA_SIG14	8248_SIGLEC14	0.0618947	2334.38
rs2269340	1	109629614	C	T	0.7851	0.013679	0	35346	GSTM4++GSTM4_NA_GSTM4	18895_GSTM4	0.0617414	2325.78
rs6232	5	96416081	C	T	-0.6235	0.010783	0	35342	PCSK1++NEC1_NA_NEC1	13388_PCSK1	0.0616231	2320.77
rs2156000	2	134788860	T	C	-0.4469	0.007429	0	35392	LCT++LPH_NA_LPH	9017_LCT	0.0613274	2312.18
rs184080912	1	196880806	A	C	0.8453	0.010881	0	35338	CFHR4++FHR4_NA_FHR4	6471_CFHR4	0.061414	2312.12
rs2270813	5	157737881	C	T	0.3708	0.007156	0	35357	THG1L++THG1_NA_THG1	18215_THG1L	0.0613656	2311.42
rs116101393	3	159280577	C	G	0.7426	0.010028	0	35339	RARRES1++RAR_responsive_protein_TIG1	8398_RARRES1	0.0612324	2304.91
rs112348856	15	78835181	A	G	-0.3575	0.005803	0	35361	CTSH++Cathepsin_H	8465_CTSH	0.0610936	2300.77
rs79732499	20	3423561	T	G	-1.1974	0.023187	0	35378	ATRN++Attractin_NA_Attractin	15499_ATRN	0.0607655	2288.71
rs4733407	8	33208165	C	T	0.3897	0.006119	0	35358	FUT10++FUT10_NA_FUT10	7156_FUT10	0.0607799	2288
rs11248860	16	1222038	A	G	-0.3988	0.005718	0	35316	TPSB2++TPSB2_NA_TPSB2	3403_TPSB2	0.0608124	2286.58
rs289953	2	151143485	C	T	0.3585	0.006161	0	35346	TNFAIP6++TSG_6	5036_TNFAIP6	0.0606583	2282.35
rs4861699	4	186063586	G	A	-0.4288	0.008148	0	35392	TLR3++TLR3_NA_TLR3	16918_TLR3	0.0605046	2279.16
rs58955525	6	169193706	T	C	0.4835	0.009112	0	35022	THBS2++TSP2_NA_TSP2	3339_THBS2	0.0610009	2275.03
rs8108746	19	4196009	A	G	0.351	0.00557	0	35334	EBI3++IL27B_NA_IL27B	10851_EBI3	0.0604236	2272.18
rs35115846	17	79024726	G	A	0.466	0.008905	0	35385	ENGASE++ENASE_NA_ENASE	16781_ENGASE	0.0603279	2271.62
rs697356	3	165718150	C	G	-0.3606	0.006236	0	35338	BCHE++Pseudocholinesterase_NA_Pseudocholinesterase	15514_BCHE	0.0602779	2266.61
rs4971111	1	157511463	T	C	-0.3688	0.005693	0	35371	FCRL4++FCRL4_NA_FCRL4	8973_FCRL4	0.060135	2263
rs5030062	3	186736391	C	A	0.3618	0.007161	0	35367	KNG1++Kininogen__HMW__Two_Chain	15343_KNG1	0.0599817	2256.61
rs684225	10	97882605	A	C	-0.3464	0.006306	0	35367	CRTAC1++CRAC1_NA_CRAC1	5632_CRTAC1	0.0599436	2255.08
rs10781522	9	136920601	A	G	-0.3559	0.006528	0	35258	C8G++CO8G_NA_CO8G	14708_C8G	0.0599558	2248.62
rs9914641	17	9075524	T	A	-0.4685	0.009377	0	35374	NTN1++NET1_NA_NET1	6649_NTN1	0.0596334	2243.12
rs7871721	9	134859278	T	C	-0.721	0.014229	0	35339	FCN2++FCN2_NA_FCN2	3313_FCN2	0.0596797	2242.75
rs45589832	20	38291483	A	G	-0.8899	0.016967	0	35371	LBP++LBP_NA_LBP	3074_LBP	0.0595361	2239.04
rs9295661	6	25449798	A	C	0.7637	0.012956	0	35373	BTN3A3++BT3A3_NA_BT3A3	17692_BTN3A3	0.0593697	2232.51
rs4364226	4	87465386	A	G	-0.3459	0.00597	0	35364	SPARCL1++SPARCL1_NA_SPARCL1	4467_SPARCL1	0.0592561	2227.4
rs4803617	19	43363506	A	G	0.3659	0.00523	0	35347	CD177++CD177_NA_CD177	13116_CD177	0.0592521	2226.17
rs260675	2	108983663	C	G	-1.5378	0.029062	0	35354	EDAR++EDAR_NA_EDAR	2977_EDAR	0.0591655	2223.15
rs41341749	17	35983666	G	A	-0.9149	0.017398	0	35367	CCL14++HCC_1	2900_CCL14	0.0591065	2221.61
rs3752440	4	3445027	A	G	-0.6883	0.011315	0	35280	HGFAC++HGFA_NA_HGFA	3617_HGFAC	0.0591726	2218.78
rs6442776	3	3099916	T	C	0.3589	0.006472	0	35369	IL5RA++IL_5_Ra	13686_IL5RA	0.0589717	2216.36
rs117658699	16	4368818	C	T	-0.8052	0.015496	0	35359	NMRAL1++NMRL1_NA_NMRL1	13988_NMRAL1	0.0588433	2210.6
rs632350	6	85377625	T	C	-0.5319	0.010138	0	35343	NT5E++5__Nucleotidase	15452_NT5E	0.0588683	2210.6
rs117773903	22	38830584	T	C	1.3196	0.02626	0	35364	NPTXR++NPTXR_NA_NPTXR	15511_NPTXR	0.058771	2208.03
rs144819505	20	3141210	G	C	-1.0334	0.018486	0	35377	ITPA++Inosine_triphosphatase	18916_ITPA	0.0586932	2205.73
rs58493320	1	206021553	A	G	-0.4846	0.009739	0	35364	CTSE++CATE_NA_CATE	15376_CTSE	0.0586473	2203.09
rs139089346	20	25002554	C	T	1.529	0.027122	0	35366	CST7++CYTF_NA_CYTF	3302_CST7	0.0585815	2200.59
rs1809277	5	122755214	G	A	0.3776	0.006851	0	35355	PPIC++PPIC_NA_PPIC	18819_PPIC	0.0585276	2197.76
rs6581886	12	69221310	C	T	-0.3507	0.006676	0	35364	LYZ++Lysozyme_NA_Lysozyme	4920_LYZ	0.0584179	2193.94
rs62585602	9	129020685	A	G	-0.3438	0.006871	0	35362	SH3GLB2++SHLB2_NA_SHLB2	18222_SH3GLB2	0.0583955	2192.92
rs17725099	19	18371548	A	G	0.3976	0.007749	0	35351	GDF15++MIC_1	4374_GDF15	0.058353	2190.55
rs3745635	19	5844332	T	C	-1.0042	0.018845	0	35363	FUT5++FUT5_NA_FUT5	4549_FUT5	0.0583107	2189.6
rs60434542	14	77301922	G	C	-0.4104	0.006113	0	35355	GSTZ1++MAAI_NA_MAAI	16872_GSTZ1	0.0582198	2185.48
rs73193344	4	3284079	T	C	-0.9345	0.015783	0	35283	HGFAC++HGFA_NA_HGFA	3617_HGFAC	0.0582595	2182.61
rs2079662	17	34174256	T	C	-0.5724	0.009954	0	35372	CCL8++MCP_2	13748_CCL8	0.0580772	2180.85
rs35791045	4	7425380	G	A	0.4446	0.008893	0	35377	PSAPL1++SAPL1_NA_SAPL1	8814_PSAPL1	0.0578774	2173.19
rs7246060	19	38241022	A	G	-0.3493	0.006398	0	35375	SPINT2++SPINT2_NA_SPINT2	2843_SPINT2	0.0578545	2172.16
rs75003668	17	66199313	G	A	-1.4632	0.030044	0	35370	APOH++b2_Glycoprotein_I	8288_APOH	0.0578585	2172.01
rs11072069	15	69135936	G	A	0.365	0.006512	0	35375	GLCE++GLCE_NA_GLCE	7808_GLCE	0.0577818	2169.26
rs59477943	18	31556721	G	A	-0.9248	0.017513	0	35337	B4GALT6++B4GT6_NA_B4GT6	10832_B4GALT6	0.0577088	2164.03
rs9606990	22	32744668	T	C	0.4305	0.007794	0	35375	TIMP3++TIMP_3	2480_TIMP3	0.057537	2159.51
rs74808980	12	57011719	G	A	-0.665	0.008811	0	35369	INHBC++INHBC_NA_INHBC	15686_INHBC	0.0575397	2159.25
rs10046898	9	92176794	T	C	0.3431	0.006598	0	35354	OGN++MIME_NA_MIME	17224_OGN	0.057349	2150.75
rs7325308	13	45940527	T	C	0.346	0.006647	0	35357	CPB2++TAFI_NA_TAFI	3518_CPB2	0.0572986	2148.92
rs4616480	2	85670645	A	G	-0.3627	0.006328	0	35344	GNLY++Granulysin_NA_Granulysin	3195_GNLY	0.0572511	2146.24
rs113711414	3	98557721	T	C	-1.3302	0.021518	0	35330	ST3GAL6++SIA10_NA_SIA10	6947_ST3GAL6	0.0572567	2145.62
rs2297950	1	203225058	T	C	0.361	0.009846	2.85e-294	35364	CHIT1++Chitotriosidase_1	3600_CHIT1	0.0570087	2137.81
rs17004790	21	45671324	C	T	-0.7458	0.011118	0	35197	COL6A1++Collagen_a1_VI	16828_COL6A1	0.0572145	2135.87
rs7853134	9	131040209	G	C	-0.4065	0.008007	0	35371	AIF1L++AIF1L_NA_AIF1L	18871_AIF1L	0.0569364	2135.36
rs4076566	22	50285045	A	G	-0.3408	0.006527	0	35333	PLXNB2++PLXB2_NA_PLXB2	9216_PLXNB2	0.0569782	2134.73
rs6939056	6	16160338	T	G	0.4022	0.006164	0	35380	GMPR++GMPR1_NA_GMPR1	19254_GMPR	0.0568089	2130.84
rs17050272	2	120548864	A	G	0.3414	0.006851	0	35358	INHBB++Inhibin_bB_chain	13676_INHBB	0.0566923	2124.88
rs714883	7	150802743	G	T	0.4774	0.007951	0	35376	AOC1++ABP1_NA_ABP1	15486_AOC1	0.0566237	2123.23
rs34807506	12	6437094	A	G	0.351	0.004833	0	35383	TAPBPL++TPSNR_NA_TPSNR	6364_TAPBPL	0.0564925	2118.44
rs185254	19	51466932	A	C	0.438	0.008399	0	35366	SIGLEC12++SIG12_NA_SIG12	10037_SIGLEC12	0.0564652	2116.33
rs138605473	19	42851501	T	G	1.1741	0.017378	0	35357	CD177++CD177_NA_CD177	13116_CD177	0.0564439	2114.95
rs12986335	19	680845	G	A	0.3482	0.006812	0	35314	PRSS57++PRS57_NA_PRS57	8351_PRSS57	0.0564425	2112.32
rs73881478	22	30564426	A	G	-0.6033	0.011304	0	35365	TCN2++Holo_TC_II	5584_TCN2	0.0562952	2109.53
rs7671600	4	119120851	C	G	-0.4307	0.007648	0	35353	FABP2++FABP2_NA_FABP2	15385_FABP2	0.0562531	2107.14
rs35822882	6	45949262	T	G	-1.1262	0.022309	0	35350	CLIC5++CLIC5_NA_CLIC5	12475_CLIC5	0.0562265	2105.9
rs2470193	15	51403538	T	A	-0.4502	0.008701	0	35363	SCG3++SCG3_NA_SCG3	7957_SCG3	0.056163	2104.15
rs61808983	1	169505159	T	C	-0.6473	0.013108	0	35363	F5++Coagulation_Factor_V	4906_F5	0.0557834	2089.09
rs9811674	3	190569373	A	G	-0.5258	0.008939	0	35375	IL1RAP++IL_1_R_AcP	14048_IL1RAP	0.0557244	2087.46
rs4819131	21	45612338	G	A	0.6097	0.009238	0	35208	COL6A1++Collagen_a1_VI	16828_COL6A1	0.0558721	2083.44
rs10858248	9	136216478	G	A	-0.3346	0.005823	0	35268	QSOX2++QSOX2_NA_QSOX2	8397_QSOX2	0.0556937	2079.93
rs1957067	4	73846814	G	C	0.4062	0.007563	0	35349	CXCL1++Gro_a	2985_CXCL1	0.0555219	2077.9
rs214830	20	2340459	C	G	0.3604	0.007466	0	35373	TGM3++TGM3_NA_TGM3	4471_TGM3	0.0552927	2070.23
rs3777411	6	160055913	T	C	0.508	0.01	0	35390	IGF2R++IGF_II_receptor	16057_IGF2R	0.0552231	2068.46
rs11755421	6	33747546	A	G	-0.4098	0.007098	0	35360	MLN++MOTI_NA_MOTI	5631_MLN	0.0551436	2063.56
rs28642754	9	89028459	C	T	-0.7119	0.013133	0	35363	SEMA4D++SEM4D_NA_SEM4D	5737_SEMA4D	0.0551014	2062.06
rs10145558	14	94505641	G	A	0.6003	0.012061	0	35372	SERPINA12++Vaspin_NA_Vaspin	6551_SERPINA12	0.0548247	2051.63
rs28721898	19	5814662	T	C	-0.4651	0.009833	0	35362	FUT3++Fucosyltransferase_3	4548_FUT3	0.0548305	2051.28
rs2336596	1	197025962	A	G	-0.3324	0.006586	0	35338	F13B++coagulation_factor_XIII_B	5658_F13B	0.0548641	2051.22
rs564141	1	160728486	A	G	0.3378	0.005456	0	35360	SLAMF7++SLAF7_NA_SLAF7	5487_SLAMF7	0.0547982	2049.88
rs142370265	1	103485310	T	C	-0.7014	0.012771	0	35349	AMY2B++Alpha_amylase_2B	15556_AMY2B	0.0547306	2046.57
rs2877	7	83135109	G	C	0.3496	0.005457	0	35348	SEMA3E++Semaphorin_3E	5363_SEMA3E	0.0547306	2046.51
rs4778640	15	81311790	G	A	-0.9998	0.019459	0	35362	IL16++IL_16	2774_IL16	0.0545989	2042.12
rs62078064	17	35960344	T	G	-0.3935	0.007523	0	35365	CCL16++HCC_4	4913_CCL16	0.0545111	2038.81
rs55851595	12	129595744	T	C	0.6456	0.012916	0	35378	TMEM132D++T132D_NA_T132D	13416_TMEM132D	0.0544751	2038.14
rs16920732	8	56536153	T	A	-0.3719	0.007022	0	35364	PENK++PENK_NA_PENK	9076_PENK	0.0544682	2037.06
rs17599599	4	167040587	A	G	0.9313	0.017419	0	35363	SPOCK3++TICN3_NA_TICN3	9906_SPOCK3	0.0543814	2033.57
rs809066	7	87358339	G	A	0.5317	0.010636	0	35347	CROT++OCTC_NA_OCTC	13929_CROT	0.0544028	2033.5
rs34879831	3	190645805	A	G	-0.4353	0.007388	0	35376	IL1RAP++IL_1_R_AcP	14048_IL1RAP	0.0542794	2030.28
rs9932707	16	71828230	C	A	-0.3298	0.005581	0	35376	HP++HPT_NA_HPT	7905_HP	0.0541392	2024.74
rs2293788	17	36001503	A	G	-0.7541	0.015195	0	35370	CCL14++HCC_1	2900_CCL14	0.0539722	2017.79
rs2766575	6	35773900	C	T	0.3339	0.006667	0	35354	CLPS++COL_NA_COL	5749_CLPS	0.0539469	2015.88
rs56094988	3	98771605	C	G	0.6133	0.010191	0	35331	ST3GAL6++SIA10_NA_SIA10	6947_ST3GAL6	0.0539417	2014.37
rs7592976	2	68326669	G	A	-0.607	0.01217	0	35362	CNRIP1++CB032_NA_CB032	18218_CNRIP1	0.0538888	2014.04
rs12159472	22	36060768	A	G	-0.795	0.016058	0	35371	APOL3++APOL3_NA_APOL3	16823_APOL3	0.0538392	2012.6
rs2709926	7	83400426	T	G	0.4047	0.006398	0	35353	SEMA3E++Semaphorin_3E	5363_SEMA3E	0.0538199	2010.81
rs1050239	11	6394233	A	G	-0.3608	0.006687	0	35363	SMPD1++ASM_NA_ASM	10818_SMPD1	0.053598	2002.61
rs61917498	12	27705074	T	C	0.4804	0.00982	0	35355	MANSC4++MANS4_NA_MANS4	9578_MANSC4	0.0535656	2000.88
rs1678101	3	66255989	G	A	-0.4274	0.008223	0	35351	LRIG1++LRIG1_NA_LRIG1	18831_LRIG1	0.0534435	1995.84
rs855454	9	33664302	A	T	0.3754	0.006694	0	35349	PRSS3++TRY3_NA_TRY3	18864_PRSS3	0.0533339	1991.4
rs431001	19	54301977	G	A	0.3593	0.006985	0	35367	LILRA5++LIRA5_NA_LIRA5	7787_LILRA5	0.0532323	1988.41
rs74320783	3	52802517	A	G	-1.2672	0.023293	0	35354	ITIH3++ITIH3_NA_ITIH3	7145_ITIH3	0.0532345	1987.76
rs801576	5	135634400	C	T	0.551	0.01016	0	35349	LECT2++LECT2_NA_LECT2	16763_LECT2	0.0532099	1986.51
rs11003132	10	52777687	T	C	-0.3776	0.006003	0	35361	MBL2++MBL_NA_MBL	3000_MBL2	0.053179	1985.97
rs12447525	16	89603223	A	G	-0.4163	0.008106	0	35320	DPEP1++DPEP1_NA_DPEP1	8794_DPEP1	0.0531994	1984.47
rs1541408	12	47954569	G	C	-0.5945	0.010176	0	35362	COL2A1++Chondrocalcin_NA_Chondrocalcin	18875_COL2A1	0.0530796	1982.1
rs12549172	8	62968489	A	G	0.6216	0.011715	0	35343	GGH++GGH_NA_GGH	9370_GGH	0.0531049	1982.04
rs4844574	1	207199596	C	G	-0.393	0.007823	0	35370	CD55++DAF_NA_DAF	5069_CD55	0.0530311	1980.64
rs79744555	17	80491128	C	T	0.494	0.009839	0	35358	NPTX1++NPTX1_NA_NPTX1	9256_NPTX1	0.053042	1980.4
rs573489250	19	50719036	A	G	1.0153	0.018831	0	35369	CLEC11A++SCGF_alpha	4500_CLEC11A	0.0529521	1977.47
rs854686	17	35992406	C	T	-0.4675	0.009366	0	35368	CCL23++Ck_b_8_1	3028_CCL23	0.0527856	1970.85
rs12649187	4	15474620	C	A	-1.2452	0.018999	0	35365	BST1++BST1_NA_BST1	4535_BST1	0.0527499	1969.27
rs12053542	2	36761891	T	C	-0.3296	0.006735	0	35361	VIT++VITRN_NA_VITRN	6234_VIT	0.052661	1965.55
rs74543965	13	51887303	G	A	0.7992	0.016107	0	35365	THSD1++THSD1_NA_THSD1	5621_THSD1	0.052638	1964.87
rs7647776	3	186602713	A	C	0.3559	0.007571	0	35367	AHSG++a2_HS_Glycoprotein	3581_AHSG	0.0525497	1961.5
rs2753408	11	33378145	A	G	-0.3242	0.006912	0	35347	KIAA1549L++K154L_NA_K154L	11145_KIAA1549L	0.0524679	1957.17
rs1477117	12	109450974	A	G	-0.4191	0.008854	0	35372	MMAB++MMAB_NA_MMAB	17783_MMAB	0.0524124	1956.37
rs190679746	14	65290689	A	G	1.0972	0.019342	0	35358	FUT8++FUT8_NA_FUT8	8244_FUT8	0.0524253	1956.1
rs3761376	21	42366929	A	G	-0.3748	0.007805	0	35340	TFF1++TFF1_NA_TFF1	9185_TFF1	0.0524046	1954.29
rs67443586	21	41339786	T	C	-0.7349	0.015325	0	35368	FAM3B++FAM3B_NA_FAM3B	9177_FAM3B	0.0522979	1951.63
rs35645920	17	79739645	A	G	0.7404	0.020191	2.29e-294	35375	ENPP7++ENPP7_NA_ENPP7	4435_ENPP7	0.0522756	1951.14
rs6138072	20	23775502	A	G	0.3701	0.006634	0	35362	CST5++CYTD_NA_CYTD	3803_CST5	0.052224	1948.39
rs6906620	6	46062250	C	A	-0.3596	0.006074	0	35357	ENPP5++ENPP5_NA_ENPP5	6556_ENPP5	0.0521557	1945.43
rs12023342	1	116888036	G	C	-0.4107	0.008075	0	35347	PTGFRN++FPRP_NA_FPRP	12727_PTGFRN	0.0520309	1939.97
rs7210270	17	42399167	G	A	1.115	0.015425	0	35383	NAGLU++NAG_NA_NAG	15509_NAGLU	0.0519523	1938.85
rs9411299	9	137044341	C	G	-0.3903	0.008059	0	35260	DPP7++DPP2_NA_DPP2	8346_DPP7	0.0521119	1938.37
rs13236076	7	99387883	C	G	0.4194	0.005741	0	35368	PILRA++PILRA_isoform_FDF03_deltaTM	6402_PILRA	0.0519314	1937.21
rs6696954	1	65589312	G	T	-0.3471	0.005212	0	35346	LEPR++sLeptin_R	5400_LEPR	0.0519389	1936.3
rs854784	17	18137376	T	C	0.3242	0.00603	0	35347	SHMT1++cSHMT_NA_cSHMT	12334_SHMT1	0.0518775	1933.94
rs2284031	22	36925038	C	T	-0.3277	0.007129	0	35356	CSF2RB++IL3RB_NA_IL3RB	10512_CSF2RB	0.0517744	1930.38
rs35967341	22	30211862	C	G	-0.3329	0.005024	0	35366	TCN2++Apo_TC_II	15560_TCN2	0.0516878	1927.52
rs9350500	6	73699314	A	T	-0.3582	0.006555	0	35342	CD109++CD109_NA_CD109	3290_CD109	0.0517211	1927.52
rs12423250	12	47995462	T	C	-0.4259	0.007399	0	35364	COL2A1++Chondrocalcin_NA_Chondrocalcin	18875_COL2A1	0.0516897	1927.48
rs4426457	19	42932137	T	C	-0.3595	0.00693	0	35365	PSG4++PSG4_NA_PSG4	5649_PSG4	0.0516274	1925.09
rs13236076	7	99387883	C	G	0.4182	0.005774	0	35356	PILRA++PILRA_isoform_FDF03_M14	10816_PILRA	0.0516346	1924.88
rs4253417	4	186277851	C	T	0.3283	0.006743	0	35392	F11++Coagulation_Factor_XI	2190_F11	0.0515491	1923.47
rs67023356	19	14396821	G	A	0.364	0.00776	0	35370	ADGRE2++EMR2_NA_EMR2	4546_ADGRE2	0.0515327	1921.64
rs10896626	11	57555732	G	A	-0.4647	0.009162	0	35364	SERPING1++C1_Esterase_Inhibitor	4479_SERPING1	0.0515012	1920.07
rs7115797	11	104158149	A	G	-0.3492	0.00709	0	35365	PDGFD++PDGFD_NA_PDGFD	17140_PDGFD	0.0513463	1914.04
rs2229528	3	38125604	G	A	-0.6028	0.012914	0	35357	ACAA1++THIK_NA_THIK	17782_ACAA1	0.0513422	1913.45
rs12708921	16	71965690	A	G	-0.4111	0.007019	0	35376	HP++Haptoglobin__Mixed_Type	3054_HP	0.0512837	1912.17
rs7598482	2	206475415	C	T	0.3374	0.006555	0	35360	ADAM23++ADAM_23	7049_ADAM23	0.0512536	1910.13
rs7920685	10	52875364	G	A	0.442	0.007108	0	35359	MBL2++MBL_NA_MBL	3000_MBL2	0.0511136	1904.57
rs73217917	12	118065718	C	T	-0.9644	0.020487	0	35372	PEBP1++prostatic_binding_protein	4276_PEBP1	0.0510819	1904.03
rs7067773	10	50245511	G	T	-0.7061	0.013758	0	35353	ASAH2++ASAH2_NA_ASAH2	3212_ASAH2	0.0510276	1900.87
rs118032309	11	71247221	C	T	0.9154	0.016198	0	35374	FOLR3++FOLR3_NA_FOLR3	15495_FOLR3	0.0509556	1899.18
rs4270377	2	79000329	C	G	0.4063	0.00778	0	35353	REG3G++REG3G_NA_REG3G	15476_REG3G	0.0509751	1898.81
rs4674836	2	223990794	A	G	0.3356	0.006534	0	35366	SERPINE2++Protease_nexin_I	19154_SERPINE2	0.0509417	1898.2
rs371622820	10	17793023	C	G	-0.3715	0.007386	0	35353	MRC1++Macrophage_mannose_receptor	2637_MRC1	0.0509392	1897.4
rs35220088	4	1016463	C	G	0.3268	0.006149	0	35274	IDUA++IDUA_NA_IDUA	3169_IDUA	0.0510136	1896.08
rs11911678	21	36110704	A	G	-0.3512	0.00728	0	35383	CBR3++Carbonyl_reductase_3	14091_CBR3	0.0508355	1894.94
rs3743268	15	60385961	A	G	-0.33	0.006643	0	35366	ANXA2++annexin_II	13700_ANXA2	0.0507431	1890.4
rs10336	4	76001835	G	A	-0.319	0.006435	0	35355	CXCL11++I_TAC	3038_CXCL11	0.0506743	1887.12
rs8043145	15	79808592	A	G	-0.4036	0.008411	0	35358	MTHFS++MTHFS_NA_MTHFS	14107_MTHFS	0.0506494	1886.3
rs8113366	19	43028832	G	A	0.3812	0.007478	0	35365	PSG5++PSG5_NA_PSG5	9314_PSG5	0.0506205	1885.54
rs429017	5	41262989	A	G	0.346	0.007238	0	35357	C7++C7_NA_C7	2888_C7	0.0504656	1879.04
rs2279011	19	40763383	T	G	-0.3173	0.006166	0	35375	MIA++MIA_NA_MIA	2687_MIA	0.0503239	1874.44
rs2582770	2	190272068	C	A	0.3255	0.006959	0	35369	HIBCH++HIBCH_NA_HIBCH	12396_HIBCH	0.0502914	1872.84
rs114774918	1	106234708	G	C	0.899	0.017767	0	35354	NTNG1++NTNG1_NA_NTNG1	5637_NTNG1	0.0502361	1869.88
rs4767468	12	116887161	T	C	0.3412	0.006981	0	35363	TESC++TESC_NA_TESC	12831_TESC	0.0501006	1865.05
rs56087652	17	50804885	C	A	0.405	0.008371	0	35360	WFIKKN2++WFKN2_NA_WFKN2	3235_WFIKKN2	0.0500993	1864.84
rs76790102	14	55102860	T	C	-0.5497	0.011496	0	35359	LGALS3++Galectin_3	3066_LGALS3	0.0500596	1863.23
rs432146	2	79058365	C	T	0.3235	0.006267	0	35353	REG3G++REG3G_NA_REG3G	15476_REG3G	0.0500601	1862.93
rs72696880	1	150435120	A	G	-0.5476	0.010944	0	35362	CTSS++Cathepsin_S	3181_CTSS	0.0500062	1861.29
rs11647069	16	72121338	C	T	-0.3512	0.006222	0	35375	HP++HPT_NA_HPT	7905_HP	0.0499366	1859.25
rs418417	8	17814718	T	G	0.3721	0.007311	0	35375	FGL1++FGL1_NA_FGL1	5581_FGL1	0.0499336	1859.13
rs9616896	22	50641766	C	T	0.3684	0.007981	0	35328	SHANK3++SHAN3_NA_SHAN3	13242_SHANK3	0.0498627	1853.89
rs111578730	19	54588325	T	C	-1.3349	0.027083	0	35377	LILRA2++LIRA2_NA_LIRA2	15614_LILRA2	0.0497505	1852.06
rs2042288	19	54502771	G	A	-0.7219	0.012638	0	35372	LILRB1++ILT_2	5090_LILRB1	0.0497521	1851.87
rs9890200	17	50547162	C	A	-0.3204	0.007116	0	35353	SPATA20++SPT20_NA_SPT20	11117_SPATA20	0.0496513	1846.93
rs116152416	4	15472842	C	T	-1.0991	0.016628	0	35365	BST1++BST1_NA_BST1	4535_BST1	0.0494862	1841.09
rs75873152	19	54547768	A	G	-0.7235	0.015174	0	35377	LILRA2++LIRA2_NA_LIRA2	15614_LILRA2	0.0494075	1838.63
rs5751348	22	42717787	A	C	-0.3144	0.006497	0	35374	A4GALT++a1_4_Galactosyltransferase	8759_A4GALT	0.0493665	1836.87
rs4399536	16	395418	C	T	0.3144	0.006755	0	35319	DECR2++DECR2_NA_DECR2	18343_DECR2	0.0494227	1836.21
rs58509147	19	58329124	T	C	-0.7369	0.015767	0	35158	A1BG++Alpha_1B_glycoprotein	16561_A1BG	0.049618	1835.44
rs10409474	19	850733	G	C	0.4542	0.01245	2.07e-291	35317	ELANE++Elastase_NA_Elastase	13671_ELANE	0.0493969	1835.1
rs61906076	11	116650788	G	C	0.6442	0.013304	0	35376	APOA5++Apo_A_V	15363_APOA5	0.0492923	1834.07
rs45610939	9	133258006	G	A	-0.98	0.018273	0	35371	ADAMTS13++ATS13_NA_ATS13	3175_ADAMTS13	0.0492248	1831.17
rs3733897	5	134887903	G	A	0.4729	0.009435	0	35362	TXNDC15++TXD15_NA_TXD15	6366_TXNDC15	0.0491513	1827.83
rs9671989	14	94547244	G	A	-0.3177	0.008682	3.78e-293	35371	SERPINA12++Vaspin_NA_Vaspin	6551_SERPINA12	0.0490874	1825.79
rs11022114	11	12017327	A	G	0.332	0.006955	0	35377	DKK3++DKK3_NA_DKK3	3607_DKK3	0.0489875	1822.2
rs1975026	5	156943818	G	A	-0.4365	0.008688	0	35351	HAVCR2++TIMD3_NA_TIMD3	5134_HAVCR2	0.0490062	1821.59
rs641320	3	138629115	A	G	-0.5507	0.012615	0	35362	FAIM++FAIM1_NA_FAIM1	16594_FAIM	0.0488784	1817.16
rs557104923	5	179710933	T	G	-1.2015	0.025795	0	35338	MGAT4B++MGT4B_NA_MGT4B	7141_MGAT4B	0.0488615	1815.27
rs3020728	2	86786648	C	A	0.3939	0.007981	0	35345	CD8A++CD8A_NA_CD8A	15462_CD8A	0.0488458	1815.01
rs34043654	11	9704822	C	T	-0.3286	0.006933	0	35368	SWAP70++SWP70_NA_SWP70	13552_SWAP70	0.048804	1814.56
rs16969454	17	34308534	C	T	0.3699	0.007014	0	35373	CCL8++MCP_2	13748_CCL8	0.0487626	1813.2
rs6115776	20	3067658	C	A	0.3183	0.006773	0	35374	OXT++NEU1_NA_NEU1	8356_OXT	0.0487276	1811.88
rs12713147	2	24036482	C	T	-0.5019	0.010607	0	35369	TP53I3++QORX_NA_QORX	17748_TP53I3	0.0486374	1808.1
rs547293	13	91750863	C	T	-0.4163	0.008646	0	35355	GPC5++GPC5_NA_GPC5	4991_GPC5	0.0486433	1807.62
rs12097315	1	205015439	T	C	0.6226	0.012098	0	35372	CNTN2++CNTN2_NA_CNTN2	3296_CNTN2	0.0485429	1804.56
rs9821329	3	187367275	A	G	-0.3143	0.007109	0	35366	RTP4++RTP4_NA_RTP4	18315_RTP4	0.0484549	1800.82
rs950362	2	85349849	A	G	-1.2075	0.025239	0	35344	CAPG++CAPG_NA_CAPG	4968_CAPG	0.0484494	1799.48
rs422642	14	77255031	C	T	-0.3488	0.005737	0	35355	GSTZ1++MAAI_NA_MAAI	16872_GSTZ1	0.0484061	1798.35
rs114001906	10	50039928	C	T	-0.8094	0.016279	0	35353	ASAH2++ASAH2_NA_ASAH2	3212_ASAH2	0.0483939	1797.77
rs184262	3	12093240	G	A	0.4228	0.011237	0	35368	TIMP4++TIMP_4	6462_TIMP4	0.0482231	1791.87
rs827102	3	158222327	G	A	-0.3117	0.004723	0	35339	RARRES1++RAR_responsive_protein_TIG1	8398_RARRES1	0.0482331	1790.79
rs116174082	14	48391779	A	G	1.0801	0.020399	0	35361	MDGA2++MDGA2_NA_MDGA2	19372_MDGA2	0.0481477	1788.57
rs1954172	1	161707945	C	T	0.4512	0.01016	0	35357	FCRLB++FCRLB_NA_FCRLB	15583_FCRLB	0.0481008	1786.54
rs4712015	6	52748899	A	G	0.3127	0.006778	0	35365	GSTA1++GST_A1_1	17138_GSTA1	0.0480593	1785.32
rs41475048	1	183089317	G	A	0.3571	0.007351	0	35362	LAMC2++Laminin_gamma_2	9580_LAMC2	0.0480286	1783.97
rs2808466	1	207100406	C	T	0.4921	0.010956	0	35369	C4BPA++C4b_binding_protein_alpha_chain	9449_C4BPA	0.047996	1783.05
rs4788808	16	71581710	T	C	-0.3128	0.005491	0	35376	HP++Haptoglobin__Mixed_Type	3054_HP	0.0479218	1780.51
rs204650	20	14375996	C	T	0.3288	0.005827	0	35371	FLRT3++FLRT3_NA_FLRT3	13123_FLRT3	0.0479231	1780.31
rs62112437	19	43111397	G	A	-0.4774	0.009477	0	35364	PSG3++PSG3_NA_PSG3	6444_PSG3	0.0479129	1779.56
rs696703	1	74673129	A	T	0.318	0.005883	0	35354	CRYZ++QOR_NA_QOR	13983_CRYZ	0.0477996	1774.64
rs6863148	5	156979632	A	G	-0.3563	0.007525	0	35351	HAVCR1++TIM_1	9021_HAVCR1	0.0477897	1774.1
rs3766926	1	154591941	C	T	-0.3725	0.006429	0	35363	IL6R++IL_6_sRa	15602_IL6R	0.0477577	1773.46
rs186546458	1	196845929	G	C	0.7482	0.010882	0	35338	CFHR4++FHR4_NA_FHR4	6471_CFHR4	0.0477176	1770.64
rs15881	8	21693256	C	A	0.3086	0.00843	2.18e-293	35371	GFRA2++GFRa_2	2515_GFRA2	0.0476125	1768.19
rs6681271	1	157696854	C	T	0.3096	0.006128	0	35365	FCRL1++FCRL1_NA_FCRL1	5728_FCRL1	0.0476112	1767.84
rs10402931	19	32581163	A	G	0.3289	0.007299	0	35358	PDCD5++TFAR19_NA_TFAR19	12517_PDCD5	0.0474604	1761.62
rs10795451	10	17137196	C	T	0.3081	0.006824	0	35354	TRDMT1++TRDMT_NA_TRDMT	12635_TRDMT1	0.0474628	1761.51
rs62516694	8	56329307	G	T	-0.3143	0.006408	0	35360	PENK++PENK_NA_PENK	9076_PENK	0.0474496	1761.3
rs1253678	14	51991059	A	G	-0.3319	0.006906	0	35369	NID2++NID2_NA_NID2	16060_NID2	0.047433	1761.1
rs78400396	8	85177057	G	C	-0.5622	0.011858	0	35349	CA13++Carbonic_anhydrase_XIII	3420_CA13	0.0474262	1759.84
rs188551769	3	48686026	T	G	-0.6057	0.008396	0	35342	MST1++MSP_NA_MSP	4407_MST1	0.0474258	1759.47
rs72737115	9	34594584	A	C	0.629	0.013535	0	35350	IL11RA++IL_11_RA	18216_IL11RA	0.0473734	1757.83
rs74125744	1	147668399	G	T	-0.6251	0.016931	2.09e-298	35358	ACP6++PPA6_NA_PPA6	5742_ACP6	0.0473188	1756.1
rs79903267	9	89306581	C	T	-1.0254	0.020618	0	35361	SEMA4D++SEM4D_NA_SEM4D	5737_SEMA4D	0.0473142	1756.07
rs12203553	6	46795509	C	T	-1.3695	0.025155	0	35358	ADGRF5++GP116_NA_GP116	6409_ADGRF5	0.0472893	1754.95
rs72791082	10	52687973	A	G	-0.4451	0.007441	0	35358	MBL2++MBL_NA_MBL	3000_MBL2	0.047148	1749.45
rs114803514	6	26506961	G	C	-1.0352	0.027719	2.95e-305	35377	BTN3A3++BT3A3_NA_BT3A3	17692_BTN3A3	0.0469954	1744.44
rs1921	1	1014228	A	G	0.3075	0.00698	0	35281	ISG15++UCRP_NA_UCRP	14151_ISG15	0.0469315	1737.23
rs524161	6	149315099	A	C	0.327	0.005895	0	35380	LRP11++LRP11_NA_LRP11	6713_LRP11	0.0467517	1735.1
rs3936551	3	113899196	C	G	0.3311	0.007415	0	35365	GRAMD1C++GRM1C_NA_GRM1C	8842_GRAMD1C	0.0466796	1731.56
rs4142232	2	159467426	G	C	-0.3334	0.005684	0	35337	PLA2R1++PLA2R_NA_PLA2R	10916_PLA2R1	0.0466969	1730.86
rs140344867	12	59160344	G	A	1.3777	0.037482	9.15e-296	35364	LRIG3++LRIG3_NA_LRIG3	3322_LRIG3	0.0466362	1729.82
rs58856240	7	23146825	A	T	0.614	0.013506	0	35371	GPNMB++GPNMB_NA_GPNMB	8606_GPNMB	0.0466165	1729.4
rs34656997	3	52180624	G	A	-0.3175	0.006498	0	35339	ITIH1++ITI_heavy_chain_H1	7955_ITIH1	0.0466466	1729
rs61788971	1	104234461	T	C	-0.6763	0.018993	1.03e-277	35351	AMY1A++Amylase__alpha_1A	7918_AMY1A	0.0466155	1728.38
rs13216122	6	166907616	C	T	-0.5744	0.012405	0	35336	RNASET2++RNT2_NA_RNT2	16913_RNASET2	0.0466016	1727.11
rs140185670	19	51142883	C	G	-0.5453	0.015097	1.09e-285	35372	SIGLEC7++Siglec_7	2742_SIGLEC7	0.0465392	1726.44
rs527665651	1	161585679	A	G	0.5348	0.016743	7.2e-224	35351	FCGR2A++FCG2A_NA_FCG2A	3309_FCGR2A	0.04652	1724.67
rs187084	3	52227015	G	A	0.3094	0.006136	0	35350	ITIH3++ITIH3_NA_ITIH3	7145_ITIH3	0.0464897	1723.44
rs76239650	5	96022520	A	C	-0.4909	0.009712	0	35342	PCSK1++NEC1_NA_NEC1	13388_PCSK1	0.0464533	1721.64
rs12925640	16	86523341	G	C	0.3112	0.006981	0	35378	MTHFSD++MTHFSD_NA_MTHFSD	19129_MTHFSD	0.0463794	1720.51
rs34324219	11	59855905	A	C	-0.4887	0.013236	2.09e-298	35365	TCN1++Holo_TC_I	19614_TCN1	0.0463819	1719.98
rs78757066	5	96667695	C	A	-0.875	0.012447	0	35349	ERAP1++ARTS1_NA_ARTS1	4964_ERAP1	0.0463706	1718.76
rs13236526	7	76284324	G	A	0.327	0.007053	0	35341	HSPB1++HSP_27	11103_HSPB1	0.0463659	1718.19
rs136148	22	36256885	T	C	0.3517	0.007031	0	35358	APOL1++Apo_L1	11510_APOL1	0.0462112	1713
rs41504746	11	60854384	G	T	-0.7953	0.016638	0	35370	TMEM132A++T132A_NA_T132A	7871_TMEM132A	0.04615	1711.2
rs62175468	2	159999106	G	T	-0.4239	0.007239	0	35337	PLA2R1++PLA2R_NA_PLA2R	10916_PLA2R1	0.0459871	1703.28
rs11024589	11	18256876	C	A	-0.5964	0.013165	0	35381	SAA2++SAA2_NA_SAA2	18832_SAA2	0.0459133	1702.53
rs11762854	7	150895653	T	C	-0.4409	0.012345	2.35e-279	35376	AOC1++ABP1_NA_ABP1	15486_AOC1	0.0458225	1698.77
rs117554512	11	120227620	T	C	0.5263	0.014504	2.74e-288	35372	OAF++OAF_NA_OAF	6414_OAF	0.045825	1698.67
rs4572299	14	20777344	G	A	-0.3348	0.009775	4.32e-257	35340	RNASE6++RNAS6_NA_RNAS6	5646_RNASE6	0.0457693	1694.97
rs4790714	17	4949168	T	C	-0.3124	0.007022	0	35381	ENO3++ENOB_NA_ENOB	16616_ENO3	0.0457177	1694.94
rs58970962	9	5509678	A	G	0.3579	0.007938	0	35367	PDCD1LG2++PD_L2	3004_PDCD1LG2	0.0457077	1693.88
rs10917892	1	161774352	G	A	0.3241	0.009667	1.94e-246	35361	FCGR3A++FcRIIIa_NA_FcRIIIa	15388_FCGR3A	0.0456994	1693.27
rs3851347	3	46012286	G	A	0.3121	0.004737	0	35345	TDGF1++Cripto_NA_Cripto	5810_TDGF1	0.0455665	1687.34
rs142359302	1	196941659	C	T	-0.7409	0.011485	0	35338	CFHR2++FHR2_NA_FHR2	15584_CFHR2	0.0455193	1685.18
rs4650995	1	178548181	T	C	-0.3017	0.007993	0	35348	ANGPTL1++ANGL1_NA_ANGL1	11142_ANGPTL1	0.0455007	1684.93
rs144572272	4	15157963	C	T	-0.9948	0.01559	0	35365	BST1++BST1_NA_BST1	4535_BST1	0.045476	1684.79
rs4326166	5	96473624	T	C	0.3354	0.004743	0	35348	ERAP1++ARTS1_NA_ARTS1	4964_ERAP1	0.0454846	1684.31
rs116346391	5	9511084	A	T	1.3483	0.039126	3.14e-260	35369	SEMA5A++SEM5A_NA_SEM5A	13132_SEMA5A	0.0454468	1683.84
rs7607734	2	142988231	G	A	-0.4275	0.009486	0	35363	KYNU++KYNU_NA_KYNU	4559_KYNU	0.0454311	1682.95
rs7756630	6	4079100	G	T	-0.3161	0.007007	0	35378	ECI2++PECI_NA_PECI	12859_ECI2	0.0454079	1682.76
rs62482173	7	100226307	A	G	0.9161	0.013305	0	35368	PILRA++PILRA_isoform_FDF03_deltaTM	6402_PILRA	0.0453804	1681.22
rs116924815	19	50727476	T	C	0.937	0.024862	0	35368	CLEC11A++SCGF_beta	2966_CLEC11A	0.0450997	1670.33
rs36099795	8	17866214	C	T	-0.6006	0.012516	0	35377	FGL1++FGL1_NA_FGL1	5581_FGL1	0.044998	1666.81
rs1131341	16	69714966	A	G	-0.7357	0.014853	0	35376	NQO1++NAD_P_H_dehydrogenase	9837_NQO1	0.0449024	1663.05
rs834173	3	43064932	A	G	-0.3019	0.006539	0	35352	POMGNT2++AGO61_NA_AGO61	6359_POMGNT2	0.044854	1660.05
rs1011013	6	170483898	C	T	0.3028	0.006982	0	34950	PSMB1++PSB1_NA_PSB1	12612_PSMB1	0.0453288	1659.37
rs13043754	20	2803125	G	A	-0.4915	0.013568	2.54e-287	35376	CPXM1++CPXM1_NA_CPXM1	6255_CPXM1	0.0447954	1658.9
rs3761822	9	133210436	A	G	0.3741	0.01115	8.85e-247	35369	OBP2B++OBP2B_NA_OBP2B	5680_OBP2B	0.0447305	1656.06
rs7719473	5	148057440	A	C	-0.892	0.019261	0	35357	SPINK6++ISK6_NA_ISK6	5731_SPINK6	0.0447053	1654.52
rs2765501	1	157834858	A	G	0.2995	0.008306	1.03e-284	35364	CD5L++CD5L_NA_CD5L	3293_CD5L	0.0446537	1652.85
rs10908821	1	161038745	G	C	0.4921	0.013328	2.08e-298	35366	TSTD1++KAT_NA_KAT	19277_TSTD1	0.0445972	1650.75
rs4681717	3	57064679	T	C	0.3912	0.00893	0	35357	IL17RD++IL_17_RD	3376_IL17RD	0.0445566	1648.76
rs73614672	19	54647416	G	A	0.6266	0.017588	5.27e-278	35378	LILRB1++ILT_2	5090_LILRB1	0.0445025	1647.65
rs12588573	14	20678425	T	C	-0.3626	0.010037	8.3e-286	35337	RNASE4++RNAS4_NA_RNAS4	5644_RNASE4	0.0444525	1643.8
rs1116046	5	102243065	T	A	-0.5365	0.010127	0	35343	PAM++AMD_NA_AMD	5620_PAM	0.0443897	1641.65
rs10858304	9	134966017	C	T	0.339	0.009332	6.52e-289	35329	FCN1++FCN1_NA_FCN1	15582_FCN1	0.0443394	1639.05
rs288326	2	182838608	A	G	0.5349	0.014929	3.9e-281	35358	FRZB++sFRP_3	13740_FRZB	0.044249	1636.9
rs6921438	6	43957870	A	G	-0.2976	0.008161	3.69e-291	35362	VEGFA++VEGF_NA_VEGF	2597_VEGFA	0.0442039	1635.34
rs2435359	10	43084567	G	A	0.3379	0.009151	1.83e-298	35330	RET++RET_NA_RET	3220_RET	0.0442131	1634.21
rs61738953	10	14820083	G	C	-0.757	0.020946	5.29e-286	35366	CDNF++ARMEL_NA_ARMEL	4962_CDNF	0.0441156	1632.11
rs58182031	3	194366591	A	G	0.4608	0.012867	7.18e-281	35300	LRRC15++LRC15_NA_LRC15	6557_LRRC15	0.0441788	1631.5
rs35201299	22	32785801	A	G	-0.4643	0.013328	7.11e-266	35375	TIMP3++TIMP_3	2480_TIMP3	0.0440792	1631.11
rs12515756	5	132903188	C	T	0.4006	0.01087	2.49e-297	35350	LEAP2++LEAP2_NA_LEAP2	5708_LEAP2	0.0440912	1630.42
rs117482439	8	17573051	A	G	-0.6708	0.015153	0	35373	PDGFRL++PGFRL_NA_PGFRL	9713_PDGFRL	0.0440087	1628.29
rs76164057	17	56763503	G	A	1.2598	0.03543	6.44e-277	35365	NOG++Noggin_NA_Noggin	8778_NOG	0.0440017	1627.65
rs62482173	7	100226307	A	G	0.9017	0.013384	0	35356	PILRA++PILRA_isoform_FDF03_M14	10816_PILRA	0.0439649	1625.81
rs6667532	1	204979531	G	A	0.5321	0.014545	5.37e-293	35373	NFASC++NFASC_NA_NFASC	7179_NFASC	0.0438858	1623.53
rs28615428	9	133477646	A	C	0.7798	0.021843	3.9e-279	35369	ADAMTS13++ATS13_NA_ATS13	3175_ADAMTS13	0.0438514	1622.02
rs11056174	12	14757043	T	C	0.4426	0.008307	0	35362	ART4++ART4_NA_ART4	6576_ART4	0.0438261	1620.72
rs76456535	1	196250626	C	T	-0.7029	0.010914	0	35337	CFHR2++FHR2_NA_FHR2	15584_CFHR2	0.043749	1616.6
rs4804774	19	7707287	C	G	-0.3583	0.009517	0	35369	CD209++DC_SIGN	3029_CD209	0.0436623	1614.71
rs4424081	6	41308053	G	A	-0.3225	0.008907	4.52e-287	35372	TREM1++sTREM_1	9266_TREM1	0.0436501	1614.37
rs1624358	19	50983919	G	T	0.5287	0.015174	5.71e-266	35369	KLK7++Kallikrein_7	3378_KLK7	0.0436422	1613.93
rs227275	4	102672741	C	A	-0.2953	0.006386	0	35346	MANBA++MANBA_NA_MANBA	6382_MANBA	0.0435845	1610.65
rs592267	9	133065586	T	C	0.9701	0.027683	5.06e-269	35372	CEL++CEL_NA_CEL	9796_CEL	0.0435148	1609.14
rs45583840	19	55390825	A	G	-0.5785	0.019067	3.34e-202	35370	TMEM190++TM190_NA_TM190	10442_TMEM190	0.0435155	1609.07
rs114183842	1	107211701	G	A	0.7962	0.022564	9.7e-273	35347	NTNG1++NTNG1_NA_NTNG1	5637_NTNG1	0.0434468	1605.38
rs11713251	3	49302574	T	A	-1.2083	0.033266	7.25e-289	35344	MST1++MSP_NA_MSP	4407_MST1	0.0432843	1598.96
rs10008031	4	39535532	G	A	0.2969	0.008219	1e-285	35364	UGDH++UGDH_NA_UGDH	17755_UGDH	0.0431456	1594.51
rs7908436	10	104379323	A	G	-0.2991	0.008188	4.04e-292	35359	GSTO1++GST_omega_1	12436_GSTO1	0.0428248	1581.9
rs35938158	1	150241470	C	T	0.2936	0.006022	0	35358	ECM1++ECM1_NA_ECM1	3366_ECM1	0.0427876	1580.42
rs141994807	14	77461400	T	C	-0.4043	0.011268	6.1e-282	35354	GSTZ1++MAAI_NA_MAAI	16872_GSTZ1	0.0427728	1579.67
rs872914	4	73852384	A	G	-0.3223	0.008732	3.09e-298	35348	PF4V1++PF4V_NA_PF4V	5663_PF4V1	0.0427199	1577.36
rs79785970	19	49014074	G	C	-0.4379	0.011722	1.9e-305	35377	LHB++LSHB_NA_LSHB	8376_LHB	0.0426491	1575.92
rs16993864	21	36074301	A	C	-0.9106	0.024356	6.44e-306	35374	CBR1++CBR1_NA_CBR1	12381_CBR1	0.0425941	1573.67
rs61122605	10	80038302	G	A	0.322	0.009681	1.35e-242	35363	SFTPD++SP_D	19590_SFTPD	0.0425739	1572.4
rs6032235	20	45490238	A	G	0.2917	0.007092	0	35368	SPINT3++SPIT3_NA_SPIT3	7926_SPINT3	0.0424919	1569.46
rs72706016	1	161750640	C	G	-0.3111	0.009794	2.1e-221	35361	FCGR2B++FCG2B_NA_FCG2B	3310_FCGR2B	0.0423588	1564.02
rs36068997	19	54337715	C	T	0.3372	0.010082	3.11e-245	35367	LILRA4++LIRA4_NA_LIRA4	8299_LILRA4	0.0422866	1561.49
rs61751937	9	110549951	C	G	0.7988	0.022781	2.39e-269	35362	SVEP1++SVEP1_NA_SVEP1	11178_SVEP1	0.0421997	1557.92
rs3806412	1	156706761	T	G	0.2938	0.008302	2.5e-274	35348	CRABP2++RABP2_NA_RABP2	11696_CRABP2	0.0422151	1557.9
rs155046	5	96629119	G	A	0.3169	0.004403	0	35349	ERAP2++LRAP_NA_LRAP	8960_ERAP2	0.0419408	1547.38
rs2695234	4	24802616	G	A	-0.5368	0.015862	4.7e-251	35354	SOD3++SOD3_NA_SOD3	5660_SOD3	0.0417277	1539.39
rs4961195	8	86489325	C	A	-0.2961	0.008047	2.11e-296	35349	RMDN1++RMD1_NA_RMD1	7096_RMDN1	0.0416592	1536.54
rs7640829	3	157861852	T	C	0.288	0.00471	0	35338	RARRES1++RAR_responsive_protein_TIG1	8398_RARRES1	0.041408	1526.4
rs62365715	5	96517158	A	T	-0.6565	0.009363	0	35350	ERAP2++LRAP_NA_LRAP	8960_ERAP2	0.0411382	1516.54
rs80042268	12	9973499	G	A	-0.6173	0.017848	4.08e-262	35377	CLEC12A++CL12A_NA_CL12A	11187_CLEC12A	0.0407079	1501.15
rs28400019	14	30874288	A	G	0.4379	0.012908	2.94e-252	35355	COCH++COCH_NA_COCH	7227_COCH	0.0403385	1486.03
rs2304849	17	80101663	C	G	-0.342	0.009893	7.35e-262	35383	GAA++GAA_NA_GAA	9385_GAA	0.0402937	1485.49
rs10489999	2	159386077	T	G	-0.4136	0.006928	0	35351	LY75++LY75_NA_LY75	16620_LY75	0.0402962	1484.24
rs11568819	11	102530902	A	G	0.5694	0.016823	4.14e-251	35365	MMP7++MMP_7	2789_MMP7	0.0401408	1478.86
rs2506150	10	33194380	A	G	-0.301	0.008641	7.6e-266	35358	NRP1++NRP1_NA_NRP1	5542_NRP1	0.0401295	1478.13
rs2691232	19	51084031	G	T	-0.3002	0.011697	2.95e-145	35373	SIGLEC9++Siglec_9	3007_SIGLEC9	0.0401005	1477.65
rs486055	11	102779693	T	C	-0.3796	0.011153	6.36e-254	35364	MMP10++MMP_10	8479_MMP10	0.0398002	1465.75
rs3829649	19	51713211	A	G	-0.2824	0.009271	8.5e-204	35377	SIGLEC5++Siglec_5	16792_SIGLEC5	0.03978	1465.52
rs113456008	17	28285591	C	T	0.639	0.019708	1.3e-230	35351	VTN++Vitronectin_NA_Vitronectin	13125_VTN	0.0397226	1462.24
rs854469	17	36062001	G	A	0.4436	0.012686	7.07e-268	35370	CCL3++MIP_1a	3040_CCL3	0.0395963	1458.18
rs2842061	6	70634174	A	G	-0.3223	0.009275	1.5e-264	35323	SMAP1++SMAP1_NA_SMAP1	11649_SMAP1	0.0394834	1451.92
rs10903008	16	1374731	C	T	-0.6892	0.021818	5.29e-219	35317	TPSB2++TPSB2_NA_TPSB2	3403_TPSB2	0.0394056	1448.7
rs6702334	1	201985696	A	T	0.2934	0.008602	5.86e-255	35346	RNPEP++AMPB_NA_AMPB	12386_RNPEP	0.0393467	1447.63
rs892090	19	55027704	G	T	0.3778	0.010986	3.65e-259	35381	GP6++GPVI_NA_GPVI	3194_GP6	0.0392267	1444.46
rs74705037	19	51001552	A	G	0.8629	0.025492	3.7e-251	35371	KLK8++kallikrein_8	2834_KLK8	0.0392353	1444.38
rs9923746	16	1390384	G	C	-0.5184	0.014942	9.46e-264	35305	GNPTG++GNPTG_NA_GNPTG	10666_GNPTG	0.0393053	1444.37
rs147307766	14	20917832	T	C	0.7615	0.022299	1.38e-255	35340	RNASE3++ECP_NA_ECP	15576_RNASE3	0.0392358	1443.14
rs7219390	17	76688776	C	T	-0.2843	0.008055	7.27e-273	35382	MXRA7++MXRA7_NA_MXRA7	8005_MXRA7	0.0390787	1438.83
rs10788274	10	122301287	A	G	-0.282	0.007999	2.88e-272	35372	PLEKHA1++PKHA1_NA_PKHA1	12459_PLEKHA1	0.0390629	1437.82
rs1969539	11	14017074	G	A	-0.2805	0.008243	8.59e-254	35370	SPON1++Spondin_1	4297_SPON1	0.0389777	1434.48
rs11103545	9	134848134	T	G	-0.3087	0.009661	4.81e-224	35340	FCN2++FCN2_NA_FCN2	13717_FCN2	0.0390017	1434.18
rs9895412	17	34349743	G	A	0.3336	0.009923	9.08e-248	35369	CCL8++MCP_2	13748_CCL8	0.0387692	1426.45
rs17817077	18	74542308	A	G	0.2854	0.008612	7.49e-241	35378	CNDP1++CNDP1_NA_CNDP1	5456_CNDP1	0.0387364	1425.56
rs2583602	4	119758192	A	G	-0.2821	0.007674	8.38e-296	35353	FABP2++FABP2_NA_FABP2	15385_FABP2	0.0386567	1421.5
rs7287672	22	17159155	A	G	0.3111	0.010545	2.75e-191	35338	IL17RA++IL_17_sR	2992_IL17RA	0.0385094	1415.27
rs185257	3	134953443	A	C	0.2774	0.007941	2.3e-267	35362	EPHB1++EPHB1_NA_EPHB1	17680_EPHB1	0.0383913	1411.71
rs7950273	11	104160870	G	C	-0.3008	0.008883	2.49e-251	35365	PDGFD++PDGFD_NA_PDGFD	9341_PDGFD	0.0380964	1400.56
rs17268666	20	32231047	T	C	-0.6529	0.018747	9.43e-266	35371	POFUT1++OFUT1_NA_OFUT1	5634_POFUT1	0.0380787	1400.12
rs75428297	12	94239451	T	C	-0.7875	0.024805	3.45e-221	35368	PLXNC1++PLXC1_NA_PLXC1	4564_PLXNC1	0.0380251	1397.95
rs11247975	4	1171342	T	G	-0.2988	0.008536	1.85e-268	35277	SPON2++SPON2_NA_SPON2	8099_SPON2	0.0380897	1396.82
rs1650132	12	104587879	G	A	-0.2752	0.008126	2.17e-251	35358	CHST11++CHSTB_NA_CHSTB	7779_CHST11	0.037813	1389.45
rs56296467	6	168463127	C	T	-0.3125	0.009359	1.94e-244	35335	SMOC2++SMOC2_NA_SMOC2	15635_SMOC2	0.0376931	1383.98
rs188993852	11	72135119	C	T	1.4617	0.043602	2.17e-246	35373	FOLR3++FOLR3_NA_FOLR3	15495_FOLR3	0.0375245	1379.03
rs147414420	5	96891447	G	A	-0.7297	0.020961	1.55e-265	35348	ERAP1++ARTS1_NA_ARTS1	4964_ERAP1	0.0372338	1366.96
rs61389091	11	74716876	T	C	-0.6219	0.018278	9.58e-254	35367	CHRDL2++CRDL2_NA_CRDL2	6086_CHRDL2	0.0371735	1365.4
rs1867981	10	71835464	T	C	-0.2727	0.008165	1.4e-244	35375	PSAP++prosaposin_NA_prosaposin	6207_PSAP	0.0371488	1364.76
rs12572683	10	7610458	G	A	-0.3116	0.010005	6.2e-213	35352	ITIH5++ITIH5_NA_ITIH5	8233_ITIH5	0.0370258	1359.19
rs7286054	22	30653008	T	C	-0.3479	0.011128	1.5e-214	35365	TCN2++Holo_TC_II	5584_TCN2	0.0370121	1359.17
rs148212596	1	193105381	G	A	0.7681	0.022642	2.99e-252	35336	GLRX2++GLRX2_NA_GLRX2	12486_GLRX2	0.0369919	1357.28
rs144880496	1	161326897	C	T	-0.6444	0.022696	2.51e-177	35353	FCGR2A++FCG2A_NA_FCG2A	3309_FCGR2A	0.0369657	1356.93
rs72890325	2	183063340	G	T	-0.5149	0.015889	2.31e-230	35365	FRZB++sFRP_3	13740_FRZB	0.0368127	1351.56
rs141740390	17	63451476	C	T	-1.0424	0.031326	8.77e-243	35357	ACE++ACE_NA_ACE	10714_ACE	0.036799	1350.73
rs7547721	1	171648625	A	G	-0.4858	0.01472	7.52e-239	35362	MYOC++MYOC_NA_MYOC	16558_MYOC	0.0367923	1350.67
rs17332620	20	45148865	T	C	0.3382	0.010174	2.57e-242	35368	PI3++Elafin_NA_Elafin	4982_PI3	0.0367685	1349.99
rs313829	7	66087510	G	A	0.2908	0.008863	3.97e-236	35358	TPST1++TPST1_NA_TPST1	7928_TPST1	0.0367702	1349.68
rs61751937	9	110549951	C	G	0.7436	0.022879	1e-231	35362	SVEP1++SVEP1_NA_SVEP1	11109_SVEP1	0.0365689	1342.16
rs145188037	7	45914866	A	G	1.0281	0.031093	9.38e-240	35347	IGFBP3++IGFBP_3	2571_IGFBP3	0.0365512	1340.91
rs4676225	2	108993309	A	G	0.3008	0.009179	1.61e-235	35354	EDAR++EDAR_NA_EDAR	2977_EDAR	0.0364212	1336.23
rs62088172	17	1762959	T	C	-0.2851	0.008725	3.21e-234	35350	SERPINF1++PEDF_NA_PEDF	9211_SERPINF1	0.0363962	1335.13
rs1718860	4	57083351	A	G	-0.2954	0.008997	2.09e-236	35358	IGFBP7++IGFBP_7	3320_IGFBP7	0.0362719	1330.7
rs2277989	19	7696926	G	A	-0.2702	0.00856	1.14e-218	35372	FCER2++CD23_NA_CD23	3291_FCER2	0.0361372	1326.1
rs72995641	2	102549866	A	G	-0.3308	0.009857	6.8e-247	35366	IL18R1++IL_18_Ra	14079_IL18R1	0.036	1320.65
rs557626	7	49780117	A	G	-0.3962	0.012158	6.4e-233	35341	VWC2++VWC2_NA_VWC2	15308_VWC2	0.03586	1314.39
rs72760417	9	115080114	G	A	0.7458	0.02361	5.41e-219	35364	TNC++Tenascin_NA_Tenascin	4155_TNC	0.0358001	1312.97
rs7781145	7	23586983	A	C	0.3065	0.009372	1.33e-234	35372	CCDC126++CC126_NA_CC126	6388_CCDC126	0.0357862	1312.73
rs76841471	2	79103043	G	T	0.5291	0.016361	1.93e-229	35352	REG1B++REG1B_NA_REG1B	16770_REG1B	0.0357352	1310.05
rs143332484	6	41161469	T	C	-1.4387	0.041988	2.61e-257	35366	TREM2++TREM2_NA_TREM2	16300_TREM2	0.0356208	1306.22
rs2278428	19	54906696	A	C	0.4433	0.013182	6.29e-248	35371	NCR1++NKp46_NA_NKp46	8360_NCR1	0.0354764	1300.92
rs11735606	4	110517862	G	C	0.2938	0.00903	3.44e-232	35354	ENPEP++AMPE_NA_AMPE	15558_ENPEP	0.035455	1299.48
rs76841471	2	79103043	G	T	0.527	0.016382	4.83e-227	35343	REG1A++PSP_NA_PSP	13095_REG1A	0.0354521	1298.96
rs3744178	17	79084514	T	C	-0.709	0.021844	4.32e-231	35384	ENGASE++ENASE_NA_ENASE	16781_ENGASE	0.0353936	1298.25
rs181614941	16	1900670	G	C	1.7096	0.058018	7.64e-191	35321	TPSAB1++TRYB1_NA_TRYB1	9409_TPSAB1	0.0353821	1295.5
rs1537771	10	13241177	T	C	-0.3965	0.012199	1.01e-231	35364	UCMA++UCMA_NA_UCMA	10977_UCMA	0.0352677	1292.73
rs34231037	4	55106779	G	A	-0.8861	0.027002	3.52e-236	35357	KDR++VEGF_sR2	3651_KDR	0.0351674	1288.66
rs145683585	1	45597981	T	C	-0.8196	0.025646	4.14e-224	35369	AKR1A1++AK1A1_NA_AK1A1	4192_AKR1A1	0.0350024	1282.83
rs17850756	19	45703004	A	G	-0.2941	0.009215	1.7e-223	35368	QPCTL++QPCTL_NA_QPCTL	8866_QPCTL	0.0348198	1275.86
rs25683	6	159775311	G	A	-0.2664	0.008124	8.07e-236	35389	ACAT2++THIC_NA_THIC	17341_ACAT2	0.0347882	1275.42
rs139402443	1	62970612	G	T	-1.8067	0.053823	4.98e-247	35347	ANGPTL3++ANGL3_NA_ANGL3	10391_ANGPTL3	0.0347397	1272.07
rs3760047	16	231300	A	G	0.333	0.010963	1.14e-202	35314	HBZ++HBAZ_NA_HBAZ	6919_HBZ	0.0347527	1271.37
rs3894326	19	5843773	T	A	-0.5772	0.019003	1.19e-202	35364	FUT3++Fucosyltransferase_3	4548_FUT3	0.0346794	1270.39
rs79658155	16	1455866	G	C	-0.8882	0.030361	3.89e-188	35318	TPSAB1++TRYB1_NA_TRYB1	9409_TPSAB1	0.0346264	1266.73
rs140755383	19	15474182	A	C	-0.3539	0.010993	2.27e-227	35379	PGLYRP2++PGRP_L	5601_PGLYRP2	0.0343567	1258.68
rs6136	1	169594713	G	T	-0.3964	0.012308	1.48e-227	35360	SELP++P_Selectin	4154_SELP	0.0341155	1248.86
rs148215732	17	42703243	C	T	0.9546	0.015949	0	35373	NAGLU++NAG_NA_NAG	15509_NAGLU	0.0339875	1244.47
rs138827981	17	28439831	C	A	0.6167	0.020894	1.83e-191	35351	VTN++Vitronectin_NA_Vitronectin	13125_VTN	0.033856	1238.71
rs162298	6	167042141	A	G	0.3058	0.009588	3.34e-223	35343	RNASET2++RNT2_NA_RNT2	16913_RNASET2	0.0338508	1238.24
rs75765	22	20187436	T	C	-0.2929	0.009608	4.03e-204	35361	RTN4R++Nogo_Receptor	5105_RTN4R	0.0338138	1237.47
rs6598954	1	26288360	C	T	0.4573	0.014143	2.26e-229	35372	SH3BGRL3++SH3BGRL3_like_protein	17490_SH3BGRL3	0.0336702	1232.41
rs61739314	20	41361737	C	G	-0.6712	0.021514	1.12e-213	35371	EMILIN3++EMIL3_NA_EMIL3	8773_EMILIN3	0.0334452	1223.85
rs437236	19	54282486	G	C	-0.9431	0.034631	2.66e-163	35369	LILRB2++ILT_4	5091_LILRB2	0.0332591	1216.74
rs186664085	1	197151734	C	A	-0.7258	0.02226	3.47e-233	35338	CFHR1++FHR1_NA_FHR1	15468_CFHR1	0.0332563	1215.57
rs2227551	10	73909432	T	G	-0.2871	0.009217	5.21e-213	35372	PLAU++uPA_NA_uPA	4158_PLAU	0.0332205	1215.39
rs34772505	15	63984573	T	C	0.2611	0.008162	1.52e-224	35363	DAPK2++DAPK2_NA_DAPK2	4355_DAPK2	0.0331572	1212.68
rs11941268	4	56823077	T	C	0.807	0.025237	2.31e-224	35350	SPINK2++ISK2_NA_ISK2	13405_SPINK2	0.0331203	1210.84
rs143750646	19	36209033	C	T	-1.228	0.039291	1.98e-214	35373	KIRREL2++KIRR2_NA_KIRR2	16609_KIRREL2	0.0329582	1205.5
rs11186737	10	91906592	T	C	-0.2914	0.009057	4.15e-227	35366	FGFBP3++FGFP3_NA_FGFP3	11219_FGFBP3	0.0329388	1204.52
rs3745368	19	7670411	A	G	-0.6658	0.022532	6.63e-192	35368	RETN++resistin_NA_resistin	3046_RETN	0.0328928	1202.85
rs7219860	17	58243910	A	G	-0.2901	0.009467	3.2e-206	35369	LPO++PERL_NA_PERL	4801_LPO	0.0326623	1194.17
rs10007824	4	15734426	G	A	-0.3375	0.010449	6.88e-229	35363	BST1++BST1_NA_BST1	4535_BST1	0.0326306	1192.77
rs140987580	19	51425408	G	A	0.6046	0.019919	2.35e-202	35367	SIGLEC12++SIG12_NA_SIG12	10037_SIGLEC12	0.0325206	1188.75
rs76038546	9	133480756	C	A	-0.5708	0.018511	8.74e-209	35365	ADAMTS13++ATS13_NA_ATS13	3175_ADAMTS13	0.0324784	1187.09
rs7695151	4	2770803	T	C	0.2567	0.007927	5.02e-230	35281	SH3BP2++3BP2_NA_3BP2	7769_SH3BP2	0.0325018	1185.15
rs184453313	15	65402611	G	A	1.1811	0.037897	3.07e-213	35359	IGDCC4++IGDC4_NA_IGDC4	9793_IGDCC4	0.0324245	1184.85
rs17783344	2	162352383	G	T	-0.4329	0.013586	8.38e-223	35333	GCA++GRAN_NA_GRAN	12594_GCA	0.0323574	1181.45
rs198389	1	11859214	G	A	0.2592	0.008263	5.69e-216	35388	NPPB++N_terminal_pro_BNP	7655_NPPB	0.0322403	1178.86
rs6704545	2	178477226	A	G	0.3023	0.009387	1.48e-227	35363	FKBP7++FKBP7_NA_FKBP7	9288_FKBP7	0.0321656	1175.21
rs2229259	19	38816463	T	C	0.4478	0.013793	3.23e-231	35366	ECH1++ECH1_NA_ECH1	12662_ECH1	0.0321007	1172.86
rs7122950	11	62617896	T	C	-0.2731	0.008606	5.33e-221	35362	B3GAT3++B3GA3_NA_B3GA3	6897_B3GAT3	0.031895	1164.96
rs8121100	20	23695261	G	A	-0.4338	0.013883	2.43e-214	35363	CST4++Cystatin_S	14076_CST4	0.0318723	1164.14
rs75567925	1	116981085	A	G	-0.9421	0.031516	2.42e-196	35352	PTGFRN++FPRP_NA_FPRP	12727_PTGFRN	0.0318386	1162.51
rs138338003	5	97672081	G	A	-1.1082	0.031665	2.4e-268	35342	ERAP2++LRAP_NA_LRAP	8960_ERAP2	0.0318267	1161.73
rs76241969	5	96887848	A	G	-0.4185	0.011898	4.78e-271	35348	ERAP2++LRAP_NA_LRAP	8960_ERAP2	0.0318167	1161.55
rs61976126	14	94630159	C	A	-0.3218	0.010484	6.52e-207	35371	SERPINA3++alpha_1_antichymotrypsin_complex	4153_SERPINA3	0.0316709	1156.81
rs4878643	9	36153440	C	G	-0.2766	0.00905	3.72e-205	35355	GLIPR2++GAPR1_NA_GAPR1	15522_GLIPR2	0.0315526	1151.82
rs12980031	19	7699550	T	G	-0.2917	0.009994	2.68e-187	35371	FCER2++CD23_NA_CD23	3291_FCER2	0.0313489	1144.66
rs75281619	1	65813204	G	A	-1.0043	0.029992	7.84e-246	35346	LEPR++sLeptin_R	5400_LEPR	0.0313102	1142.39
rs9643300	8	133490905	T	C	-0.25	0.008119	3.27e-208	35374	ST3GAL1++SIA4A_NA_SIA4A	5657_ST3GAL1	0.0312491	1141
rs9397451	6	149923125	A	C	0.3932	0.011959	4.35e-237	35375	LRP11++LRP11_NA_LRP11	6713_LRP11	0.0312389	1140.64
rs41341748	8	16155085	A	G	-1.653	0.05507	6.05e-198	35368	MSR1++Macrophage_scavenger_receptor	15533_MSR1	0.031188	1138.5
rs80078274	17	18638794	A	G	-0.3156	0.010254	5.18e-208	35347	SHMT1++cSHMT_NA_cSHMT	12334_SHMT1	0.0311512	1136.44
rs61735205	19	51454228	T	C	0.7032	0.023841	3.31e-191	35368	SIGLEC12++SIG12_NA_SIG12	10037_SIGLEC12	0.0309585	1129.86
rs78885796	7	130720180	C	A	-0.5435	0.018423	2.81e-191	35356	CPA4++CBPA4_NA_CBPA4	9267_CPA4	0.030911	1127.69
rs114956296	2	206103006	A	G	-0.7699	0.025831	3.36e-195	35359	ADAM23++ADAM_23	7049_ADAM23	0.0308412	1125.15
rs111386553	19	38406254	C	T	-0.4321	0.013943	7.3e-211	35374	SPINT2++SPINT2_NA_SPINT2	2843_SPINT2	0.0308248	1125.01
rs7833351	8	94169950	A	G	-0.2677	0.00861	3.28e-212	35351	CDH17++CAD17_NA_CAD17	16613_CDH17	0.0307557	1121.68
rs117258330	20	33303949	C	T	-1.0193	0.033599	3.67e-202	35364	BPIFB1++LPLC1_NA_LPLC1	15367_BPIFB1	0.0304597	1110.96
rs73934248	19	51601908	T	C	0.3181	0.011846	7.83e-159	35383	SIGLEC14++SIG14_NA_SIG14	8248_SIGLEC14	0.0303841	1108.71
rs3826786	19	10116528	C	T	-0.331	0.012498	1.5e-154	35374	ICAM1++sICAM_1	4342_ICAM1	0.0301249	1098.68
rs12749939	1	45012761	T	C	-0.2709	0.008624	1.43e-216	35366	UROD++DCUP_NA_DCUP	19289_UROD	0.03009	1097.11
rs36101989	14	85343485	T	G	-0.2728	0.009053	1.79e-199	35348	FLRT2++FLRT2_NA_FLRT2	13122_FLRT2	0.0300897	1096.54
rs2229475	1	21855402	T	C	0.5138	0.017412	2.28e-191	35375	HSPG2++Perlecan_NA_Perlecan	15626_HSPG2	0.0300381	1095.44
rs7123629	11	9657220	G	C	-0.5515	0.017887	9.4e-209	35368	SWAP70++SWP70_NA_SWP70	13552_SWAP70	0.029987	1093.3
rs117965239	12	128616212	G	C	-0.8708	0.029373	3.8e-193	35375	TMEM132C++T132C_NA_T132C	7173_TMEM132C	0.029958	1092.43
rs111284156	22	32717165	G	T	0.5388	0.018747	1.17e-181	35374	TIMP3++TIMP_3	2480_TIMP3	0.0299343	1091.51
rs200859624	10	50124926	T	C	0.2486	0.008626	1.25e-182	35353	ASAH2++ASAH2_NA_ASAH2	3212_ASAH2	0.0298652	1088.27
rs6602909	13	113849020	C	T	-0.26	0.008718	1.92e-195	34860	GAS6++GAS_6	15391_GAS6	0.0302566	1087.59
rs72844326	17	74462952	G	T	-0.6071	0.020092	1.45e-200	35377	CD300C++CLM6_NA_CLM6	5066_CD300C	0.0298081	1086.86
rs9953270	18	27107407	C	T	0.2596	0.008573	2.07e-201	35361	CHST9++Carbohydrate_sulfotransferase_9	11646_CHST9	0.0297939	1085.84
rs10814104	9	34360289	C	T	0.3	0.009749	6.07e-208	35350	NUDT2++AP4A_NA_AP4A	16583_NUDT2	0.0297438	1083.61
rs7730934	5	55970684	A	G	0.3693	0.012608	1.38e-188	35361	IL6ST++gp130__soluble	2620_IL6ST	0.0295488	1076.63
rs2069398	12	55967092	A	G	0.416	0.014119	8.19e-191	35366	PMEL++GP100_NA_GP100	6472_PMEL	0.029465	1073.64
rs11588018	1	161143121	A	G	-0.4068	0.014346	7.18e-177	35364	SLAMF7++SLAF7_NA_SLAF7	5487_SLAMF7	0.0294268	1072.14
rs13014084	2	102238305	G	A	-0.6345	0.02044	1.43e-211	35362	IL1RL1++IL_1_R4	4234_IL1RL1	0.0293672	1069.84
rs13164140	5	74734513	A	G	0.2719	0.009084	7.91e-197	35358	HEXB++Hexosaminidase_B	15470_HEXB	0.0291852	1062.89
rs12042389	1	203204476	A	C	0.8717	0.034246	6.39e-143	35357	CHI3L1++YKL_40	11104_CHI3L1	0.0291151	1060.23
rs2232616	20	38371253	T	C	0.4165	0.015035	6.66e-169	35375	LBP++LBP_NA_LBP	3074_LBP	0.0288407	1050.48
rs7973997	12	128272393	T	C	-0.2551	0.009025	9.38e-176	35381	TMEM132C++T132C_NA_T132C	7173_TMEM132C	0.0286836	1044.76
rs59376528	2	20433068	T	C	-1.1458	0.038639	3.04e-193	35372	MATN3++MATN3_NA_MATN3	19361_MATN3	0.0286422	1042.95
rs34097845	17	58281068	T	C	-0.5179	0.018241	2.49e-177	35369	MPO++Myeloperoxidase_NA_Myeloperoxidase	2580_MPO	0.028644	1042.93
rs11111878	12	104048446	A	C	0.3997	0.013341	3.25e-197	35361	HSP90B1++Endoplasmin_NA_Endoplasmin	6393_HSP90B1	0.0285547	1039.34
rs10746399	1	207770727	C	T	-0.2398	0.008173	3.18e-189	35370	CD46++CD46_NA_CD46	17682_CD46	0.0284931	1037.3
rs17037076	2	69806517	A	G	-0.2876	0.009525	2.7e-200	35364	ANXA4++annexin_IV	17164_ANXA4	0.0284715	1036.32
rs7135211	12	14899824	A	G	-0.2464	0.008303	1.6e-193	35365	MGP++MGP_NA_MGP	6520_MGP	0.0284309	1034.82
rs12493131	3	58664251	G	T	0.4529	0.015112	2.47e-197	35351	FAM3D++FAM3D_NA_FAM3D	13102_FAM3D	0.028366	1031.98
rs4970394	1	1027511	T	C	0.239	0.008395	2.88e-178	35278	AGRN++Agrin_NA_Agrin	15483_AGRN	0.0283668	1029.88
rs72794132	5	151239432	T	C	0.3212	0.011098	3.47e-184	35353	GM2A++SAP3_NA_SAP3	15441_GM2A	0.0282691	1028.41
rs10947444	6	33823559	T	A	0.3011	0.010544	2.32e-179	35357	MLN++MOTI_NA_MOTI	5631_MLN	0.0281944	1025.73
rs80234081	4	24639073	C	A	0.7383	0.026923	1.45e-165	35358	SOD3++SOD3_NA_SOD3	5660_SOD3	0.0280001	1018.49
rs149884636	7	143041505	A	G	-1.1871	0.042421	2.58e-172	35373	PIP++PIP_NA_PIP	6060_PIP	0.0278747	1014.23
rs62124153	19	54828699	G	A	0.2435	0.009093	5.75e-158	35364	KIR2DL3++KI2L3_NA_KI2L3	17153_KIR2DL3	0.0278802	1014.18
rs12664015	6	169222563	A	G	-0.3363	0.011837	1.52e-177	35019	THBS2++TSP2_NA_TSP2	3339_THBS2	0.0280699	1011.31
rs729940	14	92932756	T	C	-0.338	0.011668	1.64e-184	35365	CHGA++CgA_NA_CgA	8476_CHGA	0.0277873	1010.73
rs34684179	3	10031360	A	G	-0.6417	0.021534	3.92e-195	35372	CRELD1++CREL1_NA_CREL1	7628_CRELD1	0.0276778	1006.83
rs2273185	14	91993754	A	C	-0.2439	0.008247	3.34e-192	35361	ATXN3++ATX3_NA_ATX3	16825_ATXN3	0.0276737	1006.37
rs12800878	11	131246794	A	G	0.2418	0.008785	9.38e-167	35369	NTM++NTRI_NA_NTRI	8428_NTM	0.0276523	1005.79
rs704	17	28367840	A	G	0.2352	0.007919	7.27e-194	35360	SDF2++SDF2_NA_SDF2	15333_SDF2	0.0276522	1005.53
rs41281876	20	3252487	C	G	-1.0192	0.036507	1.6e-171	35378	ITPA++Inosine_triphosphatase	18916_ITPA	0.0276075	1004.37
rs1800435	9	113391611	G	C	-0.4172	0.014596	1.12e-179	35359	ALAD++HEM2_NA_HEM2	15523_ALAD	0.0275847	1002.98
rs149433109	2	135735143	A	G	-0.9288	0.033121	4.87e-173	35391	LCT++LPH_NA_LPH	9017_LCT	0.027481	1000.01
rs60265870	21	41345040	A	G	-0.5545	0.01928	6.73e-182	35368	FAM3B++FAM3B_NA_FAM3B	5618_FAM3B	0.0274602	998.579
rs74865964	22	36236597	G	T	-0.5151	0.018962	1.69e-162	35371	APOL3++APOL3_NA_APOL3	16823_APOL3	0.0274438	998.052
rs702208	9	18639745	G	A	0.5542	0.019732	1.45e-173	35359	ADAMTSL1++ATL1_NA_ATL1	16890_ADAMTSL1	0.0274082	996.382
rs34354104	14	24238273	A	G	-0.4966	0.017108	2.99e-185	35379	GMPR2++GMPR2_NA_GMPR2	19446_GMPR2	0.0273572	995.035
rs141595975	1	157686811	C	T	-1.0263	0.035248	2.24e-186	35365	FCRL4++FCRL4_NA_FCRL4	8973_FCRL4	0.0273578	994.666
rs4679138	3	126992227	A	G	0.2543	0.008833	2.95e-182	35369	PLXNA1++PLXA1_NA_PLXA1	9005_PLXNA1	0.0273479	994.407
rs17843929	4	158715961	T	C	0.2657	0.009163	7e-185	35354	PPID++PPID_NA_PPID	5202_PPID	0.0272197	989.195
rs5030062	3	186736391	C	A	0.2433	0.008557	7.61e-178	35367	KNG1++Kininostatin_NA_Kininostatin	19631_KNG1	0.0271248	986.012
rs7838624	8	33608880	C	A	0.2344	0.007567	1.16e-210	35356	FUT10++FUT10_NA_FUT10	7156_FUT10	0.0271311	985.944
rs7037264	9	134883366	A	G	0.2388	0.008487	3.55e-174	35333	FCN1++FCN1_NA_FCN1	15582_FCN1	0.0269939	980.18
rs9285458	6	127142500	A	G	0.2336	0.008013	7.43e-187	35355	RSPO3++RSPO3_NA_RSPO3	8427_RSPO3	0.0269379	978.701
rs34239095	15	88912537	G	C	0.2578	0.00904	6.76e-179	35356	MFGE8++MFGM_NA_MFGM	4455_MFGE8	0.0269152	977.879
rs17490768	2	36699228	T	C	-0.2341	0.008597	2.93e-163	35359	VIT++VITRN_NA_VITRN	6234_VIT	0.0268659	976.121
rs300996	3	87283562	T	G	0.2419	0.008368	9.94e-184	35329	CHMP2B++CHM2B_NA_CHM2B	17350_CHMP2B	0.0268492	974.671
rs4704826	5	156965071	A	C	-0.2416	0.008727	1.04e-168	35351	TIMD4++TIM_4	15449_TIMD4	0.026829	974.523
rs143257534	3	186834099	T	C	-0.6346	0.02397	1.88e-154	35367	ADIPOQ++Adiponectin_NA_Adiponectin	3554_ADIPOQ	0.0267838	973.278
rs11239481	10	45355178	A	T	0.3102	0.011132	6.84e-171	35316	MSMB++PSP_94	10620_MSMB	0.0266008	965.053
rs73191242	12	108620180	A	G	-0.2819	0.010228	3.25e-167	35364	SELPLG++SELPL_NA_SELPL	11266_SELPLG	0.0264134	959.371
rs13143783	4	167209986	T	C	-0.404	0.014183	1.78e-178	35363	SPOCK3++TICN3_NA_TICN3	9906_SPOCK3	0.0264024	958.932
rs139017763	1	196996063	A	G	-1.1889	0.04069	1.14e-187	35338	CFHR5++complement_factor_H_related_5	16055_CFHR5	0.0263514	956.356
rs163352	3	3056357	C	G	-0.2871	0.010793	6.86e-156	35365	CNTN4++Contactin_4	3298_CNTN4	0.0262724	954.139
rs112755939	12	21289401	C	G	1.054	0.038132	3.62e-168	35415	RECQL++RECQ1_NA_RECQ1	11431_RECQL	0.0261252	949.989
rs71352239	19	44926286	T	C	0.2482	0.008893	1.96e-171	35368	APOE++Apo_E	2418_APOE	0.0260021	944.141
rs56015505	22	30340846	A	G	0.465	0.017197	4.98e-161	35366	TCN2++Apo_TC_II	15560_TCN2	0.0260035	944.139
rs2434484	11	43927458	G	T	-0.2406	0.008594	1.88e-172	35372	ALKBH3++ALKB3_NA_ALKB3	18401_ALKBH3	0.025955	942.493
rs41341749	17	35983666	G	A	0.6056	0.022038	3.03e-166	35367	CCL23++MPIF_1	2913_CCL23	0.0258976	940.219
rs28385609	6	122801319	T	C	-0.3023	0.010746	4.14e-174	35348	SMPDL3A++ASM3A_NA_ASM3A	4771_SMPDL3A	0.0258215	936.878
rs7545297	1	54631647	A	G	0.2423	0.008941	1.01e-161	35363	FAM151A++F151A_NA_F151A	7856_FAM151A	0.0258046	936.646
rs4859610	4	76079288	G	A	-0.2733	0.009945	2.89e-166	35355	ART3++NAR3_NA_NAR3	7970_ART3	0.0256906	932.188
rs6036484	20	23692400	A	G	0.2319	0.00865	2.55e-158	35363	CST2++CYTT_NA_CYTT	4324_CST2	0.0256252	929.963
rs61765448	1	64146145	T	C	-0.3004	0.010848	8.98e-169	35355	ROR1++ROR1_NA_ROR1	2590_ROR1	0.025599	928.776
rs3825259	12	12343701	G	A	0.3843	0.013982	2.7e-166	35376	MANSC1++MANS1_NA_MANS1	9557_MANSC1	0.0255166	926.26
rs10877180	12	58874347	T	C	-0.5042	0.018175	2.21e-169	35365	LRIG3++LRIG3_NA_LRIG3	3322_LRIG3	0.0253779	920.808
rs72680193	8	96645925	A	C	-0.5964	0.021933	8.13e-163	35363	CPQ++Aminopeptidase_NA_Aminopeptidase	9394_CPQ	0.0253276	918.883
rs188584451	3	99166620	A	T	-1.3019	0.046079	1.28e-175	35332	ST3GAL6++SIA10_NA_SIA10	6947_ST3GAL6	0.0253336	918.301
rs12744460	1	151029658	T	C	-0.2667	0.0093	7.31e-181	35358	ECM1++ECM1_NA_ECM1	3366_ECM1	0.0253141	918.25
rs34317732	19	14061996	T	C	-0.7632	0.031257	1.13e-131	35369	IL27RA++TCCR_NA_TCCR	5132_IL27RA	0.0252989	917.968
rs147539551	4	94085751	T	G	-0.2631	0.009377	3.18e-173	35334	HPGDS++PTGD2_NA_PTGD2	12549_HPGDS	0.0253153	917.671
rs141208602	15	78639121	G	T	-0.5571	0.020909	2.08e-156	35362	CTSH++Cathepsin_H	8465_CTSH	0.0251061	910.612
rs573088123	10	45821399	T	C	-0.5799	0.02156	2.38e-159	35315	MSMB++PSP_94	10620_MSMB	0.0251203	909.933
rs7911226	10	89009208	G	A	-0.2478	0.008988	2.47e-167	35356	FAS++Fas__soluble	9459_FAS	0.0249965	906.381
rs75228657	18	47214692	G	A	0.4584	0.016308	7.73e-174	35360	HDHD2++HDHD2_NA_HDHD2	13472_HDHD2	0.024981	905.908
rs4528296	11	99222947	T	C	-0.4257	0.015189	7.62e-173	35355	CNTN5++Contactin_5	3299_CNTN5	0.0249655	905.206
rs117731902	19	35461163	G	A	-0.5059	0.018859	1.61e-158	35377	KIRREL2++KIRR2_NA_KIRR2	16609_KIRREL2	0.0249256	904.283
rs35548026	21	46132295	A	G	-0.3871	0.013832	2.44e-172	34733	COL6A2++CO6A2_NA_CO6A2	16753_COL6A2	0.0253501	903.334
rs10766205	11	15070774	A	G	0.2492	0.008738	6.58e-179	35369	CALCB++CALCB_NA_CALCB	17170_CALCB	0.0247794	898.64
rs2276862	3	45146293	G	C	-0.2934	0.010682	4.47e-166	35346	CDCP1++CDCP1_NA_CDCP1	16818_CDCP1	0.0247659	897.554
rs9488842	6	116123005	C	A	-0.2512	0.008777	3.9e-180	35354	COL10A1++COAA1_NA_COAA1	15653_COL10A1	0.0247134	895.807
rs74178184	19	9937353	A	G	-0.2676	0.01033	5.66e-148	35367	OLFM2++NOE2_NA_NOE2	19377_OLFM2	0.0246845	895.061
rs113400125	5	38406149	T	C	0.6904	0.026494	1.08e-149	35367	EGFLAM++EGFLA_NA_EGFLA	12338_EGFLAM	0.0246292	893.006
rs2304456	3	186727263	G	T	0.3389	0.012253	2.2e-168	35368	KNG1++Kininogen__HMW	7784_KNG1	0.0246104	892.334
rs10250602	7	23264082	C	T	-0.2351	0.008794	1.96e-157	35371	GPNMB++GPNMB_NA_GPNMB	8289_GPNMB	0.0244108	884.988
rs2525546	7	99954321	T	C	-0.2378	0.008863	1.39e-158	35368	AZGP1++AZGP1_NA_AZGP1	9312_AZGP1	0.0242873	880.325
rs5744454	5	140633982	G	T	-0.2387	0.008824	3.58e-161	35363	CD14++sCD14_NA_sCD14	16914_CD14	0.0242639	879.331
rs4849845	2	120255593	A	G	-0.2404	0.008665	2.09e-169	35360	RALB++RALB_NA_RALB	18432_RALB	0.0242519	878.811
rs75586953	12	41313268	T	A	0.7407	0.027372	2.84e-161	35353	GXYLT1++GXLT1_NA_GXLT1	8229_GXYLT1	0.0242484	878.508
rs149131157	2	160495709	C	T	0.5711	0.019941	2.12e-180	35337	PLA2R1++PLA2R_NA_PLA2R	10916_PLA2R1	0.0242253	877.254
rs2288158	11	113262954	G	T	0.327	0.012566	2.69e-149	35365	NCAM1++NCAM_120	4498_NCAM1	0.0242063	877.243
rs9660372	1	103795546	A	C	-0.2367	0.009003	2.43e-152	35349	AMY2B++Alpha_amylase_2B	15556_AMY2B	0.0241356	874.22
rs13077895	3	51395	G	A	-0.2291	0.008612	6.14e-156	35349	CHL1++CHL1_NA_CHL1	8958_CHL1	0.0240497	871.033
rs117240178	19	36865163	T	C	-0.8229	0.03236	1.19e-142	35377	KIRREL2++KIRR2_NA_KIRR2	16609_KIRREL2	0.0240305	871.01
rs17529509	4	99430279	A	C	-0.4233	0.015258	2.17e-169	35334	ADH7++ADH7_NA_ADH7	11377_ADH7	0.0239752	867.901
rs74543411	21	45882513	T	C	-0.6979	0.027024	4.66e-147	35177	COL6A1++Collagen_a1_VI	16828_COL6A1	0.0240589	867.135
rs883138	7	150345704	C	A	0.2491	0.009258	1.92e-159	35371	RARRES2++TIG2_NA_TIG2	3079_RARRES2	0.0239117	866.45
rs72631635	14	94455724	T	G	-0.2965	0.011076	7.36e-158	35372	SERPINA11++SPA11_NA_SPA11	9002_SERPINA11	0.0238538	864.325
rs7204669	16	2860735	A	G	0.2393	0.009026	7.12e-155	35321	PRSS22++BSSP4_NA_BSSP4	4534_PRSS22	0.0238215	861.883
rs35220837	3	139904479	A	G	0.4115	0.015247	1.96e-160	35363	CLSTN2++CSTN2_NA_CSTN2	18882_CLSTN2	0.0237307	859.538
rs9784191	20	45310450	G	A	-0.2493	0.00923	1.14e-160	35369	MATN4++MATN4_NA_MATN4	7083_MATN4	0.0236202	855.584
rs79828899	19	54342478	T	C	0.3991	0.015864	1.18e-139	35370	LILRA4++LIRA4_NA_LIRA4	8299_LILRA4	0.0236039	855.004
rs7246833	19	18604272	G	C	0.264	0.009675	6.23e-164	35353	CRLF1++CRLF1_NA_CRLF1	14747_CRLF1	0.0235846	853.878
rs62115996	19	51243663	T	C	0.3339	0.014971	3.48e-110	35377	CD33++Siglec_3	3166_CD33	0.0235414	852.856
rs1980606	1	160684996	A	G	-0.2807	0.010909	5.15e-146	35356	CD48++CD48_NA_CD48	3292_CD48	0.0235497	852.656
rs2370794	11	122844074	G	A	0.2309	0.008805	1.43e-151	35371	CRTAM++CRTAM_NA_CRTAM	7968_CRTAM	0.0234716	850.121
rs11132383	4	186261506	C	T	-0.2198	0.00839	2.93e-151	35394	KLKB1++Prekallikrein_NA_Prekallikrein	4152_KLKB1	0.0234485	849.817
rs887829	2	233759924	T	C	-0.2321	0.008441	1.89e-166	35372	UGT1A6++UGT_1A6	7891_UGT1A6	0.0234269	848.488
rs73159606	21	45991781	A	G	-0.7996	0.031234	1.51e-144	34836	COL6A1++Collagen_a1_VI	16828_COL6A1	0.0237233	846.46
rs114240822	1	107276459	T	C	0.9879	0.038556	8.55e-145	35348	NTNG1++NTNG1_NA_NTNG1	5637_NTNG1	0.0233702	845.811
rs72722045	15	44966007	T	A	0.2954	0.011218	7.87e-153	35362	SORD++Sorbitol_dehydrogenase	15447_SORD	0.0232822	842.881
rs117511368	22	16943970	T	C	0.6446	0.028294	6.88e-115	35335	IL17RA++IL_17_sR	2992_IL17RA	0.0231501	837.346
rs190713039	6	7425895	T	C	1.4683	0.058795	1.2e-137	35364	TXNDC5++TXND5_NA_TXND5	11212_TXNDC5	0.0231154	836.748
rs58427177	20	35218053	T	C	-0.8276	0.032498	4.69e-143	35362	CPNE1++CPNE1_NA_CPNE1	5346_CPNE1	0.0230502	834.287
rs4619875	4	152779978	T	C	0.2215	0.008385	8.57e-154	35371	ARFIP1++ARFP1_NA_ARFP1	13488_ARFIP1	0.022933	830.155
rs76438938	3	186743735	T	C	-0.711	0.026822	7.81e-155	35366	KNG1++Kininogen__HMW	7784_KNG1	0.0229216	829.617
rs7868110	9	86106229	A	G	0.3623	0.014157	1.93e-144	35356	GOLM1++GOLM1_NA_GOLM1	17456_GOLM1	0.0227679	823.69
rs4693818	4	87500125	C	T	0.2809	0.010652	3.05e-153	35364	SPARCL1++SPARCL1_NA_SPARCL1	4467_SPARCL1	0.0226306	818.792
rs7911226	10	89009208	G	A	-0.2358	0.008958	1.05e-152	35356	FAS++Fas__soluble	5392_FAS	0.0226341	818.738
rs1411262	9	5459419	T	C	-0.2424	0.00887	1.91e-164	35368	CD274++B7_H1	5060_CD274	0.022606	817.976
rs12410291	1	19921386	T	A	0.2549	0.010496	2.82e-130	35380	PLA2G2A++NPS_PLA2	2692_PLA2G2A	0.0225579	816.473
rs70620	1	196735867	A	G	-0.2752	0.010319	1.09e-156	35339	CFH++Factor_H	4159_CFH	0.0225368	814.744
rs6940814	6	42957194	G	A	-0.2195	0.0081	1.03e-161	35368	GNMT++GNMT_NA_GNMT	14006_GNMT	0.0224816	813.371
rs4807574	19	4286670	C	T	0.2205	0.008901	1.72e-135	35338	EBI3++IL27B_NA_IL27B	10851_EBI3	0.0224483	811.45
rs2020921	8	42187447	A	G	-0.5883	0.023011	3.63e-144	35353	PLAT++tPA_NA_tPA	2212_PLAT	0.0223277	807.333
rs10403399	19	11595843	G	C	0.2349	0.009326	5.47e-140	35383	ACP5++TrATPase_NA_TrATPase	3232_ACP5	0.0222957	806.834
rs9285458	6	127142500	A	G	0.2125	0.007975	1.97e-156	35346	RSPO3++RSPO3_NA_RSPO3	13094_RSPO3	0.0222914	805.829
rs574690972	19	54359593	G	T	0.9725	0.043176	2.4e-112	35370	LILRB3++LIRB3_NA_LIRB3	15615_LILRB3	0.0222411	804.518
rs17228602	7	100890786	T	C	0.5909	0.022391	1.77e-153	35369	PILRA++PILRA_isoform_FDF03_deltaTM	6402_PILRA	0.0221407	800.782
rs11214489	11	113105212	T	C	-0.2693	0.010819	8.99e-137	35364	NCAM1++NCAM_120	4498_NCAM1	0.022103	799.274
rs55788848	2	24045851	T	C	-0.2587	0.009962	1.09e-148	35360	FKBP1B++FKB1B_NA_FKB1B	11568_FKBP1B	0.0220884	798.643
rs28695417	16	57410006	A	G	0.3985	0.015945	7.57e-138	35373	CCL17++TARC_NA_TARC	3519_CCL17	0.0219285	793.022
rs142842026	1	117090854	C	T	-0.5863	0.023323	1.92e-139	35352	PTGFRN++FPRP_NA_FPRP	12727_PTGFRN	0.0219322	792.69
rs6119	14	94587675	G	A	0.3471	0.013344	3.74e-149	35372	SERPINA5++PCI_NA_PCI	3389_SERPINA5	0.0219075	792.223
rs144865827	5	96870713	T	G	1.0771	0.0439	6.2e-133	35348	ERAP1++ARTS1_NA_ARTS1	4964_ERAP1	0.0219016	791.469
rs146449727	1	161028750	G	A	0.8488	0.038191	1.96e-109	35366	FCGR2B++FCG2B_NA_FCG2B	3310_FCGR2B	0.0218485	789.908
rs34900334	1	196717987	C	T	0.5235	0.018874	2.58e-169	35339	CFHR2++FHR2_NA_FHR2	15584_CFHR2	0.0217973	787.416
rs2255703	3	129574413	C	T	-0.2129	0.008289	1.75e-145	35364	PLXND1++PLXD1_NA_PLXD1	19561_PLXND1	0.0217458	786.067
rs62037104	16	57401753	A	C	-0.651	0.025649	4.03e-142	35373	CCL22++MDC_NA_MDC	3508_CCL22	0.0216414	782.411
rs17228602	7	100890786	T	C	0.5834	0.022339	2.43e-150	35357	PILRA++PILRA_isoform_FDF03_M14	10816_PILRA	0.0215823	779.872
rs7946718	11	123197533	G	A	0.2113	0.008322	3.12e-142	35355	CLMP++ACAM_NA_ACAM	10440_CLMP	0.0215664	779.243
rs6742078	2	233763993	T	G	-0.2225	0.008466	3.15e-152	35372	UGT1A1++UGT_1A1	17702_UGT1A1	0.0215283	778.211
rs3011487	13	112924107	C	T	0.2089	0.008039	6.99e-149	34900	MCF2L++MCF2L_NA_MCF2L	13934_MCF2L	0.0217997	777.718
rs12974746	19	18795739	G	A	-0.5422	0.021966	1.61e-134	35349	COMP++COMP_NA_COMP	8043_COMP	0.0214338	774.213
rs11161468	1	75726897	T	C	0.2255	0.008613	4.36e-151	35356	ACADM++ACADM_NA_ACADM	17333_ACADM	0.0214155	773.692
rs6114209	20	23641629	C	G	-0.2537	0.010123	1.32e-138	35364	CST3++Cystatin_C	2609_CST3	0.0213872	772.823
rs185375375	11	7661016	C	T	0.221	0.008853	1.52e-137	35376	CYB5R2++NB5R2_NA_NB5R2	19143_CYB5R2	0.0213325	771.064
rs55861089	11	1762527	G	A	-0.3255	0.012803	1.39e-142	35359	CTSD++Cathepsin_D	5508_CTSD	0.0213226	770.328
rs141460218	4	2637098	C	G	-0.7706	0.032524	4.21e-124	35281	HGFAC++HGFA_NA_HGFA	3617_HGFAC	0.0212218	764.917
rs149658926	5	136294262	T	C	0.9626	0.038176	2.74e-140	35356	LECT2++LECT2_NA_LECT2	16763_LECT2	0.0211572	764.159
rs2291671	3	148840660	A	G	0.2378	0.009702	1.14e-132	35360	CPB1++Carboxypeptidase_B1	15375_CPB1	0.0211503	763.991
rs149208504	17	4011662	C	T	-0.6911	0.025794	3.92e-158	35358	CYB5D2++NEUFC_NA_NEUFC	10924_CYB5D2	0.0211279	763.119
rs5756736	22	37574182	A	G	-0.2069	0.00798	3.26e-148	35365	LGALS2++Galectin_2	3033_LGALS2	0.021069	761.1
rs145550637	17	36050714	A	G	-1.0918	0.047147	1.22e-118	35370	CCL16++HCC_4	4913_CCL16	0.0210058	758.875
rs13167730	5	80074424	T	G	0.3753	0.015294	5.65e-133	35343	THBS4++TSP4_NA_TSP4	3340_THBS4	0.021019	758.783
rs2298087	13	46777268	C	T	-0.3585	0.013851	1.03e-147	35360	ESD++Esterase_D	4984_ESD	0.0209613	757.016
rs17537486	3	10115548	G	A	0.5561	0.021297	2.65e-150	35373	CRELD1++CREL1_NA_CREL1	7628_CRELD1	0.0208839	754.44
rs148562771	14	35075954	G	C	0.2835	0.011338	5.4e-138	35369	FAM177A1++F177A_NA_F177A	8039_FAM177A1	0.0208678	753.762
rs2682580	19	43462302	G	A	0.2167	0.009288	2.09e-120	35358	CD177++CD177_NA_CD177	13116_CD177	0.0208686	753.557
rs12034618	1	22586417	T	C	0.2941	0.012161	3.29e-129	35369	C1QC++C1QC_NA_C1QC	14100_C1QC	0.0208242	752.153
rs8177107	7	142856383	G	A	-0.2683	0.010845	4.06e-135	35374	EPHB6++EphB6_NA_EphB6	5078_EPHB6	0.0208062	751.595
rs139268409	5	55030849	A	C	-1.0049	0.041617	8.12e-129	35361	GZMA++granzyme_A	3440_GZMA	0.0208057	751.299
rs72710517	4	186168683	T	G	0.2227	0.009178	4.56e-130	35393	TLR3++TLR3_NA_TLR3	16918_TLR3	0.0207811	751.071
rs35231465	11	102713404	A	G	-0.6843	0.027199	1.13e-139	35365	MMP8++MMP_8	9172_MMP8	0.0207499	749.327
rs9660372	1	103795546	A	C	-0.2195	0.009026	1.24e-130	35349	AMY2A++Pancreatic_alpha_amylase	18917_AMY2A	0.0207554	749.189
rs192288566	19	54667482	C	G	0.3119	0.013551	3.2e-117	35373	LILRB1++ILT_2	5090_LILRB1	0.0206685	746.493
rs11751347	6	160671406	T	C	-0.3754	0.015346	3.68e-132	35388	PLG++Angiostatin_NA_Angiostatin	3710_PLG	0.0206328	745.496
rs76908507	3	186654444	A	G	0.5132	0.021019	1.15e-131	35368	FETUB++FETUB_NA_FETUB	3367_FETUB	0.0206435	745.468
rs113152874	12	113429268	C	G	0.7747	0.029994	4.25e-147	35364	SDSL++SDSL_NA_SDSL	17777_SDSL	0.0205801	743.045
rs56035601	1	203227714	T	C	-0.3318	0.015833	1.65e-97	35353	CHI3L1++YKL_40	11104_CHI3L1	0.0205454	741.535
rs139356332	17	19385973	C	G	-0.6543	0.02692	1.72e-130	35359	MFAP4++MFAP4_NA_MFAP4	5636_MFAP4	0.0205041	740.139
rs11555978	17	28357342	A	G	-0.6978	0.030431	2.29e-116	35351	VTN++Vitronectin_NA_Vitronectin	13125_VTN	0.0204783	739.021
rs117029024	19	7613602	A	G	-0.5646	0.023973	1.21e-122	35373	RETN++resistin_NA_resistin	3046_RETN	0.0204638	738.947
rs12094043	1	19245382	G	A	-0.2124	0.008638	1.71e-133	35379	AKR7A3++ARK73_NA_ARK73	18173_AKR7A3	0.0204384	738.135
rs8034057	15	65497092	A	G	-0.3386	0.01387	1.29e-131	35363	IGDCC4++IGDC4_NA_IGDC4	9793_IGDCC4	0.0203981	736.318
rs7225162	17	44958892	T	C	-0.202	0.008123	1.63e-136	35368	C1QL1++C1QRF_NA_C1QRF	6404_C1QL1	0.0203718	735.451
rs139477416	1	37827489	G	C	-0.3047	0.012348	1.96e-134	35370	INPP5B++I5P2_NA_I5P2	12641_INPP5B	0.0203496	734.674
rs11649211	16	89973042	C	G	0.2175	0.008737	8.55e-137	35324	DPEP1++DPEP1_NA_DPEP1	8794_DPEP1	0.0203478	733.653
rs187579051	5	177926174	T	C	-0.6668	0.027737	1.06e-127	35358	B4GALT7++B4GT7_NA_B4GT7	7806_B4GALT7	0.0202536	730.889
rs139045233	1	197293136	T	A	0.8062	0.032536	1.51e-135	35338	CFHR4++FHR4_NA_FHR4	6471_CFHR4	0.020189	728.098
rs147557606	1	157832072	C	A	-0.6402	0.025716	8.4e-137	35364	FCRL4++FCRL4_NA_FCRL4	8973_FCRL4	0.0201595	727.549
rs116459600	3	142934677	T	C	0.396	0.017135	3.6e-118	35365	PCOLCE2++PCOC2_NA_PCOC2	6081_PCOLCE2	0.020142	726.923
rs111391792	14	20875328	C	T	-0.3568	0.014784	1.1e-128	35339	RNASE3++ECP_NA_ECP	15576_RNASE3	0.0201273	725.849
rs1630171	9	33234041	G	A	0.2788	0.011113	6.62e-139	35348	SPINK4++ISK4_NA_ISK4	19213_SPINK4	0.0201115	725.452
rs1799886	7	142800839	C	T	0.2038	0.008582	1.19e-124	35374	PRSS2++Trypsin_2	5034_PRSS2	0.0200963	725.425
rs12897030	14	20814883	T	C	0.2193	0.009009	7.19e-131	35332	RNASE1++RNase_1	7211_RNASE1	0.0200626	723.324
rs113107188	21	46006478	T	C	-0.7713	0.032547	3.76e-124	34809	COL6A1++Collagen_a1_VI	16828_COL6A1	0.0203539	723.178
rs72692809	14	94438205	T	C	-0.3001	0.012925	2.94e-119	35372	SERPINA1++a1_Antitrypsin	3580_SERPINA1	0.0200077	722.12
rs202051594	1	147327330	T	C	-0.7665	0.032202	3.1e-125	35357	ACP6++PPA6_NA_PPA6	5742_ACP6	0.0199766	720.669
rs7754269	6	37741150	C	T	0.2707	0.012402	1.27e-105	35360	MDGA1++MDGA1_NA_MDGA1	16900_MDGA1	0.0199465	719.621
rs113953390	7	151426945	C	T	0.6325	0.027305	1.05e-118	35376	AOC1++ABP1_NA_ABP1	15486_AOC1	0.0199282	719.272
rs4384764	2	37363141	A	G	0.2206	0.009194	3.19e-127	35362	QPCT++Glutaminyl_cyclase	7849_QPCT	0.0199281	718.985
rs61740470	3	46450495	T	C	-1.1108	0.045276	6.45e-133	35343	LTF++Lactoferrin_NA_Lactoferrin	2780_LTF	0.019924	718.448
rs4239252	17	35836561	A	G	-0.257	0.010484	1.07e-132	35370	CCL5++RANTES_NA_RANTES	5480_CCL5	0.0198821	717.455
rs60909820	16	492047	C	A	0.2731	0.01145	9.66e-126	35312	DECR2++DECR2_NA_DECR2	18343_DECR2	0.0199139	717.448
rs34123523	16	67483276	T	C	0.511	0.020017	9.57e-144	35372	AGRP++ART_NA_ART	2813_AGRP	0.0198763	717.28
rs144525174	1	88890193	C	T	-1.1441	0.046289	7.1e-135	35341	GBP1++GBP1_NA_GBP1	15326_GBP1	0.0198224	714.67
rs3825272	12	13002405	A	C	0.2012	0.00848	1.92e-124	35374	HEBP1++HEBP1_NA_HEBP1	18225_HEBP1	0.0197802	713.784
rs858523	17	7608211	T	C	-0.2008	0.008166	1.64e-133	35370	SAT2++SAT2_NA_SAT2	12524_SAT2	0.0197695	713.308
rs1838343	12	40802428	T	C	-0.1995	0.0083	1.14e-127	35348	CNTN1++contactin_1	2974_CNTN1	0.0197703	712.896
rs115775278	16	72232312	C	T	0.7297	0.030538	3.45e-126	35373	HP++Haptoglobin__Mixed_Type	3054_HP	0.0197467	712.529
rs10212397	3	133888296	A	G	-0.2611	0.010569	9.44e-135	35358	RAB6B++RAB6B_NA_RAB6B	14271_RAB6B	0.0197426	712.076
rs148809065	19	51501624	T	C	-0.5649	0.028028	2.42e-90	35383	CD33++Siglec_3	3166_CD33	0.0197159	711.597
rs76843143	19	41538895	T	C	-0.4682	0.019912	2.96e-122	35369	B3GNT8++B3GN8_NA_B3GN8	9297_B3GNT8	0.0197009	710.765
rs191278394	5	102229312	C	G	0.5813	0.022778	1.16e-143	35344	PAM++AMD_NA_AMD	5620_PAM	0.0197108	710.626
rs6671362	1	153971312	G	A	0.1992	0.008016	2.64e-136	35356	CREB3L4++CR3L4_NA_CR3L4	11308_CREB3L4	0.0196951	710.289
rs146457388	19	10181296	G	A	0.5223	0.024736	5.83e-99	35375	ICAM1++sICAM_1	4342_ICAM1	0.0196774	710.021
rs13213477	6	38673872	C	A	0.1998	0.009292	1.48e-102	35363	MDGA1++MDGA1_NA_MDGA1	16900_MDGA1	0.0196796	709.862
rs12587059	14	48536323	C	T	-1.1403	0.047416	8.59e-128	35361	MDGA2++MDGA2_NA_MDGA2	19372_MDGA2	0.0196141	707.411
rs4682481	3	113265008	T	C	0.2676	0.011109	3.25e-128	35366	BOC++BOC_NA_BOC	4328_BOC	0.019557	705.408
rs3828016	20	1936644	G	A	-0.2003	0.009652	1.16e-95	35370	SIRPA++SHPS1_NA_SHPS1	5430_SIRPA	0.0195285	704.441
rs9860775	3	119442728	T	C	0.3988	0.016097	1.68e-135	35362	POGLUT1++KTEL1_NA_KTEL1	6467_POGLUT1	0.0195168	703.849
rs13071423	3	2098694	A	C	0.2532	0.011067	7.38e-116	35250	CNTN4++Contactin_4	3298_CNTN4	0.01956	703.206
rs17880377	16	4485090	T	C	-0.704	0.029981	6.28e-122	35360	NMRAL1++NMRL1_NA_NMRL1	13988_NMRAL1	0.0194852	702.65
rs145906621	6	15534082	A	G	0.6125	0.026725	3e-116	35384	GMPR++GMPR1_NA_GMPR1	19254_GMPR	0.01947	702.568
rs3914854	1	160707997	C	A	0.4865	0.022718	9.68e-102	35354	FCGR3A++FcRIIIa_NA_FcRIIIa	15388_FCGR3A	0.0193496	697.544
rs12275541	11	62322339	A	G	-0.2112	0.008638	5.14e-132	35364	ASRGL1++Asparaginase_like_protein_1	18313_ASRGL1	0.0192798	695.174
rs34093024	19	51092294	C	T	-0.3049	0.013352	2.02e-115	35373	KLK14++kallikrein_14	15544_KLK14	0.0192511	694.297
rs118171527	12	21445952	C	T	0.5176	0.021661	3.42e-126	35415	RECQL++RECQ1_NA_RECQ1	11431_RECQL	0.0192208	694.004
rs2711897	4	103102410	T	C	0.201	0.008038	5.19e-138	35345	BDH2++BDH2_NA_BDH2	17329_BDH2	0.0191687	690.721
rs137918825	5	149950113	A	C	0.4805	0.025237	8.05e-81	35359	PDGFRB++PDGF_Rb	3459_PDGFRB	0.0191032	688.585
rs146698856	1	74946905	T	A	-0.8214	0.0348	3.55e-123	35354	CRYZ++QOR_NA_QOR	13983_CRYZ	0.0190729	687.374
rs11591147	1	55039974	T	G	-0.8924	0.038789	3.99e-117	35363	PCSK9++PCSK9_NA_PCSK9	5231_PCSK9	0.0190081	685.168
rs35264941	9	18626299	C	G	-0.7019	0.029386	4.33e-126	35359	ADAMTSL1++ATL1_NA_ATL1	16890_ADAMTSL1	0.0190096	685.148
rs2598105	7	37937514	C	T	-0.2693	0.011389	1.29e-123	35361	SFRP4++SFRP4_NA_SFRP4	17447_SFRP4	0.0190083	685.137
rs10490425	2	162210947	T	A	0.7805	0.033439	1.7e-120	35341	FAP++SEPR_NA_SEPR	5029_FAP	0.0189931	684.193
rs78918822	2	136107122	T	C	-0.905	0.038871	6.7e-120	35392	LCT++LPH_NA_LPH	9017_LCT	0.018909	682.086
rs12695049	3	195268211	T	C	0.1953	0.00815	6.93e-127	35225	XXYLT1++XXLT1_NA_XXLT1	6375_XXYLT1	0.0189882	681.768
rs10972159	9	34593088	A	G	-0.5581	0.023487	8.28e-125	35350	CNTFR++CNTFR_alpha	14101_CNTFR	0.0187713	676.22
rs117634905	8	85629747	G	A	-1.0942	0.045695	1.02e-126	35347	CA1++Carbonic_anhydrase_I	4969_CA1	0.0187439	675.159
rs2365715	1	156645322	G	A	-0.1979	0.00836	6.92e-124	35356	BCAN++PGCB_NA_PGCB	3461_BCAN	0.0187061	673.942
rs7549876	1	43294565	T	G	-0.1964	0.008119	2.91e-129	35362	TIE1++sTie_1	2844_TIE1	0.0185112	666.9
rs190931875	6	47118952	C	T	-1.1327	0.04814	2.05e-122	35355	ADGRF5++GP116_NA_GP116	6409_ADGRF5	0.0184688	665.212
rs75361202	20	3653102	T	G	-0.3977	0.017569	1.92e-113	35377	ATRN++Attractin_NA_Attractin	15499_ATRN	0.0184436	664.703
rs1330064	13	91405002	A	G	-0.2067	0.008703	1.06e-124	35355	GPC5++GPC5_NA_GPC5	4991_GPC5	0.0184484	664.463
rs340829	3	3066558	G	T	0.1924	0.008758	5.9e-107	35368	IL5RA++IL_5_Ra	13686_IL5RA	0.0184414	664.45
rs6444134	3	186475135	T	C	0.2005	0.009461	1.14e-99	35366	HRG++HRG_NA_HRG	4996_HRG	0.0184253	663.823
rs143968847	9	111132710	T	G	-0.7172	0.029583	7.77e-130	35370	PTGR1++LTB4DH_NA_LTB4DH	19617_PTGR1	0.0183131	659.781
rs183425427	12	56461151	A	C	-0.5234	0.023608	6.59e-109	35368	INHBC++INHBC_NA_INHBC	15686_INHBC	0.0183064	659.495
rs61789227	1	116537006	G	A	0.6656	0.027448	6.7e-130	35344	CD58++sLFA_3	10938_CD58	0.0182926	658.544
rs6081231	20	18590320	A	G	-0.2005	0.008314	1.68e-128	35380	DTD1++Histidyl_tRNA_synthetase_related	19194_DTD1	0.0182732	658.503
rs12800878	11	131246794	A	G	0.1964	0.008718	2.14e-112	35358	NTM++NTRI_NA_NTRI	10907_NTM	0.0182432	656.992
rs9640	11	119339269	A	T	0.2796	0.012133	1.65e-117	35376	C1QTNF5++C1QTNF5_NA_C1QTNF5	7810_C1QTNF5	0.0182341	656.991
rs190383363	17	59235408	T	C	-0.7756	0.034384	1.15e-112	35369	MPO++Myeloperoxidase_NA_Myeloperoxidase	2580_MPO	0.0182076	655.89
rs7020788	9	110470699	A	G	0.1951	0.008508	2.3e-116	35362	SVEP1++SVEP1_NA_SVEP1	11178_SVEP1	0.0181853	654.943
rs1953424	1	102816916	T	C	-0.3911	0.017492	1e-110	35349	AMY1A++Amylase__alpha_1A	7918_AMY1A	0.0181629	653.88
rs11840418	13	24359488	T	C	-0.209	0.008677	3.49e-128	35377	C1QTNF9++C1T9A_NA_C1T9A	16605_C1QTNF9	0.0181487	653.876
rs11123637	2	3606600	C	T	-0.2005	0.00948	2.8e-99	35333	COLEC11++Collectin_Kidney_1	4430_COLEC11	0.018138	652.671
rs13138915	4	111076369	C	T	-0.6195	0.027079	7.74e-116	35355	ENPEP++AMPE_NA_AMPE	15558_ENPEP	0.0180451	649.672
rs5848	17	44352876	T	C	-0.2177	0.00937	2.05e-119	35370	GRN++GRN_NA_GRN	4992_GRN	0.0180345	649.557
rs55708294	6	95917671	C	T	-0.4769	0.019896	5.84e-127	35343	MANEA++MANEA_NA_MANEA	8014_MANEA	0.0180435	649.394
rs151334895	1	196238740	C	T	0.4692	0.018847	8.32e-137	35335	CFHR2++FHR2_NA_FHR2	15584_CFHR2	0.0180382	649.05
rs11247595	1	25682168	C	T	-0.1905	0.008274	2.75e-117	35363	MAN1C1++MA1C1_NA_MA1C1	13427_MAN1C1	0.0179964	648.032
rs9304098	18	31503667	T	G	-0.1905	0.008195	1.58e-119	35348	DSG2++Desmoglein_2	9484_DSG2	0.0179929	647.631
rs140764661	10	6089079	G	A	-0.4656	0.020084	6.84e-119	35358	RBM17++SPF45_NA_SPF45	17391_RBM17	0.0179645	646.772
rs320682	7	137353346	C	T	0.1905	0.008063	2.05e-123	35378	PTN++PTN_NA_PTN	3045_PTN	0.0179423	646.324
rs6036484	20	23692400	A	G	0.194	0.008515	6.68e-115	35363	CST1++CYTN_NA_CYTN	5459_CST1	0.0179337	645.733
rs4854368	2	746493	C	A	0.2128	0.009063	6.51e-122	35303	ACP1++PPAC_NA_PPAC	3858_ACP1	0.0179243	644.296
rs12643682	4	39397784	C	T	0.1911	0.008338	2.96e-116	35360	KLB++KLOTB_NA_KLOTB	19557_KLB	0.0178838	643.85
rs3014874	1	153365467	A	G	-0.216	0.009454	1.53e-115	35360	S100A12++S100A12_NA_S100A12	5852_S100A12	0.0178592	642.949
rs3762423	1	43979995	C	T	-0.5491	0.022861	1.74e-127	35363	B4GALT2++B4GT2_NA_B4GT2	9595_B4GALT2	0.0177916	640.523
rs3800403	6	35170473	G	A	0.2734	0.011634	4.04e-122	35353	SCUBE3++SCUB3_NA_SCUB3	16773_SCUBE3	0.017779	639.882
rs12331871	4	76102346	G	T	-0.2505	0.010509	1.4e-125	35355	NAAA++ASAHL_NA_ASAHL	3173_NAAA	0.0177569	639.11
rs573620	3	10454888	G	T	0.2763	0.011483	6.23e-128	35372	CRELD1++CREL1_NA_CREL1	7628_CRELD1	0.0177023	637.416
rs1245548	10	72086126	A	G	0.1888	0.008221	1.01e-116	35372	SPOCK2++Testican_2	5491_SPOCK2	0.0177005	637.347
rs61976127	14	94631329	G	A	-0.2405	0.009966	1.15e-128	35372	SERPINA3++a1_Antichymotrypsin	2879_SERPINA3	0.0176593	635.839
rs4674862	2	224058709	T	A	0.21	0.009528	1.17e-107	35366	SERPINE2++Protease_nexin_I	19154_SERPINE2	0.0176426	635.119
rs11911765	21	21007727	C	T	0.188	0.008446	9.23e-110	35363	NCAM2++NCAM2_NA_NCAM2	6507_NCAM2	0.017634	634.747
rs113446745	2	151274601	A	G	-0.6825	0.029541	4.25e-118	35346	TNFAIP6++TSG_6	5036_TNFAIP6	0.0175973	633.099
rs115814431	1	109725440	A	C	0.707	0.032961	4.61e-102	35344	GSTM4++GSTM4_NA_GSTM4	18895_GSTM4	0.0175936	632.927
rs77514718	4	24444429	C	T	1.1475	0.051061	7.61e-112	35357	SOD3++SOD3_NA_SOD3	5660_SOD3	0.0175783	632.6
rs181397046	19	54138210	C	T	0.9444	0.046332	2.34e-92	35371	LILRB3++LIRB3_NA_LIRB3	15615_LILRB3	0.0175371	631.341
rs6104373	20	45869273	C	A	0.1984	0.008777	3.85e-113	35371	PLTP++PLTP_NA_PLTP	15475_PLTP	0.0175195	630.697
rs139958347	1	24187233	C	G	-0.4386	0.018864	1.4e-119	35369	IFNLR1++CRF2_12	7192_IFNLR1	0.0175045	630.113
rs563377856	10	117083925	C	T	0.3047	0.01476	1.11e-94	35382	PNLIPRP2++LIPR2_NA_LIPR2	15471_PNLIPRP2	0.0174541	628.495
rs148804382	3	52078217	A	C	-0.8196	0.036326	1.01e-112	35336	ACY1++Aminoacylase_1	3343_ACY1	0.0174738	628.4
rs73013841	1	117312289	T	C	-0.296	0.013293	7.69e-110	35364	MAN1A2++MA1A2_NA_MA1A2	9077_MAN1A2	0.0174265	627.166
rs73196184	13	67234051	A	G	0.2932	0.013364	1.08e-106	35347	PCDH9++PCDH9_NA_PCDH9	10558_PCDH9	0.017399	625.858
rs146174215	1	159574733	C	A	-0.5373	0.023542	2.69e-115	35357	APCS++SAP_NA_SAP	2474_APCS	0.0173711	625.011
rs78501564	3	50030494	T	C	0.4499	0.019632	3.2e-116	35344	MST1++MSP_NA_MSP	4407_MST1	0.017375	624.927
rs2607885	12	10593418	A	G	0.1883	0.00836	2.41e-112	35380	CLEC12A++CL12A_NA_CL12A	11187_CLEC12A	0.0173326	624.01
rs2389874	4	119633836	G	A	-0.1916	0.008336	6.53e-117	35353	PDE5A++PDE5A_NA_PDE5A	5256_PDE5A	0.0172855	621.807
rs7831768	8	16169622	T	C	-0.3967	0.017888	5.75e-109	35368	MSR1++Macrophage_scavenger_receptor	15533_MSR1	0.0172352	620.229
rs34599179	2	208243577	C	T	-1.0718	0.046918	1.66e-115	35356	IDH1++IDH_NA_IDH	18338_IDH1	0.0172152	619.289
rs8078118	17	4786743	A	C	0.1937	0.008716	2.05e-109	35378	GLTPD2++GLTD2_NA_GLTD2	7948_GLTPD2	0.0171993	619.09
rs2302524	19	43652320	C	T	-0.2438	0.010782	3.29e-113	35369	PLAUR++suPAR_NA_suPAR	2652_PLAUR	0.0171914	618.644
rs73095812	20	38405430	T	C	-0.8706	0.040974	3.49e-100	35372	LBP++LBP_NA_LBP	3074_LBP	0.0171878	618.565
rs116810846	1	27877623	A	G	-1.0978	0.046952	6.63e-121	35368	FCN3++Ficolin_3	5462_FCN3	0.0171582	617.409
rs3810245	19	53991795	G	A	-0.1864	0.009617	1.09e-83	35367	LILRB3++LIRB3_NA_LIRB3	15615_LILRB3	0.0171582	617.393
rs539863604	10	17745706	A	G	0.3	0.013295	9.43e-113	35355	MRC1++Macrophage_mannose_receptor	2637_MRC1	0.0171624	617.337
rs1935451	10	125816857	A	G	-0.2956	0.013006	2.33e-114	35365	UROS++HEM4_NA_HEM4	11248_UROS	0.0171457	616.899
rs11064321	12	6700730	C	G	0.1891	0.008165	1.13e-118	35388	PIANP++PIANP_NA_PIANP	9599_PIANP	0.0170914	615.312
rs9726753	1	153619176	A	G	0.1865	0.008285	3.22e-112	35362	S100A16++S100A16_NA_S100A16	17836_S100A16	0.017066	613.933
rs11794565	9	127838998	T	C	0.1861	0.008538	2.55e-105	35359	ENG++Endoglin_NA_Endoglin	4908_ENG	0.0170659	613.876
rs62107520	19	51983110	T	C	0.3455	0.017315	1.38e-88	35385	SIGLEC5++Siglec_5	16792_SIGLEC5	0.01702	612.647
rs132661	22	36166386	G	A	0.1891	0.008861	4.79e-101	35373	APOL3++APOL3_NA_APOL3	16823_APOL3	0.0170063	611.937
rs4789763	17	82331408	G	A	0.1848	0.008118	1.01e-114	35014	SECTM1++SECTM1_NA_SECTM1	13093_SECTM1	0.0170492	607.281
rs11634869	15	81274272	T	A	-0.2125	0.009265	2e-116	35362	STARD5++STAR5_NA_STAR5	17383_STARD5	0.0168738	606.899
rs4661012	1	156915699	G	T	-0.191	0.008551	1.68e-110	35362	PEAR1++PEAR1_NA_PEAR1	8275_PEAR1	0.0168611	606.432
rs11547734	22	50280822	G	A	0.1973	0.009007	2.36e-106	35334	PLXNB2++PLXB2_NA_PLXB2	9216_PLXNB2	0.0168025	603.812
rs12720355	19	10361776	A	G	0.635	0.032668	3.67e-84	35377	ICAM1++sICAM_1	4342_ICAM1	0.0167729	603.463
rs62162757	2	85429665	A	C	0.195	0.008686	1.31e-111	35342	CAPG++CAPG_NA_CAPG	4968_CAPG	0.0167598	602.386
rs923118	15	74173930	T	G	0.2143	0.009585	1.04e-110	35350	ISLR2++ISLR2_NA_ISLR2	13124_ISLR2	0.0166876	599.886
rs682632	9	27183465	C	A	-0.3853	0.017297	6.3e-110	35369	TEK++sTie_2	3773_TEK	0.01667	599.564
rs62117662	19	51026121	A	G	0.2286	0.011222	3.09e-92	35363	KLK11++Kallikrein_11	2831_KLK11	0.0166641	599.246
rs3773233	3	78725134	T	C	0.223	0.010121	1.41e-107	35345	ROBO1++ROBO1_NA_ROBO1	5740_ROBO1	0.0166603	598.799
rs1614133	17	36077954	C	T	-0.1838	0.008759	9.32e-98	35368	CCL18++PARC_NA_PARC	3044_CCL18	0.0166342	598.235
rs112548426	2	240660995	A	G	-0.452	0.020504	1.09e-107	35270	DUSP28++DUS28_NA_DUS28	9940_DUSP28	0.0166764	598.117
rs4880150	9	136875889	T	C	-0.2085	0.009122	1.25e-115	35257	PHPT1++PHP14_NA_PHP14	16882_PHPT1	0.0166615	597.356
rs111629662	17	34028038	A	G	0.711	0.031846	2.07e-110	35368	CCL7++MCP_3	4886_CCL7	0.0166024	597.074
rs72984029	19	871033	A	G	-0.2462	0.011726	7.05e-98	35318	ELANE++Elastase_NA_Elastase	13671_ELANE	0.0165475	594.226
rs78961630	10	104247833	G	A	-0.5656	0.025441	1.68e-109	35363	GSTO1++GST_omega_1	12436_GSTO1	0.0164995	593.227
rs72930984	11	66011451	T	C	0.6297	0.027239	3.09e-118	35360	EIF1AD++EIF1A_NA_EIF1A	13545_EIF1AD	0.0164713	592.146
rs78775372	7	150671110	A	G	0.2968	0.014146	9.79e-98	35378	AOC1++ABP1_NA_ABP1	15486_AOC1	0.0164618	592.101
rs117688219	19	55276938	A	G	0.3726	0.019935	5.89e-78	35369	TMEM190++TM190_NA_TM190	10442_TMEM190	0.0164634	592.008
rs2277382	12	51912437	T	C	0.3163	0.013873	4.58e-115	35375	ACVRL1++ALK_1	16318_ACVRL1	0.016435	591.071
rs116977380	16	2213835	T	C	0.4767	0.021505	7.19e-109	35319	PGP++PGP_NA_PGP	18235_PGP	0.0164293	589.926
rs74675136	11	102591634	T	C	-0.8771	0.04129	3.89e-100	35366	MMP1++MMP_1	4924_MMP1	0.0164074	589.91
rs1803343	12	91146007	C	T	-0.6899	0.032476	3.78e-100	35349	LUM++Lumican_NA_Lumican	13114_LUM	0.0163855	588.827
rs7674623	4	79873527	T	C	0.2207	0.010365	1.31e-100	35355	ANTXR2++ANTR2_NA_ANTR2	15559_ANTXR2	0.016343	587.372
rs78986913	14	95696081	A	G	-0.453	0.020597	3.31e-107	35381	TCL1A++TCL1A_NA_TCL1A	17210_TCL1A	0.0162879	585.79
rs117399000	17	52136371	A	G	-0.5585	0.025551	6.55e-106	35360	CA10++Carbonic_Anhydrase_X	13666_CA10	0.0162887	585.471
rs76738533	22	30643746	A	G	-0.5295	0.024986	1.14e-99	35365	TCN2++Apo_TC_II	15560_TCN2	0.0162279	583.334
rs114547897	1	160597708	C	T	-0.7547	0.034322	3.71e-107	35358	CD48++CD48_NA_CD48	3292_CD48	0.0162117	582.627
rs139120114	5	148310721	C	T	-0.8142	0.035989	2.53e-113	35358	SPINK6++ISK6_NA_ISK6	5731_SPINK6	0.0161719	581.174
rs751931	1	149995965	G	A	0.4619	0.020377	9.45e-114	35358	ECM1++ECM1_NA_ECM1	3366_ECM1	0.0161615	580.793
rs11613698	12	20590513	A	G	0.6892	0.031999	6.8e-103	35412	RECQL++RECQ1_NA_RECQ1	11431_RECQL	0.0161139	579.937
rs75331352	5	177154655	G	A	-0.5833	0.026789	4.1e-105	35367	B4GALT7++B4GT7_NA_B4GT7	7806_B4GALT7	0.0161208	579.455
rs118126619	7	83647552	G	T	0.5737	0.025669	1.22e-110	35352	SEMA3E++Semaphorin_3E	5363_SEMA3E	0.0161202	579.186
rs11751347	6	160671406	T	C	-0.3313	0.015111	1.51e-106	35388	PLG++Plasminogen_NA_Plasminogen	4151_PLG	0.0160699	577.937
rs386713	6	2841905	T	C	-0.1969	0.009685	6.92e-92	35363	NQO2++Quinone_reductase_2	9754_NQO2	0.0160675	577.439
rs71386687	16	2717893	T	G	0.3074	0.013936	8.09e-108	35320	PRSS27++Marapsin_NA_Marapsin	15535_PRSS27	0.0160828	577.298
rs3826616	18	63987229	G	A	-0.1817	0.008217	2.33e-108	35366	SERPINB8++SPB8_NA_SPB8	19130_SERPINB8	0.0160212	575.8
rs2020854	12	56349583	C	T	-0.3125	0.014558	3.22e-102	35358	APOF++Apo_F	12370_APOF	0.0160153	575.453
rs142700644	21	46017483	T	C	-0.8024	0.037103	1.01e-103	34809	COL6A1++Collagen_a1_VI	16828_COL6A1	0.0162589	575.278
rs114527818	11	10597494	A	T	0.4138	0.019411	7.83e-101	35377	LYVE1++LYVE1_NA_LYVE1	3206_LYVE1	0.0159769	574.358
rs148440484	12	10336892	G	A	0.357	0.01647	3.47e-104	35377	CLEC12A++CL12A_NA_CL12A	11187_CLEC12A	0.0159737	574.241
rs13091025	3	52433308	C	A	-0.2814	0.01294	7.4e-105	35350	SEMA3G++SEM3G_NA_SEM3G	5628_SEMA3G	0.0159546	573.107
rs2396755	7	100889899	C	T	0.6911	0.031066	1.22e-109	35369	PILRA++PILRA_isoform_FDF03_deltaTM	6402_PILRA	0.0159168	572.036
rs55709272	2	113109711	C	T	-0.1784	0.007949	1.54e-111	35356	IL1RN++IL_1Ra	5353_IL1RN	0.0159052	571.399
rs2072563	19	46023390	A	G	-0.1912	0.008708	7.36e-107	35369	PGLYRP1++PGRP_S	3329_PGLYRP1	0.0158723	570.408
rs12460655	19	10603757	T	G	-0.434	0.021022	1.08e-94	35377	ICAM5++sICAM_5	8245_ICAM5	0.0158632	570.206
rs61825157	1	228111751	T	C	0.3558	0.016093	2.59e-108	35358	GUK1++KGUA_NA_KGUA	17325_GUK1	0.0158643	569.938
rs3176831	17	82314615	T	C	-0.4495	0.019569	9.29e-117	35011	CD7++CD7_NA_CD7	12008_CD7	0.0159704	568.183
rs4548696	12	40666283	C	A	-0.2684	0.012559	2.51e-101	35352	CNTN1++contactin_1	2974_CNTN1	0.0157962	567.359
rs77368797	11	116505867	T	G	-0.5909	0.027152	5.2e-105	35373	APOA1++Apo_A_I	2750_APOA1	0.0157587	566.325
rs1926318	13	36070005	T	C	0.2174	0.009853	6.84e-108	35364	DCLK1++DCAK1_NA_DCAK1	17156_DCLK1	0.0157425	565.591
rs34668207	10	114136365	A	G	0.2821	0.013194	2.04e-101	35381	VWA2++VWA2_NA_VWA2	7128_VWA2	0.0157219	565.111
rs10407580	19	50998486	T	A	-0.8278	0.040858	2.89e-91	35371	KLK8++kallikrein_8	2834_KLK8	0.0156867	563.664
rs68091188	3	134792212	C	T	0.2385	0.010809	6.85e-108	35360	EPHB1++EPHB1_NA_EPHB1	17680_EPHB1	0.0156731	562.995
rs59728170	17	74569905	A	G	0.3654	0.017389	4.91e-98	35380	CD300A++CM35H_NA_CM35H	5630_CD300A	0.0156629	562.939
rs10768174	11	36057706	A	G	-0.1802	0.008352	3.12e-103	35368	FJX1++FJX1_NA_FJX1	7921_FJX1	0.0156498	562.269
rs72746169	15	81282015	T	C	-0.8853	0.040887	5.78e-104	35362	IL16++IL_16	2774_IL16	0.0155952	560.182
rs17288108	12	95738117	G	A	-0.2526	0.011818	2.35e-101	35364	NTN4++NET4_NA_NET4	3327_NTN4	0.0155854	559.855
rs77157727	18	63586727	A	G	-0.4352	0.019515	3.6e-110	35368	SERPINB13++SPB13_NA_SPB13	18841_SERPINB13	0.0155775	559.633
rs4550150	10	116226964	A	G	0.1978	0.009184	7.05e-103	35380	GFRA1++GFRa_1	3314_GFRA1	0.0155654	559.379
rs61240730	1	207450585	C	T	-0.2527	0.01227	3e-94	35377	CR2++Complement_receptor_type_2	15570_CR2	0.0155538	558.91
rs36043533	1	37613845	G	T	0.4421	0.020563	1.57e-102	35382	RSPO1++RSPO1_NA_RSPO1	16614_RSPO1	0.0155206	557.777
rs4610468	5	42634119	C	T	-0.2092	0.009739	2.36e-102	35357	GHR++Growth_hormone_receptor	2948_GHR	0.0154943	556.424
rs72858937	4	73539253	T	C	-0.7517	0.036051	1.49e-96	35353	AFM++Afamin_NA_Afamin	4763_AFM	0.0154791	555.806
rs769218	11	34449132	A	G	-0.212	0.009637	2.99e-107	35374	CAT++Catalase_NA_Catalase	3488_CAT	0.0154218	554.043
rs34182143	1	196665683	T	C	-0.7077	0.030859	2.17e-116	35338	CFHR2++FHR2_NA_FHR2	15584_CFHR2	0.0154309	553.813
rs4392019	15	81324218	T	C	0.7511	0.034117	2.04e-107	35357	STARD5++STAR5_NA_STAR5	17383_STARD5	0.0153776	552.168
rs114782323	1	107448373	G	A	0.6682	0.032119	3.98e-96	35348	NTNG1++NTNG1_NA_NTNG1	5637_NTNG1	0.0153796	552.097
rs8181938	14	65088994	G	A	-0.1794	0.008181	1.42e-106	35351	MAX++MAX_NA_MAX	12411_MAX	0.0153714	551.846
rs11219769	11	124750251	T	G	-0.2044	0.00958	5.23e-101	35365	ESAM++ESAM_NA_ESAM	7841_ESAM	0.0153643	551.805
rs7207185	17	36023739	A	G	-0.4286	0.020531	8.91e-97	35370	CCL23++MPIF_1	2913_CCL23	0.0153569	551.615
rs62193248	2	229732201	T	A	-0.1848	0.008665	6.33e-101	35363	DNER++DNER_NA_DNER	9769_DNER	0.0153383	550.828
rs112571867	4	56649650	G	A	0.7254	0.034568	9.06e-98	35354	IGFBP7++IGFBP_7	3320_IGFBP7	0.0153145	549.819
rs28689705	22	50715412	T	G	0.2035	0.009676	3.32e-98	35324	SHANK3++SHAN3_NA_SHAN3	13242_SHANK3	0.0153129	549.292
rs144363827	3	10010880	A	G	0.5604	0.025285	7.75e-109	35372	CRELD1++CREL1_NA_CREL1	7628_CRELD1	0.0152919	549.276
rs5744454	5	140633982	G	T	-0.1895	0.008721	1.07e-104	35363	CD14++CD14_NA_CD14	8969_CD14	0.0152923	549.15
rs75579997	5	96750847	A	G	0.6166	0.028391	1.38e-104	35349	ERAP1++ARTS1_NA_ARTS1	4964_ERAP1	0.0152612	547.797
rs141800641	1	161603396	T	A	1.0845	0.055269	1e-85	35351	FCGR3A++FcRIIIa_NA_FcRIIIa	15388_FCGR3A	0.0152601	547.788
rs2228603	19	19219115	T	C	-0.3337	0.016232	6.54e-94	35351	NCAN++CSPG3_NA_CSPG3	15573_NCAN	0.0152554	547.617
rs7763946	6	35223049	A	G	-0.2384	0.01114	1.31e-101	35352	CLPS++COL_NA_COL	5749_CLPS	0.0152206	546.366
rs150026080	10	73596323	T	C	-0.4302	0.020705	6.85e-96	35370	PLAU++uPA_NA_uPA	4158_PLAU	0.0152115	546.31
rs7546246	1	53272511	G	A	0.1751	0.008194	2.61e-101	35375	LRP8++LRP8_NA_LRP8	3323_LRP8	0.0152002	545.975
rs12460655	19	10603757	T	G	-0.4248	0.021005	6.04e-91	35377	ICAM5++sICAM_5	5124_ICAM5	0.0151978	545.918
rs12123141	1	157656129	A	G	0.3805	0.017989	2.64e-99	35365	FCRL4++FCRL4_NA_FCRL4	8973_FCRL4	0.0151916	545.506
rs72732292	1	196600304	G	A	0.7116	0.032365	3.85e-107	35338	CFHR4++FHR4_NA_FHR4	6471_CFHR4	0.0151991	545.364
rs150394890	1	223676678	T	G	-0.7811	0.037514	2.76e-96	35361	CAPN2++CAN2_NA_CAN2	14684_CAPN2	0.0151812	545.068
rs9532075	13	37530059	T	G	0.1792	0.00841	9.43e-101	35351	POSTN++Periostin_NA_Periostin	3457_POSTN	0.0151831	544.983
rs71354995	19	38301201	G	A	-0.2043	0.009425	3.43e-104	35375	PPP1R14A++PP14A_NA_PP14A	19117_PPP1R14A	0.0151679	544.797
rs2389874	4	119633836	G	A	-0.1795	0.008347	1.4e-102	35353	PDE5A++PDE5A_NA_PDE5A	16805_PDE5A	0.0151712	544.578
rs117704954	19	35644881	A	G	-0.3181	0.015334	1.39e-95	35376	KIRREL2++KIRR2_NA_KIRR2	16609_KIRREL2	0.0151324	543.519
rs115691060	4	15427478	T	C	0.5115	0.02379	1.52e-102	35365	BST1++BST1_NA_BST1	4535_BST1	0.0150548	540.52
rs9571710	13	67065009	T	G	0.196	0.009574	3.89e-93	35344	PCDH9++PCDH9_NA_PCDH9	10558_PCDH9	0.0150031	538.318
rs72670665	13	113828517	T	C	-0.6001	0.032249	2.76e-77	34860	F7++Coagulation_Factor_VII	3184_F7	0.0151798	537.293
rs74411757	3	53676323	C	T	-0.5154	0.024066	9.45e-102	35350	ITIH3++ITIH3_NA_ITIH3	7145_ITIH3	0.0149702	537.207
rs75580312	10	51875766	A	G	0.7202	0.033293	8.97e-104	35362	DKK1++DKK1_NA_DKK1	3535_DKK1	0.0149648	537.196
rs2396755	7	100889899	C	T	0.6693	0.031004	2.37e-103	35357	PILRA++PILRA_isoform_FDF03_M14	10816_PILRA	0.0149285	535.797
rs146815027	1	106293314	C	T	0.4208	0.020521	1.9e-93	35355	NTNG1++NTNG1_NA_NTNG1	5637_NTNG1	0.0149194	535.433
rs77854433	2	160220133	T	G	0.4239	0.018828	3.01e-112	35337	PLA2R1++PLA2R_NA_PLA2R	10916_PLA2R1	0.014917	535.074
rs34405250	6	46728174	G	A	-0.2154	0.010399	2.58e-95	35359	ENPP5++ENPP5_NA_ENPP5	6556_ENPP5	0.0148966	534.663
rs10823500	10	70245434	G	A	0.1753	0.008129	3.76e-103	35372	PPA1++PPase_NA_PPase	5021_PPA1	0.0148888	534.575
rs7123666	11	116796367	G	A	0.2692	0.012793	2.66e-98	35376	APOA5++Apo_A_V	15363_APOA5	0.0148368	532.743
rs13158921	5	159222864	T	C	-0.5045	0.023764	5.07e-100	35368	UBLCP1++UBCP1_NA_UBCP1	19124_UBLCP1	0.0148274	532.279
rs16854533	1	204852036	A	G	0.285	0.013762	2.87e-95	35369	NFASC++NFASC_NA_NFASC	7179_NFASC	0.0148177	531.938
rs2781086	1	8938554	A	C	0.3567	0.018571	3.21e-82	35389	CA6++Carbonic_anhydrase_6	3352_CA6	0.014741	529.443
rs13170839	5	150205256	G	T	0.2026	0.012183	4.22e-62	35355	PDGFRB++PDGF_Rb	3459_PDGFRB	0.0147457	529.108
rs4459759	2	79170240	A	G	0.4073	0.019734	1.22e-94	35353	REG3A++PAP1_NA_PAP1	15304_REG3A	0.0147378	528.787
rs75685923	9	133410109	T	C	-0.3848	0.01894	9.11e-92	35372	ABO++BGAT_NA_BGAT	9253_ABO	0.0147127	528.157
rs2205771	22	29098605	A	G	0.2258	0.011143	2.68e-91	35377	KREMEN1++KREM1_NA_KREM1	17331_KREMEN1	0.0146969	527.658
rs831630	11	33721473	T	C	-0.1828	0.008567	5.1e-101	35356	CD59++CD59_NA_CD59	11514_CD59	0.0146991	527.426
rs67852477	10	69097207	G	C	-0.965	0.042869	3.28e-112	35361	SRGN++Platelet_proteoglycan	19251_SRGN	0.0146888	527.123
rs77053216	1	153323403	T	C	0.6431	0.030914	4.1e-96	35361	S100A7++S100A7_NA_S100A7	7916_S100A7	0.0146686	526.39
rs79770466	5	97162013	A	G	-0.4384	0.018434	5.18e-125	35342	ERAP2++LRAP_NA_LRAP	8960_ERAP2	0.0146721	526.233
rs1043836	9	113373918	T	C	0.1773	0.008364	9.84e-100	35362	HDHD3++HDHD3_NA_HDHD3	19482_HDHD3	0.0146613	526.139
rs12975476	19	55514222	A	G	-0.1896	0.010833	1.4e-68	35368	TMEM190++TM190_NA_TM190	10442_TMEM190	0.0145832	523.384
rs56067458	14	20628596	T	C	-0.2846	0.01398	3.95e-92	35329	ANG++Angiogenin_NA_Angiogenin	4874_ANG	0.0145976	523.33
rs4796771	17	42116398	G	A	-0.2134	0.009798	3.55e-105	35383	DHX58++LGP2_NA_LGP2	14012_DHX58	0.0145497	522.383
rs7019909	9	33113324	T	C	0.2948	0.01396	5.43e-99	35340	B4GALT1++B4GT1_NA_B4GT1	13381_B4GALT1	0.0145651	522.309
rs117960683	11	58083741	C	T	-0.3216	0.0158	4.2e-92	35368	SERPING1++C1_Esterase_Inhibitor	4479_SERPING1	0.0145524	522.259
rs76268189	8	62982677	T	C	-0.431	0.020245	1.43e-100	35344	GGH++GGH_NA_GGH	9370_GGH	0.0145362	521.318
rs7020788	9	110470699	A	G	0.174	0.008537	2.37e-92	35362	SVEP1++SVEP1_NA_SVEP1	11109_SVEP1	0.0144646	518.973
rs6706048	2	102138349	C	G	-0.1891	0.009009	7.91e-98	35366	IL1R1++IL_1_sRI	2991_IL1R1	0.0144129	517.152
rs1791679	11	66570403	A	C	0.1843	0.008743	1.21e-98	35364	CTSF++CATF_NA_CATF	9212_CTSF	0.0143911	516.328
rs2305948	4	55113391	T	C	0.3299	0.016265	1.82e-91	35357	KDR++VEGF_sR2	3651_KDR	0.0143422	514.448
rs17658212	15	40853721	T	C	-0.3977	0.019338	5.61e-94	35364	SPINT1++HAI_1	2828_SPINT1	0.0143206	513.761
rs145965519	19	52542682	C	T	-0.4903	0.026112	1.17e-78	35381	SIGLEC14++SIG14_NA_SIG14	8248_SIGLEC14	0.0143071	513.516
rs144019023	12	56701774	A	C	-0.3011	0.014858	2.61e-91	35369	INHBC++INHBC_NA_INHBC	15686_INHBC	0.0143067	513.329
rs10865936	3	44995308	A	G	-0.2029	0.009551	3.7e-100	35347	CLEC3B++Tetranectin_NA_Tetranectin	5701_CLEC3B	0.0143135	513.256
rs76863395	8	11672994	T	C	0.4028	0.018842	2.13e-101	35376	CTSB++Cathepsin_B	8007_CTSB	0.0142873	512.725
rs12326826	18	74569248	C	T	-0.1885	0.009466	3.15e-88	35368	CNDP1++CNDP1_NA_CNDP1	5456_CNDP1	0.0142789	512.303
rs7521975	1	203401065	A	G	-0.196	0.010877	1.37e-72	35370	CHIT1++Chitotriosidase_1	3600_CHIT1	0.0142667	511.888
rs4822754	22	26616930	G	A	-0.1728	0.008431	2.38e-93	35380	CRYBB1++CRBB1_NA_CRBB1	17751_CRYBB1	0.0142498	511.416
rs4758415	11	6384825	T	C	-0.2448	0.012212	2.16e-89	35364	SMPD1++ASM_NA_ASM	10818_SMPD1	0.0142556	511.398
rs11574588	19	54667590	G	A	-0.3573	0.017891	9.88e-89	35373	LILRA2++LIRA2_NA_LIRA2	15614_LILRA2	0.014252	511.396
rs858519	17	7628647	C	T	0.1691	0.008188	9.52e-95	35378	SHBG++SHBG_NA_SHBG	4929_SHBG	0.014246	511.251
rs35383686	17	4720161	A	G	-0.2	0.009838	7.09e-92	35374	CXCL16++CXCL16__soluble	2436_CXCL16	0.0142292	510.58
rs34712979	4	105897896	A	G	-0.1964	0.009233	2.06e-100	35350	NPNT++Nephronectin_NA_Nephronectin	6342_NPNT	0.0142302	510.272
rs2072696	8	85438822	C	G	-0.1951	0.009333	4.98e-97	35349	CA3++Carbonic_anhydrase_III	3799_CA3	0.0141895	508.776
rs1710384	19	51141244	A	T	0.2129	0.01422	1.13e-50	35372	SIGLEC9++Siglec_9	3007_SIGLEC9	0.014171	508.432
rs78258914	3	54879582	C	G	0.2715	0.013171	2.05e-94	35350	CACNA2D3++CA2D3_NA_CA2D3	8885_CACNA2D3	0.0141745	508.246
rs12110517	6	3049578	C	T	0.2185	0.011481	9.28e-81	35379	NQO2++Quinone_reductase_2	9754_NQO2	0.0141283	506.98
rs6586158	10	88934522	C	T	0.1907	0.00931	2.98e-93	35358	LIPN++LIPN_NA_LIPN	8097_LIPN	0.014123	506.487
rs11064321	12	6700730	C	G	0.1718	0.008146	1e-98	35388	PIANP++PIANP_NA_PIANP	14114_PIANP	0.0141072	506.34
rs114459700	1	231372993	C	T	0.3833	0.018101	1.61e-99	35364	EGLN1++EGLN1_NA_EGLN1	9901_EGLN1	0.0141159	506.312
rs141196266	16	1271903	T	C	-0.4447	0.023979	8.9e-77	35316	TPSAB1++TRYB1_NA_TRYB1	9409_TPSAB1	0.0141219	505.846
rs34545638	20	13725730	T	C	-0.3977	0.01912	4.29e-96	35371	FLRT3++FLRT3_NA_FLRT3	13123_FLRT3	0.0141	505.834
rs6952433	7	2357003	G	A	-0.2047	0.009862	1.05e-95	35334	CHST12++CHSTC_NA_CHSTC	6626_CHST12	0.014088	504.872
rs144373808	4	119444264	T	C	-0.5862	0.026714	9.95e-107	35353	FABP2++FABP2_NA_FABP2	15385_FABP2	0.0140767	504.731
rs74076479	1	62301188	G	A	-0.8539	0.04028	9.73e-100	35343	ANGPTL3++ANGL3_NA_ANGL3	10391_ANGPTL3	0.0140797	504.697
rs12209771	6	133371656	C	A	-0.8566	0.042938	1.52e-88	35368	VNN2++VNN2_NA_VNN2	15480_VNN2	0.0140538	504.11
rs3827378	22	30667432	C	T	-0.3959	0.020436	1.31e-83	35364	TCN2++Apo_TC_II	15560_TCN2	0.014038	503.478
rs7093477	10	116374040	T	G	-0.2592	0.014101	1.86e-75	35380	PNLIPRP2++LIPR2_NA_LIPR2	15471_PNLIPRP2	0.0139867	501.839
rs6414426	3	46453743	G	C	-0.6354	0.032042	1.63e-87	35343	LTF++Lactoferrin_NA_Lactoferrin	2780_LTF	0.0139691	500.675
rs75975267	1	147685492	A	G	-0.6204	0.030517	7.05e-92	35358	ACP6++PPA6_NA_PPA6	5742_ACP6	0.0139555	500.392
rs11547466	13	113235795	G	C	-0.2306	0.012642	2.44e-74	34866	F7++Coagulation_Factor_VII	3184_F7	0.0141495	500.387
rs73070958	2	208251325	T	C	-0.3517	0.016792	2.11e-97	35356	IDH1++IDH_NA_IDH	18338_IDH1	0.0139112	498.754
rs80262232	1	104427897	G	A	-0.3488	0.017651	6.45e-87	35353	AMY2B++Alpha_amylase_2B	15556_AMY2B	0.0139117	498.729
rs1958078	14	69888141	C	A	0.2457	0.012014	5.87e-93	35348	SMOC1++SMOC1_NA_SMOC1	13118_SMOC1	0.0139019	498.304
rs871632	1	178934631	C	T	0.1745	0.008511	2e-93	35348	ANGPTL1++ANGL1_NA_ANGL1	11142_ANGPTL1	0.0138865	497.743
rs9925556	16	2830104	T	C	0.1845	0.008531	9.96e-104	35319	ZG16B++U773_NA_U773	8310_ZG16B	0.0138971	497.719
rs17658926	19	51081153	A	G	0.2035	0.010489	7.51e-84	35374	KLK14++kallikrein_14	15544_KLK14	0.013812	495.4
rs117060634	7	143735459	A	G	0.3325	0.018523	4.77e-72	35370	EPHA1++EphA1_NA_EphA1	3431_EPHA1	0.0138124	495.359
rs61915452	12	27812536	C	G	0.2658	0.013037	2.14e-92	35355	MANSC4++MANS4_NA_MANS4	9578_MANSC4	0.0137516	492.938
rs11680831	2	71065392	C	T	-0.1712	0.008221	2.65e-96	35353	NAGK++NAGK_NA_NAGK	3894_NAGK	0.0137466	492.728
rs75934577	2	160827219	A	C	-0.4694	0.020887	7.49e-112	35347	LY75++LY75_NA_LY75	16620_LY75	0.0137369	492.292
rs12100668	14	69326758	A	G	0.1685	0.008336	7.32e-91	35357	GALNT16++GLTL1_NA_GLTL1	8923_GALNT16	0.0137123	491.537
rs66842348	20	33760691	A	G	-0.217	0.010939	1.41e-87	35366	BPIFB1++LPLC1_NA_LPLC1	15367_BPIFB1	0.013633	488.782
rs1250258	2	215435462	T	C	0.176	0.008192	2.16e-102	35355	FN1++Fibronectin_NA_Fibronectin	4131_FN1	0.0136263	488.387
rs112903425	17	35833027	T	C	-0.6196	0.034242	3.5e-73	35370	CCL16++HCC_4	4913_CCL16	0.0135866	487.149
rs118166666	22	16955718	T	A	-0.5414	0.032321	5.61e-63	35336	IL17RA++IL_17_sR	2992_IL17RA	0.0135978	487.089
rs62122122	19	14044781	C	T	-0.8688	0.046829	7.74e-77	35371	IL27RA++TCCR_NA_TCCR	5132_IL27RA	0.0135681	486.492
rs143302938	20	2820316	G	A	-0.5372	0.026965	2.61e-88	35377	CPXM1++CPXM1_NA_CPXM1	6255_CPXM1	0.0135141	484.61
rs7941452	11	40291161	A	C	0.1713	0.008376	5.81e-93	35362	LRRC4C++NGL1_NA_NGL1	9369_LRRC4C	0.0135008	483.921
rs146163083	1	161554669	T	C	0.5116	0.029793	4.31e-66	35351	FCGR2A++FCG2A_NA_FCG2A	3309_FCGR2A	0.0134944	483.539
rs112401805	22	16993290	A	G	-0.6371	0.036356	9.39e-69	35339	IL17RA++IL_17_sR	2992_IL17RA	0.0134953	483.407
rs1805936	5	9267415	G	A	0.1886	0.010055	1.68e-78	35370	SEMA5A++SEM5A_NA_SEM5A	13132_SEMA5A	0.0134532	482.303
rs10937903	4	3632799	G	A	0.5186	0.027632	1.38e-78	35272	HGFAC++HGFA_NA_HGFA	3617_HGFAC	0.0134788	481.891
rs146385050	17	62559897	A	C	-0.2039	0.010494	4.27e-84	35368	MRC2++MRC2_NA_MRC2	3041_MRC2	0.0134347	481.602
rs17383694	4	95487905	G	A	0.1674	0.008324	5.95e-90	35338	UNC5C++UNC5H3_NA_UNC5H3	5139_UNC5C	0.0134238	480.798
rs10981890	9	97387544	G	A	-0.1635	0.008103	1.57e-90	35346	CTSV++Cathepsin_V	3364_CTSV	0.0133642	478.742
rs16974790	19	40993041	A	G	0.8291	0.041572	1.69e-88	35375	MIA++MIA_NA_MIA	2687_MIA	0.0132737	475.848
rs2374394	12	104417858	C	T	0.1792	0.008805	4.37e-92	35360	HSP90B1++Endoplasmin_NA_Endoplasmin	6393_HSP90B1	0.0132742	475.663
rs2301258	1	12187883	T	C	-0.4491	0.022852	5.5e-86	35385	TNFRSF1B++TNF_sR_II	8368_TNFRSF1B	0.0132637	475.618
rs6961069	7	80589645	T	C	0.1637	0.008224	3.6e-88	35347	CD36++CD36_ANTIGEN	2973_CD36	0.0132379	474.17
rs77705101	6	40794563	G	A	-0.5257	0.025903	1.43e-91	35360	TREM2++TREM2_NA_TREM2	16300_TREM2	0.0132257	473.901
rs1800493	4	3514832	T	C	-0.8133	0.039856	1.48e-92	35280	LRPAP1++RAP_NA_RAP	3640_LRPAP1	0.0132265	472.858
rs954921	12	103779852	C	T	0.1674	0.00795	2e-98	35362	NT5DC3++NT5D3_NA_NT5D3	9126_NT5DC3	0.0131772	472.168
rs12440884	15	69282781	G	T	0.2481	0.012354	1.04e-89	35375	GLCE++GLCE_NA_GLCE	7808_GLCE	0.0131663	471.944
rs56302558	6	41197533	A	G	-0.2153	0.010914	1.26e-86	35371	TREM1++sTREM_1	9266_TREM1	0.0131532	471.416
rs78637095	1	168735147	A	G	0.3804	0.019729	7.66e-83	35362	DPT++DERM_NA_DERM	4979_DPT	0.0131541	471.33
rs114538523	2	136148540	C	T	-0.8679	0.04099	1.68e-99	35393	LCT++LPH_NA_LPH	9017_LCT	0.0131405	471.249
rs58074293	1	236104574	A	G	-0.5408	0.027744	1.27e-84	35353	NID1++Nidogen_NA_Nidogen	3213_NID1	0.0131328	470.435
rs12137007	1	160493616	G	A	-0.2124	0.010478	2.34e-91	35350	SLAMF6++SLAF6_NA_SLAF6	5128_SLAMF6	0.0131167	469.812
rs10416260	19	54292782	T	C	0.6815	0.040156	1.34e-64	35369	LILRA6++LIRA6_NA_LIRA6	7059_LILRA6	0.0131021	469.535
rs11055886	12	14263565	T	C	0.2055	0.009925	3.15e-95	35366	ART4++ART4_NA_ART4	6576_ART4	0.0130721	468.406
rs7695	1	156177535	C	T	0.1667	0.008701	8.29e-82	35361	SEMA4A++SEM4A_NA_SEM4A	16915_SEMA4A	0.0130455	467.374
rs1035376	5	119312555	A	G	0.2207	0.010836	3.33e-92	35353	TNFAIP8++TFIP8_NA_TFIP8	12563_TNFAIP8	0.0130424	467.156
rs563077223	2	97185594	T	C	-0.578	0.028081	3.89e-94	35362	SEMA4C++SEM4C_NA_SEM4C	7923_SEMA4C	0.0130384	467.127
rs75897620	4	166735672	A	G	0.3922	0.019733	6.59e-88	35364	SPOCK3++TICN3_NA_TICN3	9906_SPOCK3	0.0130248	466.661
rs4760682	12	48118502	A	C	0.2044	0.010165	6.36e-90	35364	PFKM++K6PF_NA_K6PF	17384_PFKM	0.0130215	466.543
rs12602546	17	18741051	A	G	0.1614	0.008144	2.05e-87	35348	SHMT1++cSHMT_NA_cSHMT	12334_SHMT1	0.0130108	465.941
rs146936090	6	41433547	T	C	-0.6281	0.031473	1.31e-88	35358	TREM2++TREM2_NA_TREM2	16300_TREM2	0.0129795	464.936
rs9277629	6	33114332	T	C	-0.3126	0.016593	3.57e-79	35437	TNXB++Tenascin_X	5698_TNXB	0.0129378	464.46
rs2071404	1	230715194	A	C	0.2772	0.013635	6.87e-92	35364	AGT++Angiotensinogen_NA_Angiotensinogen	3484_AGT	0.0129543	464.101
rs10417199	19	43388873	T	C	0.2407	0.012269	1.06e-85	35364	PSG5++PSG5_NA_PSG5	9314_PSG5	0.0128953	461.962
rs855050	22	20260868	A	G	-0.1606	0.008661	9.29e-77	35352	RTN4R++Nogo_Receptor	5105_RTN4R	0.012883	461.357
rs28383573	1	159588882	T	G	0.232	0.011941	4.34e-84	35357	APCS++SAP_NA_SAP	2474_APCS	0.0128809	461.346
rs146827390	16	4343771	T	G	-0.7574	0.039843	1.42e-80	35359	NMRAL1++NMRL1_NA_NMRL1	13988_NMRAL1	0.0128742	461.128
rs117424157	13	112773592	T	C	-0.5467	0.031599	4.62e-67	34935	F7++Coagulation_Factor_VII	3184_F7	0.0130271	461.083
rs1046207	2	218476	G	C	-0.434	0.021634	1.62e-89	35314	ACP1++PPAC_NA_PPAC	3858_ACP1	0.012888	461.044
rs3826311	17	78975444	C	T	0.1991	0.010442	4.79e-81	35383	LGALS3BP++LG3BP_NA_LG3BP	5000_LGALS3BP	0.0128143	459.269
rs79493386	4	6574712	T	G	0.4935	0.027703	5.52e-71	35375	MAN2B2++MA2B2_NA_MA2B2	9251_MAN2B2	0.0128008	458.674
rs80158108	5	176705107	A	G	-0.4591	0.023876	2.14e-82	35367	B4GALT7++B4GT7_NA_B4GT7	7806_B4GALT7	0.0127735	457.579
rs111725844	17	63720642	T	C	0.3298	0.01681	1.07e-85	35356	ACE++ACE_NA_ACE	10714_ACE	0.0127729	457.416
rs12627454	21	34278010	T	C	-0.4357	0.02361	4.84e-76	35378	IFNAR1++IFN_a_b_R1	9183_IFNAR1	0.0127492	456.838
rs79102969	20	36192973	T	C	-0.4501	0.023732	3.26e-80	35367	CPNE1++CPNE1_NA_CPNE1	5346_CPNE1	0.0127517	456.79
rs2125739	6	43445127	C	T	-0.1848	0.009445	3.08e-85	35366	DLK2++EGFL9_NA_EGFL9	9359_DLK2	0.0127012	454.942
rs141359199	17	28212411	G	A	-0.6891	0.037115	6.01e-77	35351	VTN++Vitronectin_NA_Vitronectin	13125_VTN	0.0127035	454.836
rs117219627	14	20957508	G	A	0.4068	0.022353	5.26e-74	35342	RNASE6++RNAS6_NA_RNAS6	5646_RNASE6	0.0127063	454.82
rs137902837	7	130301209	T	C	0.6341	0.033306	8.14e-81	35356	CPA4++CBPA4_NA_CBPA4	9267_CPA4	0.0126841	454.196
rs27817	16	49422380	G	A	0.5152	0.028831	2.03e-71	35364	CBLN1++CBLN1_NA_CBLN1	9313_CBLN1	0.0126622	453.504
rs12302104	12	94935299	A	G	-0.7202	0.038889	1.45e-76	35368	PLXNC1++PLXC1_NA_PLXC1	4564_PLXNC1	0.0126534	453.234
rs150513777	10	52474587	G	A	0.4508	0.0234	1.05e-82	35355	DKK1++DKK1_NA_DKK1	3535_DKK1	0.012628	452.146
rs10407003	19	40939897	C	T	0.1946	0.010256	2.81e-80	35373	B3GNT8++B3GN8_NA_B3GN8	9297_B3GNT8	0.0126163	451.952
rs111736142	17	62682435	G	A	0.4626	0.023993	7.79e-83	35367	MRC2++MRC2_NA_MRC2	3041_MRC2	0.0125995	451.267
rs2229437	11	82853252	G	T	0.2154	0.011168	6.78e-83	35343	PRCP++Prolylcarboxypeptidase_NA_Prolylcarboxypeptidase	5722_PRCP	0.0126068	451.225
rs149340507	19	14060922	A	G	-0.4487	0.025895	2.92e-67	35369	IL27RA++TCCR_NA_TCCR	5132_IL27RA	0.0125897	450.937
rs6031847	20	44885562	T	C	-0.181	0.009144	3.26e-87	35370	YWHAB++14_3_3_protein_beta_alpha	14156_YWHAB	0.0125875	450.871
rs4073090	2	62336639	G	A	0.1595	0.008093	1.85e-86	35352	B3GNT2++B3GN2_NA_B3GN2	7980_B3GNT2	0.0125797	450.357
rs117252122	19	54113169	C	T	-0.4672	0.028708	1.51e-59	35371	LILRB3++LIRB3_NA_LIRB3	15615_LILRB3	0.012523	448.544
rs12829636	12	94245546	G	A	-0.4414	0.024377	2.79e-73	35368	PLXNC1++PLXC1_NA_PLXC1	4564_PLXNC1	0.0125075	447.942
rs79172097	1	196503855	G	T	-0.7002	0.034693	1.39e-90	35338	CFHR1++FHR1_NA_FHR1	15468_CFHR1	0.0125147	447.824
rs2038332	6	152999591	G	A	-0.1934	0.009618	6.32e-90	35370	MTRF1L++RF1ML_NA_RF1ML	11134_MTRF1L	0.0124927	447.43
rs11544049	7	73698011	T	C	0.3519	0.017622	1.02e-88	35355	DNAJC30++DJC30_NA_DJC30	7866_DNAJC30	0.0124838	446.919
rs13132825	4	110223610	T	G	-0.3201	0.017052	1.29e-78	35357	ENPEP++AMPE_NA_AMPE	15558_ENPEP	0.0124812	446.851
rs4256810	1	206717104	C	T	0.1771	0.009121	5.5e-84	35374	MAPKAPK2++MAPK2_NA_MAPK2	3820_MAPKAPK2	0.0124672	446.557
rs72799568	16	84868877	T	A	-0.3341	0.017892	8.26e-78	35378	CRISPLD2++CRLD2_NA_CRLD2	5691_CRISPLD2	0.0124652	446.536
rs77444140	5	41171293	A	G	-0.5174	0.026362	9.09e-86	35357	C6++C6_NA_C6	4127_C6	0.0124547	445.888
rs11644951	16	69448354	T	C	-0.3701	0.018369	2.81e-90	35374	NQO1++NAD_P_H_dehydrogenase	9837_NQO1	0.0123994	444.098
rs75078492	2	160822060	C	A	-0.3105	0.014589	1.62e-100	35347	LY75++LY75_NA_LY75	16620_LY75	0.0124065	444.018
rs2453541	15	45353180	A	G	-0.1811	0.009223	7.65e-86	35371	GATM++GATM_NA_GATM	18188_GATM	0.0123906	443.741
rs2526256	5	128919363	C	T	0.1614	0.008212	5.41e-86	35349	ISOC1++ISOC1_NA_ISOC1	9816_ISOC1	0.0123975	443.717
rs41272019	1	150963335	T	C	-0.8793	0.044636	2.18e-86	35351	MCL1++Mcl_1	10396_MCL1	0.0123934	443.594
rs17647647	13	46174952	C	T	-0.2015	0.01055	2.53e-81	35351	CPB2++TAFI_NA_TAFI	3518_CPB2	0.0123918	443.534
rs28683714	19	51577800	G	A	-0.1592	0.008507	3.86e-78	35384	SIGLEC6++Siglec_6	2741_SIGLEC6	0.0123733	443.276
rs192732339	2	178156078	T	C	-0.8085	0.041341	3.6e-85	35370	FKBP7++FKBP7_NA_FKBP7	9288_FKBP7	0.0123274	441.439
rs10998638	10	69201349	C	G	-0.1841	0.009461	2.45e-84	35362	VPS26A++VP26A_NA_VP26A	19293_VPS26A	0.0123026	440.437
rs571634717	19	54196128	G	A	0.3691	0.024779	3.51e-50	35369	LILRB5++LIRB5_NA_LIRB5	7015_LILRB5	0.0122511	438.658
rs7513428	1	167546035	C	T	-0.2171	0.011292	2.25e-82	35360	CREG1++CREG1_NA_CREG1	9357_CREG1	0.0122505	438.526
rs75282642	10	46285062	C	A	-0.5883	0.031442	4.04e-78	35311	MSMB++PSP_94	10620_MSMB	0.0122219	436.882
rs79535098	2	136047806	C	A	-0.7535	0.040799	3.69e-76	35386	LCT++LPH_NA_LPH	9017_LCT	0.0121868	436.536
rs3917265	2	102162001	C	T	-0.1573	0.008132	2.37e-83	35363	IL1RL2++IL_1Rrp2	2994_IL1RL2	0.0121934	436.494
rs11850199	14	94476326	A	C	-0.1806	0.009518	2.73e-80	35372	SERPINA9++SPA9_NA_SPA9	7266_SERPINA9	0.0121821	436.193
rs115000417	4	70014802	T	C	-0.442	0.02342	1.91e-79	35345	HTN3++HIS3_NA_HIS3	10603_HTN3	0.0121763	435.652
rs62262519	3	49127461	T	C	0.4389	0.022972	2.24e-81	35344	MST1++MSP_NA_MSP	4407_MST1	0.0121286	433.913
rs72643819	8	41309674	T	G	-0.1577	0.008493	5.87e-77	35354	SFRP1++SARP_2	3221_SFRP1	0.0121013	433.047
rs118132597	14	24053729	C	A	-1.2563	0.065323	2e-82	35373	PSME2++PSME2_NA_PSME2	17694_PSME2	0.0120747	432.315
rs212100	19	47873738	C	T	0.2117	0.010659	8.89e-88	35374	SULT2A1++SULT_2A1	9829_SULT2A1	0.0120425	431.16
rs35535963	4	56764158	G	C	0.1748	0.009317	1.55e-78	35346	SPINK2++ISK2_NA_ISK2	13405_SPINK2	0.0120465	430.962
rs117709278	10	53335392	A	G	-0.3084	0.016755	1.16e-75	35357	MBL2++MBL_NA_MBL	3000_MBL2	0.0120374	430.767
rs111546564	5	158529926	A	G	-0.5993	0.031977	2.27e-78	35369	IL12B++IL_12_p40	13733_IL12B	0.0120316	430.704
rs12191283	6	150000703	C	T	-0.1549	0.007609	4.02e-92	35378	LRP11++LRP11_NA_LRP11	6713_LRP11	0.011997	429.559
rs1039405	19	51122980	G	A	-0.1555	0.008658	3.93e-72	35371	SIGLEC7++Siglec_7	2742_SIGLEC7	0.0119853	429.05
rs75885165	2	3362183	T	C	0.4939	0.029133	1.83e-64	35330	COLEC11++Collectin_Kidney_1	4430_COLEC11	0.0119985	429.031
rs72913277	2	79140251	G	A	-0.3822	0.020805	2.24e-75	35350	REG1B++REG1B_NA_REG1B	16770_REG1B	0.0119904	428.979
rs72928860	11	65980269	T	C	0.5362	0.028658	4.08e-78	35366	CST6++Cystatin_M	14711_CST6	0.0119761	428.655
rs2272435	16	88881573	T	C	-0.445	0.023622	3.69e-79	35311	APRT++APT_NA_APT	10088_APRT	0.0119935	428.619
rs113050700	10	88767943	G	A	0.7768	0.040533	7.33e-82	35357	LIPN++LIPN_NA_LIPN	8097_LIPN	0.0119713	428.375
rs1658125	18	31100408	G	A	-0.2078	0.010961	3.75e-80	35339	DSC2++DSC2_NA_DSC2	13126_DSC2	0.0119522	427.465
rs115814431	1	109725440	A	C	0.5823	0.032903	4.4e-70	35344	GSTM1++GST_M1_1	15395_GSTM1	0.0119346	426.888
rs3779470	7	97736619	A	G	-0.1996	0.010516	2.51e-80	35366	TAC1++TKN1_NA_TKN1	9337_TAC1	0.0119197	426.612
rs73407610	6	35187191	G	A	-0.5124	0.026978	1.95e-80	35352	DEF6++DEFI6_NA_DEFI6	14090_DEF6	0.0118949	425.545
rs61641581	9	136967987	C	T	0.1744	0.009354	1.4e-77	35262	C8G++CO8G_NA_CO8G	14708_C8G	0.0118939	424.427
rs55914827	6	37241841	T	C	-0.3898	0.023331	1.16e-62	35359	MDGA1++MDGA1_NA_MDGA1	16900_MDGA1	0.0118481	423.936
rs3781981	11	117385720	C	T	0.1544	0.007826	1.19e-86	35378	PCSK7++PCSK7_NA_PCSK7	4459_PCSK7	0.0118335	423.636
rs2304969	17	4789264	T	G	-0.217	0.011846	5.97e-75	35379	GLTPD2++GLTD2_NA_GLTD2	7948_GLTPD2	0.0118184	423.099
rs2808628	1	159706221	A	G	-0.1647	0.008803	4.07e-78	35357	CRP++CRP_NA_CRP	4337_CRP	0.0118224	422.982
rs72846544	17	79872028	G	A	0.5811	0.033817	3.53e-66	35380	ENPP7++ENPP7_NA_ENPP7	4435_ENPP7	0.0118138	422.947
rs111554649	3	138143331	C	T	-0.7111	0.039232	2.01e-73	35362	FAIM++FAIM1_NA_FAIM1	16594_FAIM	0.0117632	420.898
rs7385804	7	100638347	A	C	0.1606	0.008553	1.18e-78	35357	PCOLCE++PCOC1_NA_PCOC1	11237_PCOLCE	0.0117586	420.673
rs41274294	17	34288152	C	T	-0.4679	0.024875	6.21e-79	35373	CCL7++MCP_3	4886_CCL7	0.011739	420.152
rs12513074	4	102704374	A	T	-0.2019	0.010428	1.64e-83	35346	MANBA++MANBA_NA_MANBA	6382_MANBA	0.0116924	418.146
rs117543466	16	557131	T	C	0.3904	0.022201	3.23e-69	35304	HBZ++HBAZ_NA_HBAZ	6919_HBZ	0.0116996	417.91
rs34121288	14	79113875	T	C	-0.1612	0.008601	2.22e-78	35355	NRXN3++NRX3A_NA_NRX3A	16323_NRXN3	0.0116762	417.665
rs73056850	19	51727315	T	C	-0.4896	0.028915	2.59e-64	35381	SIGLEC5++Siglec_5	16792_SIGLEC5	0.0116539	417.165
rs138578493	6	74661203	T	G	0.4807	0.025071	6.14e-82	35343	CD109++CD109_NA_CD109	3290_CD109	0.0116332	415.97
rs76451477	6	132586863	T	A	-0.6828	0.040925	1.7e-62	35364	VNN2++VNN2_NA_VNN2	15480_VNN2	0.0116188	415.693
rs78111814	21	40688572	C	T	0.3257	0.017102	7.31e-81	35363	DSCAM++DSCAM_NA_DSCAM	9175_DSCAM	0.011616	415.581
rs57146646	16	72875452	G	A	0.359	0.019244	1.14e-77	35372	HP++HPT_NA_HPT	7905_HP	0.0115641	413.807
rs840870	2	128308686	T	G	-0.1533	0.008176	1.94e-78	35361	HS6ST1++H6ST1_NA_H6ST1	5465_HS6ST1	0.0115314	412.495
rs2296236	20	3039444	T	C	-0.2021	0.010378	1.84e-84	35366	GNRH2++GON2_NA_GON2	10708_GNRH2	0.0115214	412.193
rs4796791	17	42378745	C	T	0.1541	0.008237	4.29e-78	35371	STAT3++STAT3_NA_STAT3	10346_STAT3	0.0115004	411.49
rs141565589	1	75177659	T	C	-0.3237	0.017042	1.89e-80	35354	CRYZ++QOR_NA_QOR	13983_CRYZ	0.0115034	411.401
rs7701857	5	151113577	A	G	-0.1519	0.01038	1.71e-48	35352	PDGFRB++PDGF_Rb	3459_PDGFRB	0.0115016	411.312
rs78438715	7	79820586	G	A	0.644	0.033565	4.78e-82	35347	MAGI2++MAGI2_NA_MAGI2	14066_MAGI2	0.0114984	411.139
rs28735437	15	87971624	C	G	0.2364	0.013089	6.39e-73	35357	NTRK3++TrkC_NA_TrkC	2658_NTRK3	0.0114948	411.124
rs34121288	14	79113875	T	C	-0.1599	0.008657	3.55e-76	35355	NRXN3++NRX3B_NA_NRX3B	5111_NRXN3	0.0114886	410.878
rs11590399	1	162348912	A	G	0.2501	0.015086	9.96e-62	35354	FCGR3A++FcRIIIa_NA_FcRIIIa	15388_FCGR3A	0.0114806	410.574
rs75487681	7	101253420	T	A	-0.3207	0.016818	4.62e-81	35367	FIS1++FIS1_NA_FIS1	17746_FIS1	0.0114146	408.34
rs192358371	4	167944432	G	A	0.7037	0.037077	2.52e-80	35359	SPOCK3++TICN3_NA_TICN3	9906_SPOCK3	0.0114133	408.198
rs61742668	19	8882342	A	G	-0.2546	0.013823	9.32e-76	35375	MUC16++CA125_NA_CA125	15565_MUC16	0.0114015	407.955
rs78470079	12	58107273	G	A	0.4051	0.021873	1.41e-76	35364	LRIG3++LRIG3_NA_LRIG3	3322_LRIG3	0.0114025	407.864
rs10066356	5	97792422	T	A	-0.3664	0.019326	3.69e-80	35342	ERAP1++ARTS1_NA_ARTS1	4964_ERAP1	0.0113969	407.409
rs141118248	17	34420500	G	A	-0.5153	0.02813	5.87e-75	35371	CCL8++MCP_2	13748_CCL8	0.0113808	407.16
rs6029662	20	41407325	C	G	0.1864	0.010182	7.34e-75	35371	EMILIN3++EMIL3_NA_EMIL3	8773_EMILIN3	0.0113726	406.864
rs56383922	1	203296279	C	T	-0.4319	0.027201	9e-57	35355	CHI3L1++YKL_40	11104_CHI3L1	0.0113572	406.124
rs10736688	11	58260685	A	G	-0.1956	0.010812	3.74e-73	35367	SERPING1++C1_Esterase_Inhibitor	4479_SERPING1	0.0113528	406.103
rs28730617	4	99078444	A	G	-0.3611	0.019188	5.3e-79	35346	ADH6++ADH6_NA_ADH6	18206_ADH6	0.0113543	405.916
rs113489585	12	57771658	T	C	0.4166	0.023329	2.52e-71	35366	INHBC++INHBC_NA_INHBC	15686_INHBC	0.0113455	405.827
rs7851057	9	98883308	T	A	0.1595	0.008795	1.66e-73	35343	COL15A1++COFA1_NA_COFA1	8974_COL15A1	0.0113374	405.271
rs371920006	2	160439739	C	T	-0.5699	0.029103	2.2e-85	35337	PLA2R1++PLA2R_NA_PLA2R	10916_PLA2R1	0.011319	404.535
rs77607740	12	113395302	A	G	-0.4955	0.026401	1.38e-78	35366	SDSL++SDSL_NA_SDSL	17777_SDSL	0.0113057	404.387
rs17312424	20	2307823	T	C	0.2204	0.013854	5.5e-57	35373	SIRPA++SHPS1_NA_SHPS1	5430_SIRPA	0.0112924	403.986
rs11107427	12	94179118	A	G	0.4018	0.023136	1.46e-67	35368	PLXNC1++PLXC1_NA_PLXC1	4564_PLXNC1	0.0112893	403.817
rs8102728	19	10000389	A	G	-0.2261	0.012916	1.3e-68	35370	OLFM2++NOE2_NA_NOE2	19377_OLFM2	0.011283	403.613
rs17025894	2	101622901	A	G	-0.1884	0.01006	2.93e-78	35368	IL1RL1++IL_1_R4	4234_IL1RL1	0.0112822	403.56
rs144333451	18	31885600	G	T	0.5846	0.032501	2.47e-72	35339	B4GALT6++B4GT6_NA_B4GT6	10832_B4GALT6	0.0112835	403.276
rs17225272	12	69433629	C	G	0.2381	0.012937	1.21e-75	35365	LYZ++Lysozyme_NA_Lysozyme	4920_LYZ	0.0112705	403.101
rs7364237	22	30584935	T	G	0.5014	0.028806	7.46e-68	35365	TCN2++Holo_TC_II	5584_TCN2	0.0112697	403.074
rs148337125	21	46132608	G	T	0.3568	0.019269	1.51e-76	34733	COL6A2++CO6A2_NA_CO6A2	16753_COL6A2	0.0114712	403.03
rs749462	5	178263199	A	C	-0.4687	0.026222	1.87e-71	35361	B4GALT7++B4GT7_NA_B4GT7	7806_B4GALT7	0.0112679	402.962
rs472495	1	55055640	T	G	0.1566	0.008618	8.88e-74	35364	PCSK9++PCSK9_NA_PCSK9	5231_PCSK9	0.0112627	402.81
rs2403274	4	1752788	G	C	-0.1729	0.009303	4.25e-77	35272	FGFR3++FGFR_3	13669_FGFR3	0.0112883	402.685
rs115914571	2	159296647	C	T	0.6127	0.032535	4.15e-79	35337	PLA2R1++PLA2R_NA_PLA2R	10916_PLA2R1	0.0112533	402.161
rs78237340	3	45653365	A	G	0.3292	0.017527	1.05e-78	35346	TDGF1++Cripto_NA_Cripto	5810_TDGF1	0.0111939	400.117
rs28894371	4	99083469	A	G	-0.3572	0.019159	1.43e-77	35337	ADH5++ADHX_NA_ADHX	11369_ADH5	0.0111962	400.096
rs3903454	10	88983677	T	A	0.1528	0.008371	1.91e-74	35357	LIPN++LIPN_NA_LIPN	8097_LIPN	0.0111883	400.038
rs62235917	22	30814379	C	T	0.7175	0.039206	8.14e-75	35364	TCN2++Apo_TC_II	15560_TCN2	0.011181	399.854
rs115872376	4	75433438	C	T	0.3371	0.01816	6.47e-77	35353	NAAA++ASAHL_NA_ASAHL	3173_NAAA	0.0111629	399.075
rs12410795	1	89685336	C	T	-0.5632	0.031095	2.54e-73	35340	GBP1++GBP1_NA_GBP1	15326_GBP1	0.0111645	398.986
rs2465403	8	119078588	A	G	0.1501	0.008232	2.78e-74	35359	TNFRSF11B++OPG_NA_OPG	8304_TNFRSF11B	0.0111385	398.261
rs1250258	2	215435462	T	C	0.1591	0.008243	5.27e-83	35355	FN1++FN1_3	3434_FN1	0.0111351	398.092
rs10734190	11	11980040	C	T	0.186	0.010474	1.48e-70	35375	DKK3++DKK3_NA_DKK3	3607_DKK3	0.0111105	397.428
rs5747024	22	17215478	C	T	-0.1543	0.010153	3.65e-52	35333	IL17RA++IL_17_sR	2992_IL17RA	0.0111177	397.217
rs115068303	2	19859111	T	C	-0.9398	0.052816	7.9e-71	35369	MATN3++MATN3_NA_MATN3	19361_MATN3	0.0110934	396.741
rs2130263	8	81721217	G	C	0.1941	0.010731	4e-73	35348	ZFAND1++ZFAN1_NA_ZFAN1	19173_ZFAND1	0.0110791	395.989
rs118063597	11	102679238	A	G	-0.5792	0.032038	4.71e-73	35366	MMP10++MMP_10	8479_MMP10	0.0110695	395.845
rs6699769	1	78038580	G	A	-0.1915	0.010269	1.32e-77	35355	DNAJB4++DNJB4_NA_DNJB4	18884_DNAJB4	0.0110507	395.039
rs4481172	3	128653814	A	C	-0.1504	0.008029	2.73e-78	35351	RPN1++RPN1_NA_RPN1	10490_RPN1	0.0110181	393.82
rs340227	3	158910752	G	A	0.1487	0.007386	3.89e-90	35337	RARRES1++RAR_responsive_protein_TIG1	8398_RARRES1	0.0110213	393.779
rs6499600	16	72945475	T	C	-0.1493	0.008311	3.69e-72	35372	HP++HPT_NA_HPT	7905_HP	0.010997	393.29
rs141812038	17	42883137	T	C	1.0086	0.046954	2.36e-102	35370	NAGLU++NAG_NA_NAG	15509_NAGLU	0.0109675	392.199
rs117192879	11	116283303	T	C	-0.4263	0.023138	8.46e-76	35375	APOA1++Apo_A_I	2750_APOA1	0.0109658	392.194
rs6592590	11	74669984	T	C	0.149	0.008187	5.24e-74	35370	CHRDL2++CRDL2_NA_CRDL2	6086_CHRDL2	0.0109612	391.972
rs3786314	18	35140225	G	A	-0.1487	0.008191	1.19e-73	35333	MAPRE2++MARE2_NA_MARE2	16856_MAPRE2	0.0109724	391.968
rs111987450	17	29118687	A	G	-0.4029	0.0238	2.76e-64	35352	VTN++Vitronectin_NA_Vitronectin	13125_VTN	0.0109411	391.047
rs117717200	16	1140672	A	G	0.3088	0.018502	1.54e-62	35310	TPSAB1++TRYB1_NA_TRYB1	9409_TPSAB1	0.0109507	390.93
rs3763131	5	180307312	C	T	0.1846	0.010028	1.13e-75	35330	MAPK9++JNK2_NA_JNK2	15604_MAPK9	0.0109272	390.3
rs151029951	20	2827361	C	T	-0.5548	0.033024	2.45e-63	35378	ITPA++Inosine_triphosphatase	18916_ITPA	0.0108874	389.392
rs17597934	1	109751050	T	C	-0.2599	0.015159	6.82e-66	35343	GSTM1++GST_M1_1	15395_GSTM1	0.0108968	389.346
rs2334114	4	155935041	A	C	-0.1756	0.009569	3.2e-75	35357	CTSO++CATO_NA_CATO	9264_CTSO	0.0108842	389.044
rs8107064	19	53847532	T	G	0.8123	0.051574	6.84e-56	35365	LILRB3++LIRB3_NA_LIRB3	15615_LILRB3	0.0108753	388.81
rs12192369	6	105329503	G	A	-0.2123	0.011446	8.56e-77	35359	PREP++PPCE_NA_PPCE	14273_PREP	0.0108765	388.79
rs35694841	6	159820319	C	T	0.2047	0.011841	5.82e-67	35387	IGF2R++IGF_II_receptor	16057_IGF2R	0.0108667	388.741
rs7854118	9	86106127	C	T	0.2504	0.014098	1.4e-70	35356	GOLM1++GOLM1_NA_GOLM1	8983_GOLM1	0.0108756	388.725
rs75969334	1	169056900	G	A	-0.5249	0.029766	1.35e-69	35361	DPT++DERM_NA_DERM	4979_DPT	0.0108691	388.545
rs3825381	12	125652317	T	C	-0.1682	0.009447	6.45e-71	35381	TMEM132B++T132B_NA_T132B	8890_TMEM132B	0.010842	387.785
rs1250259	2	215435759	A	T	0.157	0.008241	6.31e-81	35355	FN1++FN1_4	3435_FN1	0.0108439	387.569
rs145405806	19	5744815	A	G	0.5566	0.034131	8.69e-60	35363	FUT5++FUT5_NA_FUT5	4549_FUT5	0.0108387	387.466
rs116869551	16	1826618	T	C	0.2125	0.011765	6.29e-73	35321	HAGH++GLO2_NA_GLO2	19267_HAGH	0.0108092	385.94
rs145419292	9	109679059	T	C	0.5826	0.033692	5.4e-67	35359	SVEP1++SVEP1_NA_SVEP1	11109_SVEP1	0.0107732	385.055
rs8354	10	102676884	T	C	-0.238	0.013261	4.99e-72	35361	ARL3++ARL3_NA_ARL3	12571_ARL3	0.0107588	384.559
rs870801	10	70169990	A	C	0.1499	0.008296	5.58e-73	35372	SAR1A++SAR1A_NA_SAR1A	17726_SAR1A	0.0107414	384.05
rs13413887	2	68769536	G	A	0.1736	0.009428	1.04e-75	35352	ARHGAP25++RHG25_NA_RHG25	11333_ARHGAP25	0.0107368	383.665
rs2915766	10	116593741	T	C	0.1466	0.008283	4.35e-70	35379	PNLIPRP1++LIPR1_NA_LIPR1	6627_PNLIPRP1	0.0107165	383.226
rs2152546	10	80146628	T	G	-0.147	0.007941	1.69e-76	35368	ANXA11++ANX11_NA_ANX11	17513_ANXA11	0.0107145	383.034
rs111346349	3	66295860	T	C	-0.4045	0.022326	2.32e-73	35351	LRIG1++LRIG1_NA_LRIG1	18831_LRIG1	0.0107143	382.843
rs7351418	20	55721241	T	C	0.1538	0.008695	5.19e-70	35390	CBLN4++CBLN4_NA_CBLN4	5688_CBLN4	0.0106853	382.217
rs114398277	16	49461811	A	G	-0.4081	0.024627	1.12e-61	35363	CBLN1++CBLN1_NA_CBLN1	9313_CBLN1	0.0106759	381.585
rs370051	21	41343389	C	A	-0.3779	0.022311	2.35e-64	35368	FAM3B++FAM3B_NA_FAM3B	9177_FAM3B	0.010673	381.534
rs1147707	3	120450401	T	C	-0.1507	0.008488	1.6e-70	35352	FSTL1++FSTL1_NA_FSTL1	13112_FSTL1	0.0106404	380.184
rs11913680	22	30839854	T	C	0.1845	0.011039	1.04e-62	35364	TCN2++Holo_TC_II	5584_TCN2	0.010622	379.647
rs191322353	2	19921850	A	C	0.4221	0.023669	3.87e-71	35372	MATN3++MATN3_NA_MATN3	19361_MATN3	0.0106137	379.435
rs7760176	6	40709088	G	A	0.1719	0.010165	3.76e-64	35365	TREML2++TRML2_NA_TRML2	5736_TREML2	0.0106061	379.083
rs114413176	2	136040496	A	C	-0.4847	0.027798	4.38e-68	35387	LCT++LPH_NA_LPH	9017_LCT	0.0105808	378.406
rs1040402	22	45451084	A	G	-0.1851	0.010605	3.23e-68	35370	FBLN1++fibulin_1	6470_FBLN1	0.0105849	378.371
rs34810691	3	49778185	A	G	0.3975	0.022804	4.81e-68	35344	MST1++MSP_NA_MSP	4407_MST1	0.0105469	376.721
rs192679175	16	1127026	A	G	1.7472	0.107589	2.65e-59	35310	TPSAB1++TRYB1_NA_TRYB1	9409_TPSAB1	0.0105441	376.258
rs191927852	15	65493359	T	G	0.7321	0.041855	1.67e-68	35363	IGDCC4++IGDC4_NA_IGDC4	9793_IGDCC4	0.0105282	376.248
rs184832464	2	68493846	T	C	-0.4231	0.023971	1.01e-69	35358	CNRIP1++CB032_NA_CB032	18218_CNRIP1	0.0105061	375.397
rs116182270	1	52896824	T	C	0.3928	0.022402	7.88e-69	35368	GPX7++GPX7_NA_GPX7	8345_GPX7	0.010497	375.175
rs2446871	8	94152281	A	C	0.1451	0.008125	2.48e-71	35351	CDH17++CAD17_NA_CAD17	16613_CDH17	0.0104881	374.672
rs12990985	2	68944477	C	T	-0.53	0.030672	6.67e-67	35358	GKN2++GKN2_NA_GKN2	6416_GKN2	0.0104822	374.535
rs12033301	1	73863612	A	G	0.1449	0.007937	1.83e-74	35352	CRYZ++QOR_NA_QOR	13983_CRYZ	0.0104762	374.256
rs563027675	22	37426797	G	C	-0.4584	0.024805	2.98e-76	35369	MFNG++MFNG_NA_MFNG	5605_MFNG	0.0104593	373.825
rs112783573	16	88663301	A	G	-0.5078	0.028958	7.62e-69	35311	APRT++APT_NA_APT	10088_APRT	0.0104742	373.749
rs76801943	6	45873733	A	G	-0.5695	0.031524	5.95e-73	35347	CLIC5++CLIC5_NA_CLIC5	12475_CLIC5	0.010451	373.293
rs1541871	3	116383969	C	T	0.2016	0.01141	7.37e-70	35364	LSAMP++LSAMP_NA_LSAMP	2999_LSAMP	0.0104411	373.113
rs78655233	17	35947450	C	T	-0.7009	0.040657	1.34e-66	35367	CCL23++MPIF_1	2913_CCL23	0.010439	373.068
rs61729478	9	115086089	T	C	-0.4466	0.025088	6.87e-71	35364	TNC++Tenascin_NA_Tenascin	4155_TNC	0.010423	372.459
rs4660386	1	40094562	C	T	-0.1574	0.00879	1.05e-71	35382	PPT1++PPT1_NA_PPT1	9244_PPT1	0.0103947	371.627
rs117252122	19	54113169	C	T	-0.4257	0.031793	6.96e-41	35371	LILRB5++LIRB5_NA_LIRB5	7015_LILRB5	0.0103971	371.597
rs71358836	19	51416598	G	A	0.3333	0.022567	2.31e-49	35380	CD33++Siglec_3	3166_CD33	0.0103893	371.412
rs369642245	19	54782564	T	A	0.4086	0.023191	1.77e-69	35372	KIR2DL3++KI2L3_NA_KI2L3	17153_KIR2DL3	0.0103869	371.24
rs183313026	6	50346931	T	G	-0.7764	0.042657	5.05e-74	35373	CRISP2++CRIS2_NA_CRIS2	9282_CRISP2	0.0103737	370.775
rs12327856	19	700010	T	C	-0.2391	0.014454	1.82e-61	35312	PRSS57++PRS57_NA_PRS57	8351_PRSS57	0.0103699	369.997
rs659928	12	9996104	A	G	0.1722	0.009737	5.52e-70	35387	CLEC1B++CLC1B_NA_CLC1B	4332_CLEC1B	0.0103369	369.59
rs58106925	4	37704111	T	C	0.7549	0.039766	2.34e-80	35365	PGM2++PGM2_NA_PGM2	18330_PGM2	0.0103333	369.231
rs10105155	8	32742333	T	C	0.2156	0.011422	1.8e-79	35357	FUT10++FUT10_NA_FUT10	7156_FUT10	0.0103302	369.036
rs12039882	1	150396737	G	A	-0.5161	0.028789	7.26e-72	35362	ECM1++ECM1_NA_ECM1	3366_ECM1	0.0103185	368.667
rs11727676	4	144737912	C	T	0.2352	0.013296	5.05e-70	35350	HHIP++HHIP_NA_HHIP	10833_HHIP	0.0102816	367.211
rs117550430	16	1969336	A	G	-0.4192	0.024648	7.24e-65	35319	NPW++Neuropeptide_W	9986_NPW	0.0102902	367.196
rs117580028	10	79927853	A	C	-0.704	0.040368	4.13e-68	35368	SFTPD++SP_D	19590_SFTPD	0.0102695	366.961
rs116300280	2	209540477	T	C	-1.1029	0.060121	3.64e-75	35352	LANCL1++LANC1_NA_LANC1	13986_LANCL1	0.0102712	366.856
rs114513597	1	9769606	A	G	-0.4943	0.028635	9.12e-67	35391	CLSTN1++Alcadein_alpha_1	15521_CLSTN1	0.010257	366.748
rs16918163	9	99051270	G	A	0.2481	0.014367	8.14e-67	35343	COL15A1++COFA1_NA_COFA1	8974_COL15A1	0.0102557	366.204
rs61902388	11	112771352	T	C	0.1438	0.00852	6.44e-64	35362	NCAM1++NCAM_120	4498_NCAM1	0.0102419	365.9
rs143506788	9	135181569	T	C	-0.3901	0.024575	9.57e-57	35323	FCN2++FCN2_NA_FCN2	13717_FCN2	0.0102457	365.633
rs12245532	10	8007874	T	C	0.3405	0.019556	6.79e-68	35362	ITIH2++ITI_heavy_chain_H2	9326_ITIH2	0.0102285	365.416
rs4255564	11	1384495	T	C	-0.1739	0.009808	2.48e-70	35358	BRSK2++BR_serine_threonine_kinase_2	9790_BRSK2	0.0101934	364.11
rs150341343	1	197386406	T	A	0.6758	0.039239	1.79e-66	35340	CFHR4++FHR4_NA_FHR4	6471_CFHR4	0.010196	364.017
rs2233859	14	20891649	A	C	0.1431	0.007837	1.74e-74	35339	RNASE2++RNase_2	8394_RNASE2	0.0101956	363.993
rs55798945	16	619708	G	T	0.1487	0.008403	4.5e-70	35313	WFIKKN1++WFKN1_NA_WFKN1	3191_WFIKKN1	0.0101909	363.557
rs2283824	22	26528490	A	G	0.1493	0.008588	1.08e-67	35379	TPST2++TPST2_NA_TPST2	8024_TPST2	0.0101578	363.039
rs11078596	17	1714968	T	C	-0.1726	0.009865	1.51e-68	35352	SERPINF2++a2_Antiplasmin	3024_SERPINF2	0.0101636	362.972
rs3747867	10	71761614	T	C	0.1641	0.009492	5.79e-67	35375	PSAP++prosaposin_NA_prosaposin	6207_PSAP	0.0101474	362.624
rs10471928	5	55002903	C	T	0.1435	0.008142	1.6e-69	35362	GZMK++Granzyme_K	9545_GZMK	0.0101309	361.897
rs352045	4	73998970	G	T	-0.1975	0.010906	2.72e-73	35351	CXCL5++ENA_78	2979_CXCL5	0.0101227	361.487
rs6692857	1	203361875	G	A	0.3469	0.024038	3.28e-47	35359	CHI3L1++YKL_40	11104_CHI3L1	0.0101195	361.454
rs10985149	9	121087894	T	C	-0.6283	0.03427	4.46e-75	35374	GSN++Gelsolin_NA_Gelsolin	16607_GSN	0.0100919	360.61
rs1037699	8	102238702	T	C	0.2723	0.015122	1.74e-72	35362	RRM2B++RIR2B_NA_RIR2B	8925_RRM2B	0.0100935	360.544
rs117888338	20	2299619	T	C	0.4874	0.030786	1.87e-56	35374	SIRPB1++SIRB1_NA_SIRB1	6247_SIRPB1	0.0100863	360.409
rs56321661	18	63970628	A	C	-0.1743	0.009904	2.52e-69	35365	SERPINB8++SPB8_NA_SPB8	19130_SERPINB8	0.0100707	359.754
rs2938140	17	52099141	T	C	-0.1423	0.008394	1.85e-64	35360	CA10++Carbonic_Anhydrase_X	13666_CA10	0.0100611	359.355
rs541123304	7	130172924	A	G	-0.7185	0.041377	1.53e-67	35357	CPA4++CBPA4_NA_CBPA4	9267_CPA4	0.0100496	358.909
rs61766662	1	19330519	C	T	-0.1514	0.008658	1.81e-68	35377	AKR7A2++Aflatoxin_B1_aldehyde_reductase	4188_AKR7A2	0.0100425	358.858
rs59882870	7	76009103	A	G	0.193	0.010811	2.78e-71	35350	POR++NADPH_P450_Oxidoreductase	2731_POR	0.0100434	358.616
rs11649312	16	66395395	A	G	0.1525	0.008668	2.75e-69	35367	CDH5++Cadherin_5	2819_CDH5	0.0100281	358.237
rs6079653	20	15079032	G	T	0.1598	0.009058	1.18e-69	35367	FLRT3++FLRT3_NA_FLRT3	13123_FLRT3	0.0100137	357.715
rs61048056	5	98439496	G	A	0.1424	0.008251	9.82e-67	35344	RGMB++RGMB_NA_RGMB	3331_RGMB	0.00999083	356.659
rs62401884	6	45816527	A	G	-0.3683	0.021838	8.11e-64	35358	ENPP5++ENPP5_NA_ENPP5	6556_ENPP5	0.0099699	356.045
rs11215406	11	115194362	C	T	0.1517	0.008662	1.14e-68	35371	CADM1++Nectin_like_protein_2	3326_CADM1	0.00995294	355.564
rs8177399	11	126290931	T	C	-0.5654	0.031509	5.32e-72	35376	TIRAP++Tirap_NA_Tirap	9839_TIRAP	0.00994838	355.45
rs79770081	1	152893538	T	G	0.5276	0.030978	4.79e-65	35360	S100A7++S100A7_NA_S100A7	7916_S100A7	0.00994796	355.274
rs552542437	7	83592177	T	A	-0.9863	0.056307	1.07e-68	35352	SEMA3E++Semaphorin_3E	5363_SEMA3E	0.00994886	355.226
rs6043409	20	1635560	G	A	0.1514	0.008573	8.46e-70	35374	SIRPG++SIRPG_NA_SIRPG	9241_SIRPG	0.00993861	355.077
rs9277093	6	33047753	A	C	1.9177	0.116528	7.46e-61	35439	TNXB++Tenascin_X	5698_TNXB	0.00991604	354.914
rs10021230	4	73879833	A	T	0.1854	0.01082	8.13e-66	35350	CXCL6++GCP_2	3495_CXCL6	0.00993552	354.725
rs2900590	9	114639039	T	C	0.1698	0.01015	7.98e-63	35363	TNC++Tenascin_NA_Tenascin	4155_TNC	0.00992964	354.644
rs151016156	1	205097483	A	C	-0.3626	0.022332	2.76e-59	35375	CNTN2++CNTN2_NA_CNTN2	3296_CNTN2	0.00992325	354.533
rs115362035	5	101859724	T	C	0.5345	0.028452	9.83e-79	35343	PAM++AMD_NA_AMD	5620_PAM	0.0099234	354.218
rs7040970	9	136964561	C	T	0.141	0.008163	7.43e-67	35250	PTGDS++PGD2_synthase	10514_PTGDS	0.00993921	353.854
rs6024417	20	55794632	G	A	-0.1539	0.009032	4.16e-65	35388	CBLN4++CBLN4_NA_CBLN4	5688_CBLN4	0.00989839	353.766
rs61185143	2	127407902	C	T	0.1422	0.008011	1.72e-70	35366	PROC++Protein_C	2961_PROC	0.00990286	353.708
rs146683137	19	54274733	C	T	0.3992	0.026823	4.27e-50	35370	LILRB2++ILT_4	5091_LILRB2	0.00988166	352.983
rs115435626	2	160498533	C	T	-0.3459	0.018852	3.39e-75	35337	PLA2R1++PLA2R_NA_PLA2R	10916_PLA2R1	0.00988653	352.829
rs2589775	5	38381304	G	A	-0.1793	0.010953	3.1e-60	35364	EGFLAM++EGFLA_NA_EGFLA	12338_EGFLAM	0.00986857	352.45
rs140207813	19	54166837	T	C	0.3384	0.025478	2.95e-40	35371	LILRB5++LIRB5_NA_LIRB5	7015_LILRB5	0.00984253	351.581
rs150971918	14	20976668	C	G	-0.4989	0.029768	4.81e-63	35344	RNASE3++ECP_NA_ECP	15576_RNASE3	0.00984771	351.499
rs12780441	10	13229315	A	G	0.1403	0.008199	1.21e-65	35363	UCMA++UCMA_NA_UCMA	10977_UCMA	0.00984181	351.475
rs1063178	1	161751917	T	C	-0.1535	0.008804	4.53e-68	35361	FCRLB++FCRLB_NA_FCRLB	15583_FCRLB	0.00984013	351.395
rs10137923	14	94556349	A	G	0.1625	0.010096	2.77e-58	35372	SERPINA12++Vaspin_NA_Vaspin	6551_SERPINA12	0.0098368	351.384
rs146219273	10	75412407	C	G	0.9827	0.058519	2.76e-63	35362	DUSP13++DUSP13_NA_DUSP13	6525_DUSP13	0.00983813	351.333
rs10028984	4	103328813	C	T	0.3013	0.017125	2.73e-69	35344	MANBA++MANBA_NA_MANBA	6382_MANBA	0.00984281	351.323
rs45571237	14	93919049	T	C	0.1607	0.009392	1.25e-65	35353	SERPINA10++protein_Z_inhibitor	13119_SERPINA10	0.00982971	350.94
rs2096883	11	120266835	T	C	0.1725	0.01038	5.12e-62	35370	OAF++OAF_NA_OAF	6414_OAF	0.00982156	350.815
rs2678208	1	201853976	G	T	-0.2003	0.011957	5.45e-63	35347	RNPEP++AMPB_NA_AMPB	12386_RNPEP	0.00973186	347.353
rs111443291	21	46054241	G	C	0.4168	0.025466	3.31e-60	34798	COL6A1++Collagen_a1_VI	16828_COL6A1	0.00987203	346.932
rs142376081	17	79722267	T	G	0.4847	0.030782	7.3e-56	35373	ENPP7++ENPP7_NA_ENPP7	4435_ENPP7	0.00970953	346.803
rs17593746	6	16468073	C	T	0.1485	0.009218	2.19e-58	35379	GMPR++GMPR1_NA_GMPR1	19254_GMPR	0.00970643	346.75
rs748844	1	206936501	A	G	-0.1423	0.008399	2.2e-64	35373	PIGR++PIGR_NA_PIGR	3216_PIGR	0.00970272	346.557
rs144180812	15	65235198	C	T	0.4339	0.025708	6.52e-64	35361	IGDCC4++IGDC4_NA_IGDC4	9793_IGDCC4	0.00969245	346.07
rs2520001	9	133732987	G	A	-0.4724	0.027948	4.28e-64	35369	ADAMTS13++ATS13_NA_ATS13	3175_ADAMTS13	0.00968842	346.002
rs1060442	19	885818	G	A	-0.1456	0.009209	2.63e-56	35319	PRTN3++Proteinase_3	13720_PRTN3	0.00968859	345.52
rs56097721	17	43145553	T	C	0.5522	0.029007	8.42e-81	35374	NAGLU++NAG_NA_NAG	15509_NAGLU	0.0096723	345.47
rs9802393	9	133539394	T	C	0.175	0.010786	3.39e-59	35360	ABO++BGAT_NA_BGAT	9253_ABO	0.00965612	344.75
rs76676259	19	51806885	C	T	-0.375	0.02478	9.8e-52	35385	SIGLEC5++Siglec_5	16792_SIGLEC5	0.00964561	344.614
rs72835078	17	4923297	T	G	0.2536	0.014843	1.91e-65	35379	GP1BA++GP1BA_NA_GP1BA	4990_GP1BA	0.00964695	344.604
rs34356500	7	66771620	T	G	0.1393	0.008204	1.18e-64	35358	GUSB++BGLR_NA_BGLR	15562_GUSB	0.00965251	344.6
rs150412151	3	49292098	T	C	0.513	0.031199	9.43e-61	35344	MST1++MSP_NA_MSP	4407_MST1	0.00964833	344.313
rs8178414	17	58268002	T	C	-0.5307	0.031466	8.03e-64	35369	MPO++Myeloperoxidase_NA_Myeloperoxidase	2580_MPO	0.00963606	344.114
rs223895	16	57406984	C	T	-0.1425	0.008644	4.65e-61	35373	CCL17++TARC_NA_TARC	3519_CCL17	0.00961948	343.555
rs4847148	1	103907224	A	C	-0.5642	0.033797	1.46e-62	35349	AMY2A++Pancreatic_alpha_amylase	18917_AMY2A	0.00961012	342.985
rs4682146	3	113907798	G	C	0.1456	0.008414	4.38e-67	35365	GRAMD1C++GRM1C_NA_GRM1C	8336_GRAMD1C	0.00958118	342.097
rs964184	11	116778201	C	G	-0.2105	0.012335	2.68e-65	35377	APOC3++Apo_C_III	6461_APOC3	0.00957361	341.94
rs73213615	4	6743075	A	G	0.1855	0.011954	2.61e-54	35378	MAN2B2++MA2B2_NA_MA2B2	9251_MAN2B2	0.00957002	341.82
rs41286208	6	133531107	A	G	-0.3229	0.020284	4.66e-57	35367	VNN2++VNN2_NA_VNN2	15480_VNN2	0.00956474	341.524
rs140260929	20	25578054	C	A	-0.5866	0.036	1.08e-59	35365	CST7++CYTF_NA_CYTF	3302_CST7	0.00955341	341.096
rs28999409	17	27771612	A	G	-0.536	0.034128	1.39e-55	35349	VTN++Vitronectin_NA_Vitronectin	13125_VTN	0.0095576	341.092
rs1395319	11	18526636	G	T	0.1473	0.008558	2.14e-66	35374	TSG101++TS101_NA_TS101	13044_TSG101	0.00954899	341.023
rs2506033	10	42956533	T	C	-0.1526	0.008993	1.42e-64	35330	RET++RET_NA_RET	3220_RET	0.00954564	340.478
rs148179811	17	34466322	A	C	0.5344	0.030775	1.52e-67	35369	CCL7++MCP_3	4886_CCL7	0.00953373	340.425
rs737872	11	2962264	T	G	0.1754	0.010166	1.05e-66	35367	NAP1L4++NAP2L_NA_NAP2L	19188_NAP1L4	0.00952736	340.176
rs77971956	16	1177272	G	A	-0.8547	0.051055	6.61e-63	35312	IGFALS++IGFALS_NA_IGFALS	6605_IGFALS	0.00953586	339.953
rs6549404	3	71715045	A	T	-0.1543	0.009687	3.98e-57	35333	PROK2++Prokineticin_2	10754_PROK2	0.00951395	339.366
rs143323552	1	153336169	A	G	1.343	0.081838	1.61e-60	35363	S100A7++S100A7_NA_S100A7	7916_S100A7	0.00949813	339.084
rs117903281	12	41276395	T	C	0.3231	0.018854	7.91e-66	35354	GXYLT1++GXLT1_NA_GXLT1	8229_GXYLT1	0.00947465	338.152
rs142299722	19	45456367	T	A	-0.5962	0.036236	7.97e-61	35371	QPCTL++QPCTL_NA_QPCTL	8866_QPCTL	0.00946771	338.064
rs3826198	16	8812682	A	C	-0.1686	0.009924	9.95e-65	35380	PMM2++Phosphomannomutase_2	17794_PMM2	0.00945018	337.518
rs10820918	9	91924171	G	A	0.1481	0.008581	9.61e-67	35358	ROR2++ROR2_NA_ROR2	7861_ROR2	0.00944526	337.131
rs34238099	6	149678831	A	G	-0.2494	0.013849	1.67e-72	35380	LRP11++LRP11_NA_LRP11	6713_LRP11	0.00943817	337.085
rs11672845	19	54570466	T	C	0.2113	0.012942	6.4e-60	35377	LILRA2++LIRA2_NA_LIRA2	15614_LILRA2	0.00942009	336.405
rs78252885	1	160960146	C	T	0.4015	0.027016	5.84e-50	35363	FCGR2B++FCG2B_NA_FCG2B	3310_FCGR2B	0.00941833	336.208
rs9309272	2	55868231	T	G	-0.1741	0.010359	2.17e-63	35349	EFEMP1++FBLN3_NA_FBLN3	8480_EFEMP1	0.00941691	336.024
rs6601945	10	5333914	C	T	-0.1794	0.010415	1.71e-66	35370	AKR1C4++AK1C4_NA_AK1C4	18397_AKR1C4	0.00939951	335.596
rs146371861	2	160058690	G	A	-0.4207	0.023548	2.18e-71	35348	LY75++LY75_NA_LY75	16620_LY75	0.00939976	335.396
rs61885329	11	49354198	A	G	0.3637	0.021741	8.05e-63	35364	FOLH1++PSMA_NA_PSMA	5478_FOLH1	0.00939452	335.36
rs140811640	17	28381727	A	C	0.6392	0.041127	1.8e-54	35351	VTN++Vitronectin_NA_Vitronectin	13125_VTN	0.00938499	334.893
rs12142756	1	161511962	C	A	-0.1637	0.01041	1.01e-55	35351	SLAMF7++SLAF7_NA_SLAF7	5487_SLAMF7	0.0093616	334.05
rs117873131	15	78254576	A	G	-0.4206	0.025984	6.27e-59	35361	CTSH++Cathepsin_H	8465_CTSH	0.0093518	333.792
rs1006026	9	114928990	G	A	-0.1372	0.008187	4.84e-63	35362	TNFSF8++CD30_Ligand	3421_TNFSF8	0.00934195	333.446
rs113782613	1	202439350	G	A	0.4056	0.028819	5.48e-45	35352	CHI3L1++YKL_40	11104_CHI3L1	0.00933932	333.257
rs10137242	14	52123821	T	C	0.2029	0.01223	8.19e-62	35367	NID2++NID2_NA_NID2	16060_NID2	0.00932387	332.842
rs3745540	19	51031874	G	A	-0.1384	0.008253	4.12e-63	35365	KLK12++kallikrein_12	3199_KLK12	0.00932288	332.788
rs74517500	12	103779853	C	T	0.6729	0.037747	4.38e-71	35362	NT5DC3++NT5D3_NA_NT5D3	9126_NT5DC3	0.00932018	332.662
rs145372333	17	51149056	A	G	-0.3524	0.020978	2.51e-63	35362	NME2++NDP_kinase_B	4249_NME2	0.00931101	332.332
rs4807031	19	5405782	A	G	-0.5031	0.032952	1.25e-52	35362	FUT5++FUT5_NA_FUT5	4549_FUT5	0.00929415	331.724
rs73114335	12	58448642	C	A	-0.3674	0.023012	2.22e-57	35366	INHBC++INHBC_NA_INHBC	15686_INHBC	0.00928618	331.475
rs148788997	16	30311847	C	G	0.1957	0.011976	5.06e-60	35372	SULT1A3++SULT_1A3	13944_SULT1A3	0.0092713	330.995
rs3786625	19	51366092	A	G	0.1365	0.011283	1.08e-33	35376	SIGLEC9++Siglec_9	3007_SIGLEC9	0.00926291	330.73
rs143104579	6	26459769	A	G	0.4918	0.031243	7.87e-56	35376	BTN3A3++BT3A3_NA_BT3A3	17692_BTN3A3	0.00926283	330.727
rs6676659	1	109761915	A	G	0.1504	0.009714	4.56e-54	35339	GSTM3++GSTM3_3	9748_GSTM3	0.00924947	329.9
rs113909851	9	134926521	A	G	0.2766	0.018102	1.04e-52	35333	FCN2++FCN2_NA_FCN2	13717_FCN2	0.00925022	329.871
rs62215294	20	24571005	A	G	-0.6256	0.040719	2.86e-53	35364	CST7++CYTF_NA_CYTF	3302_CST7	0.00922681	329.317
rs17597934	1	109751050	T	C	-0.2392	0.015224	1.26e-55	35343	GSTM4++GSTM4_NA_GSTM4	18895_GSTM4	0.00923013	329.241
rs1123176	2	186742744	C	T	-0.1865	0.010802	8.65e-67	35364	FAM171B++F171B_NA_F171B	8786_FAM171B	0.00919022	327.999
rs73583419	11	130069495	A	C	0.2786	0.016588	2.64e-63	35359	APLP2++APLP2_NA_APLP2	10627_APLP2	0.00918001	327.585
rs6011275	20	64068875	G	T	-0.1453	0.008573	1.99e-64	34864	TCEA2++TCEA2_NA_TCEA2	13481_TCEA2	0.00929363	327.034
rs111748732	5	149678827	A	G	0.2356	0.017776	4.27e-40	35369	PDGFRB++PDGF_Rb	3459_PDGFRB	0.00916123	327.001
rs145741924	16	1721863	A	G	0.3867	0.025807	9.27e-51	35321	TPSB2++TPSB2_NA_TPSB2	3403_TPSB2	0.0091661	326.732
rs141909966	22	50702733	T	C	-0.3999	0.023889	6.69e-63	35337	CHKB++CHKB_NA_CHKB	7761_CHKB	0.00915694	326.551
rs2292260	5	132271243	A	G	-0.2589	0.015087	5.22e-66	35343	PDLIM4++PDLI4_NA_PDLI4	12387_PDLIM4	0.00914851	326.303
rs36086195	1	16184399	T	C	-0.1365	0.008311	1.29e-60	35386	EPHA2++Epithelial_cell_kinase	4834_EPHA2	0.00913348	326.158
rs112500385	4	15241317	A	C	0.2955	0.017354	5.12e-65	35365	BST1++BST1_NA_BST1	4535_BST1	0.00912666	325.719
rs6678766	1	241527254	G	A	0.1477	0.008717	2.16e-64	35355	FH++FUMH_NA_FUMH	13384_FH	0.00912417	325.537
rs71375907	16	57286010	G	T	-0.2383	0.014839	4.93e-58	35373	CCL22++MDC_NA_MDC	3508_CCL22	0.00910936	325.169
rs12831467	12	6886522	C	A	0.1491	0.009034	3.42e-61	35377	ENO2++NSE_NA_NSE	10339_ENO2	0.00910712	325.125
rs7763514	6	73168073	T	C	-0.1366	0.00803	6.75e-65	35338	CD109++CD109_NA_CD109	3290_CD109	0.00910569	324.715
rs2834027	21	32951216	T	C	-0.2283	0.014376	8.6e-57	35384	IFNAR1++IFN_a_b_R1	9183_IFNAR1	0.00908103	324.25
rs117978799	7	143395749	T	C	-0.5962	0.041395	4.97e-47	35371	EPHA1++EphA1_NA_EphA1	3431_EPHA1	0.00906627	323.599
rs117555418	22	33281734	A	G	0.3565	0.022825	5.41e-55	35367	TIMP3++TIMP_3	2480_TIMP3	0.00906626	323.562
rs3737801	1	27634321	G	C	-0.2687	0.016206	9.76e-62	35364	FGR++FGR_NA_FGR	3810_FGR	0.0090653	323.5
rs150976941	12	10219215	C	A	-0.4673	0.029207	1.29e-57	35378	CLEC12A++CL12A_NA_CL12A	11187_CLEC12A	0.00905421	323.228
rs7244879	18	63484141	G	A	0.1391	0.008298	4.57e-63	35365	SERPINB5++Maspin_NA_Maspin	15417_SERPINB5	0.00904266	322.694
rs11909509	21	45445445	A	G	-0.1652	0.00997	1.17e-61	35252	COL18A1++Endostatin_NA_Endostatin	2201_COL18A1	0.00906656	322.52
rs34015250	14	23557284	G	A	-0.2458	0.014639	2.88e-63	35361	AP1G2++AP1G2_NA_AP1G2	12714_AP1G2	0.00903534	322.394
rs143585633	19	55425303	A	G	-0.4186	0.030356	2.94e-43	35370	TMEM190++TM190_NA_TM190	10442_TMEM190	0.0090276	322.197
rs76204461	11	18493515	T	C	0.1958	0.01199	5.96e-60	35383	SAA1++SAA_NA_SAA	15515_SAA1	0.00902416	322.191
rs10901343	9	131070568	A	G	-0.135	0.008581	9.11e-56	35370	AIF1L++AIF1L_NA_AIF1L	18871_AIF1L	0.00902736	322.188
rs2303147	19	48639768	C	T	-0.1823	0.010722	7.98e-65	35377	CA11++CAH11_NA_CAH11	8859_CA11	0.0090075	321.537
rs72715776	4	133144847	T	G	-0.1352	0.008085	9.08e-63	35355	PCDH10++PCD10_NA_PCD10	9018_PCDH10	0.00901243	321.514
rs62133140	19	54269178	C	T	0.1342	0.008656	3.27e-54	35370	LILRA5++LIRA5_NA_LIRA5	8766_LILRA5	0.0090044	321.361
rs78204652	6	15910189	G	C	0.31	0.019914	1.22e-54	35382	GMPR++GMPR1_NA_GMPR1	19254_GMPR	0.00899619	321.175
rs2462603	7	146116762	A	G	0.1341	0.00794	5.45e-64	35375	CNTNAP2++CNTP2_NA_CNTP2	6965_CNTNAP2	0.00899131	320.935
rs7122082	11	7556593	A	G	-0.1345	0.008407	1.3e-57	35375	CYB5R2++NB5R2_NA_NB5R2	19143_CYB5R2	0.00898075	320.555
rs2510263	9	133734535	G	A	-0.3859	0.025158	4.2e-53	35370	ABO++BGAT_NA_BGAT	9253_ABO	0.0089663	319.989
rs75064813	18	63335671	G	C	0.4922	0.028657	4.03e-66	35366	SERPINB4++SCCA2_NA_SCCA2	15444_SERPINB4	0.00896573	319.933
rs192818776	20	3320768	C	A	-0.3894	0.025354	3.11e-53	35378	ITPA++Inosine_triphosphatase	18916_ITPA	0.00896177	319.898
rs11574578	19	54666876	A	G	-0.2265	0.014346	3.72e-56	35373	LILRB1++ILT_2	5090_LILRB1	0.00893095	318.743
rs370196321	2	85437763	T	G	0.3927	0.024908	5.32e-56	35343	GNLY++Granulysin_NA_Granulysin	3195_GNLY	0.00893462	318.605
rs6863373	5	150530369	T	C	0.1343	0.008357	4.08e-58	35355	NDST1++NDST1_NA_NDST1	6927_NDST1	0.00892501	318.367
rs6706567	2	85798208	T	C	0.2657	0.017326	4.45e-53	35342	GNLY++Granulysin_NA_Granulysin	3195_GNLY	0.00892628	318.296
rs34152446	4	39601225	A	C	-0.2411	0.014967	2.22e-58	35365	KLB++KLOTB_NA_KLOTB	19557_KLB	0.00890474	317.728
rs138482002	12	10186001	T	A	0.3477	0.021771	2.05e-57	35379	CLEC12A++CL12A_NA_CL12A	11187_CLEC12A	0.00889697	317.573
rs1461214	15	87967786	G	C	-0.1596	0.010256	1.34e-54	35357	NTRK3++TrkC_NA_TrkC	2658_NTRK3	0.00886012	316.05
rs78379279	1	196246440	C	T	0.3886	0.022399	2.01e-67	35337	CFHR2++FHR2_NA_FHR2	15584_CFHR2	0.00886257	315.959
rs3758978	11	6620437	G	C	0.1352	0.008331	3.16e-59	35378	TPP1++TPP1_NA_TPP1	17691_TPP1	0.00885066	315.897
rs148512850	10	52345126	A	G	0.394	0.024283	3.33e-59	35357	DKK1++DKK1_NA_DKK1	3535_DKK1	0.00883906	315.292
rs9995591	4	121694605	A	G	0.2632	0.015567	3.97e-64	35353	ANXA5++Annexin_V	14158_ANXA5	0.00883449	315.092
rs1648233	11	19210963	A	C	-0.2834	0.020568	3.44e-43	35383	SAA4++SAA_4	15516_SAA4	0.00882025	314.846
rs75224233	11	103566779	G	C	-0.2034	0.012691	8.2e-58	35364	MMP10++MMP_10	8479_MMP10	0.00881991	314.665
rs12990312	2	79094354	T	C	-0.2122	0.013118	7.48e-59	35344	REG1A++PSP_NA_PSP	13095_REG1A	0.00880962	314.117
rs77950208	16	84361896	C	T	0.5114	0.033238	2.03e-53	35374	WFDC1++WFDC1_NA_WFDC1	9316_WFDC1	0.00880148	314.09
rs41273762	6	41154236	C	T	0.7124	0.043891	3.05e-59	35370	TREML1++TRML1_NA_TRML1	9329_TREML1	0.00878383	313.42
rs36051332	20	45789372	A	G	-0.1375	0.008146	6.29e-64	35362	UBE2C++UBE2C_NA_UBE2C	12556_UBE2C	0.00877578	313.059
rs116891509	16	72071661	T	C	0.2501	0.015269	2.66e-60	35375	TXNL4B++TXN4B_NA_TXN4B	15316_TXNL4B	0.00877229	313.048
rs11207978	1	62514841	C	T	-0.1692	0.010402	1.72e-59	35346	ANGPTL3++ANGL3_NA_ANGL3	10391_ANGPTL3	0.0087628	312.45
rs113027608	19	5578392	G	C	-0.3233	0.021655	2.11e-50	35366	FUT5++FUT5_NA_FUT5	4549_FUT5	0.00875326	312.284
rs534182770	4	73746377	A	G	0.4439	0.027782	1.82e-57	35349	CXCL1++Gro_a	2985_CXCL1	0.00874287	311.76
rs1885066	14	94450723	T	C	-0.1789	0.011685	6.58e-53	35371	SERPINA12++Vaspin_NA_Vaspin	6551_SERPINA12	0.00872999	311.49
rs11633788	15	84761911	A	T	-0.1402	0.008501	4.12e-61	35366	NMB++NMB_NA_NMB	9321_NMB	0.0087198	311.079
rs149742777	6	7909587	A	T	0.5369	0.032627	7.61e-61	35364	TXNDC5++TXND5_NA_TXND5	11212_TXNDC5	0.00871938	311.047
rs78564990	3	45661221	A	G	0.3592	0.022388	6.26e-58	35346	TDGF1++Cripto_NA_Cripto	5810_TDGF1	0.00872041	310.926
rs142059440	7	44074256	C	G	0.4602	0.027837	2.17e-61	35347	POLM++DPOLM_NA_DPOLM	12851_POLM	0.00871219	310.639
rs72988065	6	55619783	G	A	0.1684	0.010249	1.16e-60	35349	GFRAL++GFRAL_NA_GFRAL	6920_GFRAL	0.00870377	310.353
rs73182757	2	1744125	G	A	0.1467	0.009093	1.47e-58	35298	PXDN++PXDN_NA_PXDN	13463_PXDN	0.00870967	310.118
rs5743618	4	38797027	A	C	0.1383	0.008369	2.39e-61	35365	TLR1++TLR1_NA_TLR1	16324_TLR1	0.00868184	309.705
rs1026566	1	72243359	A	G	0.1322	0.008358	2.37e-56	35343	NEGR1++NEGR1_NA_NEGR1	13109_NEGR1	0.00868352	309.573
rs377258140	7	75050076	A	G	-0.1339	0.008423	6.72e-57	35342	NCF1++NCF_1	17766_NCF1	0.00868121	309.481
rs10282410	7	48963215	A	C	-0.1327	0.008417	5.33e-56	35346	VWC2++VWC2_NA_VWC2	15308_VWC2	0.00867782	309.394
rs72697127	1	108741032	G	A	0.3402	0.022895	6.09e-50	35348	GSTM3++GSTM3_3	9748_GSTM3	0.00867321	309.245
rs131300	22	29786938	A	G	0.2388	0.015616	8.68e-53	35369	TCN2++Holo_TC_II	5584_TCN2	0.00865959	308.939
rs641621	12	52519122	T	G	-0.1558	0.009418	1.81e-61	35363	KRT5++K2C5_NA_K2C5	11177_KRT5	0.00865516	308.727
rs139170956	12	56670923	A	G	0.3639	0.023679	2.68e-53	35369	INHBC++INHBC_NA_INHBC	15686_INHBC	0.00863936	308.211
rs7193165	16	72884500	C	T	0.3268	0.020542	5.5e-57	35371	HP++Haptoglobin__Mixed_Type	3054_HP	0.00862361	307.662
rs74646646	1	182909529	C	T	0.4351	0.026566	2.73e-60	35359	NPL++NPL_NA_NPL	19496_NPL	0.00861639	307.297
rs2235256	1	175599911	G	A	-0.1315	0.008083	1.67e-59	35340	TNR++TENR_NA_TENR	11302_TNR	0.00861664	307.141
rs72948166	11	21072992	G	T	-0.5825	0.03917	5.07e-50	35365	NELL1++NELL1_NA_NELL1	6544_NELL1	0.00860812	307.052
rs55990517	3	114140134	A	G	0.5023	0.031169	2e-58	35367	GRAMD1C++GRM1C_NA_GRM1C	8842_GRAMD1C	0.00859335	306.538
rs77722907	8	56659377	A	G	0.1814	0.011289	4.26e-58	35362	PENK++PENK_NA_PENK	9076_PENK	0.00856969	305.643
rs149866019	1	205143238	T	C	0.4393	0.028477	1.09e-53	35375	CNTN2++CNTN2_NA_CNTN2	3296_CNTN2	0.00856629	305.634
rs3753436	1	145716953	C	T	-0.1313	0.007922	1.09e-61	35361	CD160++BY55_NA_BY55	17677_CD160	0.00856708	305.541
rs10898884	11	72848523	G	A	0.1501	0.009288	9.65e-59	35370	FOLR3++FOLR3_NA_FOLR3	15495_FOLR3	0.00855498	305.183
rs375396	5	151287372	A	C	0.173	0.011024	1.67e-55	35353	GM2A++SAP3_NA_SAP3	15441_GM2A	0.00855102	304.894
rs6968157	7	101290281	C	A	-0.348	0.021625	2.89e-58	35367	PILRA++PILRA_isoform_FDF03_deltaTM	6402_PILRA	0.00852465	304.066
rs112779317	6	33672466	A	C	0.3074	0.019342	7.12e-57	35363	MLN++MOTI_NA_MOTI	5631_MLN	0.00852151	303.919
rs143175582	15	59417692	A	G	0.244	0.015744	3.59e-54	35370	ANXA2++annexin_II	13700_ANXA2	0.00851693	303.814
rs7519	14	49621035	C	T	0.131	0.008044	1.26e-59	35362	MGAT2++MGAT2_NA_MGAT2	6909_MGAT2	0.00849963	303.123
rs12941038	17	68513002	T	C	-0.1576	0.009862	1.74e-57	35368	FAM20A++FA20A_NA_FA20A	6433_FAM20A	0.00848891	302.789
rs6078982	20	1401856	C	G	-0.1582	0.011524	6.89e-43	35373	SIRPA++SHPS1_NA_SHPS1	5430_SIRPA	0.00848523	302.7
rs144351616	19	44141872	A	G	0.4551	0.030837	2.73e-49	35361	CD177++CD177_NA_CD177	13116_CD177	0.00848048	302.426
rs1675513	3	98589854	G	A	-0.1881	0.011719	5.62e-58	35330	CPOX++HEM6_NA_HEM6	18241_CPOX	0.0084704	301.799
rs77580414	6	149288058	G	A	0.3337	0.020705	1.95e-58	35380	LRP11++LRP11_NA_LRP11	15472_LRP11	0.00845372	301.625
rs72810957	10	89066717	G	A	0.171	0.01085	5.82e-56	35356	LIPN++LIPN_NA_LIPN	8097_LIPN	0.00844942	301.266
rs10435378	7	116785439	A	G	0.1309	0.008365	3.41e-55	35343	MET++Met_NA_Met	2837_MET	0.00844477	300.989
rs11117913	1	207494890	T	C	-0.376	0.02495	2.55e-51	35370	CR1++Complement_receptor_type_1	19556_CR1	0.00843257	300.78
rs854683	17	35986971	C	G	0.1868	0.012438	5.56e-51	35366	CCL18++PARC_NA_PARC	3044_CCL18	0.00842011	300.297
rs6681804	1	40077347	C	T	-0.284	0.017792	2.35e-57	35382	PPT1++PPT1_NA_PPT1	9244_PPT1	0.00840859	300.019
rs1654655	19	54671378	G	T	0.2558	0.016635	2.33e-53	35373	KIR2DL3++KI2L3_NA_KI2L3	17153_KIR2DL3	0.00841017	299.999
rs5030103	3	186731139	C	T	-0.564	0.036408	3.99e-54	35368	FETUB++FETUB_NA_FETUB	3367_FETUB	0.00841074	299.977
rs4426996	6	43920200	A	G	-0.2066	0.013971	1.77e-49	35361	VEGFA++L_VEGF165	19437_VEGFA	0.00839071	299.198
rs11743362	5	78880898	A	G	-0.1293	0.007782	5.37e-62	35357	ARSB++ARSB_NA_ARSB	3172_ARSB	0.00835843	298.003
rs74660892	21	45941752	T	A	0.3604	0.024001	5.78e-51	35173	COL6A1++Collagen_a1_VI	16828_COL6A1	0.00839885	297.898
rs78758748	19	54342285	G	C	0.1666	0.010949	2.76e-52	35368	LILRB1++ILT_2	5090_LILRB1	0.00833992	297.43
rs4665681	2	24273408	A	G	0.4768	0.029706	5.64e-58	35369	TP53I3++QORX_NA_QORX	17748_TP53I3	0.00833908	297.408
rs7156347	14	94416800	T	C	0.1506	0.009582	1.14e-55	35363	SERPINA10++protein_Z_inhibitor	13119_SERPINA10	0.00833225	297.112
rs140072841	4	18122386	C	T	-1.0437	0.06319	2.77e-61	35354	LAP3++LAP_NA_LAP	15610_LAP3	0.00833377	297.091
rs76563749	17	5450769	G	A	-0.7653	0.052272	1.54e-48	35379	CXCL16++CXCL16__soluble	2436_CXCL16	0.00832695	297.056
rs7526651	1	116744896	T	C	-0.1316	0.008773	7.31e-51	35346	PTGFRN++FPRP_NA_FPRP	12727_PTGFRN	0.00832452	296.692
rs61978272	14	94523321	T	C	-0.1473	0.009701	4.53e-52	35370	SERPINA4++Kallistatin_NA_Kallistatin	3449_SERPINA4	0.00830539	296.205
rs8177245	3	133760386	G	A	0.1451	0.008658	4.84e-63	35359	TF++Transferrin_NA_Transferrin	4162_TF	0.00830201	295.991
rs187373154	4	74046445	T	C	0.5635	0.036289	2.23e-54	35351	CXCL1++Gro_a	2985_CXCL1	0.00828456	295.297
rs140072841	4	18122386	C	T	-1.0403	0.063302	1.1e-60	35354	LAP3++LAP_NA_LAP	13959_LAP3	0.00827956	295.143
rs1049564	14	20472447	A	G	-0.1732	0.011018	1.12e-55	35333	PNP++PNP_NA_PNP	15435_PNP	0.00827325	294.741
rs12529201	6	55401924	T	C	-0.1457	0.009117	1.75e-57	35350	GFRAL++GFRAL_NA_GFRAL	6920_GFRAL	0.00826636	294.635
rs3778288	6	136180479	A	G	-1.0405	0.068238	1.69e-52	35365	IL22RA2++IL_22BP	5087_IL22RA2	0.00826126	294.577
rs11570136	16	11964975	A	T	-0.1343	0.008724	1.79e-53	35380	TNFRSF17++BCMA_NA_BCMA	2665_TNFRSF17	0.00825363	294.427
rs4342054	3	194362299	C	T	0.1317	0.008712	1.26e-51	35302	CPN2++CPN2_NA_CPN2	6415_CPN2	0.00826505	294.188
rs61987801	14	65248706	G	A	0.1674	0.010776	2.03e-54	35358	FUT8++FUT8_NA_FUT8	8244_FUT8	0.00824754	294.025
rs3826817	19	48898187	T	C	-0.145	0.009147	1.36e-56	35367	NUCB1++NUCB1_NA_NUCB1	10451_NUCB1	0.00824452	293.991
rs145419292	9	109679059	T	C	0.5093	0.033656	9.89e-52	35359	SVEP1++SVEP1_NA_SVEP1	11178_SVEP1	0.00823284	293.505
rs738087	22	20421260	G	A	0.1556	0.009868	5.16e-56	35362	SCARF2++SREC_II	8956_SCARF2	0.00821439	292.866
rs9849892	3	50441587	G	A	-0.4226	0.027224	2.42e-54	35341	MST1++MSP_NA_MSP	4407_MST1	0.00819651	292.05
rs77350683	1	155514639	C	T	-0.2359	0.015049	2.22e-55	35363	PKLR++KPYR_NA_KPYR	15607_PKLR	0.00819057	292.019
rs9286383	9	133550072	T	A	-0.2199	0.014757	3.24e-50	35363	ABO++BGAT_NA_BGAT	9253_ABO	0.00818687	291.886
rs34221241	5	180630293	C	T	-0.1872	0.011642	3.57e-58	35329	FLT4++VEGF_sR3	16035_FLT4	0.00818909	291.685
rs112885443	19	38627119	G	T	0.2462	0.015699	2e-55	35375	SPINT2++SPINT2_NA_SPINT2	2843_SPINT2	0.00817572	291.584
rs73070661	12	21751717	T	C	0.2897	0.018604	1.14e-54	35415	RECQL++RECQ1_NA_RECQ1	11431_RECQL	0.00816456	291.512
rs16851364	1	203349016	A	G	-0.2396	0.015397	1.33e-54	35368	FMOD++fibromodulin_NA_fibromodulin	6367_FMOD	0.00817177	291.384
rs283415	4	99349450	T	C	0.1279	0.008163	2.51e-55	35344	ADH1C++ADH1G_NA_ADH1G	15525_ADH1C	0.0081729	291.227
rs11697640	20	24360534	A	G	0.1988	0.013154	1.33e-51	35365	CST5++CYTD_NA_CYTD	3803_CST5	0.00816539	291.13
rs71445673	12	5749350	A	G	0.2286	0.015208	4.56e-51	35382	TAPBPL++TPSNR_NA_TPSNR	6364_TAPBPL	0.00816081	291.105
rs75666559	5	148453118	T	A	0.3137	0.019487	2.66e-58	35358	SPINK6++ISK6_NA_ISK6	5731_SPINK6	0.00814411	290.307
rs188423082	2	182104488	A	G	-0.4904	0.032	5.21e-53	35356	FRZB++sFRP_3	13740_FRZB	0.00813992	290.141
rs112109204	14	73635053	T	C	-0.2036	0.013042	6.13e-55	35351	ENTPD5++ENTP5_NA_ENTP5	4437_ENTPD5	0.00813524	289.931
rs2569441	19	51011366	T	C	-0.1292	0.008759	3.03e-49	35367	KLK14++kallikrein_14	15544_KLK14	0.00812793	289.8
rs4220	4	154570607	A	G	0.1767	0.011391	2.87e-54	35381	FGG++Fibrinogen_g_chain_dimer	4989_FGG	0.00812445	289.789
rs151338429	6	50291165	T	G	-1.2686	0.080873	1.87e-55	35373	CRISP2++CRIS2_NA_CRIS2	9282_CRISP2	0.00812269	289.66
rs112481488	17	27811210	A	G	0.3821	0.026243	5.04e-48	35349	VTN++Vitronectin_NA_Vitronectin	13125_VTN	0.0080876	288.203
rs113928649	17	81951149	C	T	-0.2335	0.014793	4.01e-56	35030	NOTUM++NOTUM_NA_NOTUM	8252_NOTUM	0.00815552	288.021
rs141039314	16	67904262	T	C	-0.3386	0.021248	3.6e-57	35371	DPEP2++DPEP2_NA_DPEP2	8327_DPEP2	0.00807034	287.762
rs147766888	16	4531956	T	C	-0.4501	0.029546	2.11e-52	35360	NMRAL1++NMRL1_NA_NMRL1	13988_NMRAL1	0.00806207	287.376
rs72742944	1	207127988	A	G	-0.2753	0.017933	3.44e-53	35369	CD55++DAF_NA_DAF	5069_CD55	0.00805619	287.237
rs188566928	16	1143133	T	C	-0.2637	0.018635	1.85e-45	35309	TPSAB1++TRYB1_NA_TRYB1	9409_TPSAB1	0.00806248	286.976
rs74765295	5	148183699	T	C	-0.7631	0.048422	5.92e-56	35357	SPINK6++ISK6_NA_ISK6	5731_SPINK6	0.00803802	286.487
rs1023264	10	44398308	T	C	-0.1449	0.009377	7.16e-54	35323	CXCL12++SDF_1	3516_CXCL12	0.00804508	286.465
rs4808666	19	17557324	T	C	-0.1275	0.008253	7.6e-54	35344	COLGALT1++GT251_NA_GT251	5638_COLGALT1	0.008035	286.273
rs148789508	1	196146044	A	G	-0.5697	0.035536	7.69e-58	35337	CFHR4++FHR4_NA_FHR4	6471_CFHR4	0.00801886	285.637
rs115409570	2	240791695	T	A	-0.5725	0.038186	8.25e-51	35267	GPC1++Glypican_1	8697_GPC1	0.00802756	285.383
rs4242051	5	54902947	C	T	0.1479	0.009432	2.06e-55	35364	ESM1++Endocan_NA_Endocan	3805_ESM1	0.00800498	285.356
rs270862	12	93960209	G	A	-0.4053	0.027462	2.7e-49	35369	PLXNC1++PLXC1_NA_PLXC1	4564_PLXNC1	0.00799871	285.171
rs73232689	3	142080949	C	A	-0.4962	0.033513	1.34e-49	35365	PCOLCE2++PCOC2_NA_PCOC2	6081_PCOLCE2	0.00799101	284.863
rs573212	9	94587384	G	C	0.1999	0.012662	3.84e-56	35349	FBP2++F16P2_NA_F16P2	9867_FBP2	0.0079665	283.853
rs115480944	1	65237795	A	G	-0.7926	0.047178	2.44e-63	35345	LEPR++sLeptin_R	5400_LEPR	0.00796488	283.763
rs470358	11	102797971	C	T	-0.1314	0.00895	8.38e-49	35364	MMP1++MMP_1	4924_MMP1	0.00794148	283.074
rs1254123	11	67567341	C	T	-0.1262	0.007962	1.4e-56	35363	GSTP1++Glutathione_S_transferase_Pi	4911_GSTP1	0.00793334	282.774
rs112510182	8	55712302	C	T	0.3055	0.019808	1.14e-53	35358	PENK++PENK_NA_PENK	9076_PENK	0.00793166	282.674
rs115645824	5	135922364	T	C	0.3741	0.025086	2.73e-50	35357	LECT2++LECT2_NA_LECT2	16763_LECT2	0.00793184	282.672
rs4818855	21	43619070	T	C	-0.1278	0.008111	6.14e-56	35267	PDXK++PDXK_NA_PDXK	11098_PDXK	0.00795173	282.665
rs60374504	2	135811766	C	T	-0.8977	0.059593	2.81e-51	35390	LCT++LPH_NA_LPH	9017_LCT	0.00792262	282.605
rs9471969	6	42938646	T	G	-0.1406	0.009052	2.1e-54	35368	CNPY3++CNPY3_NA_CNPY3	17327_CNPY3	0.00792053	282.354
rs147593423	17	79755355	T	A	0.5478	0.038732	2.05e-45	35375	ENPP7++ENPP7_NA_ENPP7	4435_ENPP7	0.00791698	282.282
rs16903989	5	38504201	T	A	0.1298	0.008569	7.81e-52	35381	LIFR++LIF_sR	5837_LIFR	0.00790808	282.01
rs150711787	1	20159843	G	C	0.7624	0.05491	7.86e-44	35379	PLA2G2A++NPS_PLA2	2692_PLA2G2A	0.00789716	281.602
rs9921051	16	57340522	A	G	0.266	0.017403	9.72e-53	35373	CCL22++MDC_NA_MDC	3508_CCL22	0.0078853	281.128
rs5029937	6	137874014	T	G	0.3992	0.025471	2.33e-55	35362	TNFAIP3++TNFAIP3_NA_TNFAIP3	14009_TNFAIP3	0.00788082	280.879
rs3782735	12	6775910	A	G	0.1291	0.008523	7.85e-52	35388	LAG3++LAG_3	9950_LAG3	0.00787507	280.879
rs4905225	14	94607235	C	T	0.1289	0.00836	1.22e-53	35372	SERPINA5++PCI_NA_PCI	3389_SERPINA5	0.00786614	280.431
rs116960573	19	51181877	T	G	-0.2765	0.019857	4.5e-44	35365	KLK13++kallikrein_13	11152_KLK13	0.00786414	280.304
rs10467359	13	32955126	G	A	-0.3185	0.020808	6.9e-53	35364	KL++KLOTHO_NA_KLOTHO	15384_KL	0.00784861	279.738
rs840390	5	34018518	A	G	-0.1854	0.011973	4.42e-54	35383	C1QTNF3++C1QT3_NA_C1QT3	7251_C1QTNF3	0.00783311	279.331
rs150080554	1	45041746	T	C	-0.5772	0.039094	2.49e-49	35366	AKR1A1++AK1A1_NA_AK1A1	4192_AKR1A1	0.00783485	279.259
rs12408242	1	160092144	C	T	0.1629	0.010345	7.2e-56	35360	IGSF8++IGSF8_NA_IGSF8	6984_IGSF8	0.00782811	278.97
rs7118465	11	132100419	T	C	-0.1376	0.009354	5.59e-49	35361	NTM++NTRI_NA_NTRI	10907_NTM	0.00782211	278.763
rs57031794	10	7079140	A	G	0.3976	0.025864	2.49e-53	35354	ITIH2++ITI_heavy_chain_H2	9326_ITIH2	0.00780276	278.013
rs11248914	16	243563	C	T	-0.1349	0.009045	2.65e-50	35314	DECR2++DECR2_NA_DECR2	18343_DECR2	0.00779532	277.431
rs1968586	8	6421990	T	C	-0.1308	0.00886	2.54e-49	35377	ANGPT2++Angiopoietin_2	2602_ANGPT2	0.00777206	277.09
rs300275	1	54571936	A	G	-0.1247	0.008366	3.02e-50	35361	FAM151A++F151A_NA_F151A	7856_FAM151A	0.00777466	277.058
rs9912634	17	66248165	T	C	0.3302	0.021499	3.08e-53	35368	APOH++b2_Glycoprotein_I	8288_APOH	0.00777186	277.013
rs140981404	20	32275143	A	G	-0.3533	0.023605	1.21e-50	35371	BPIFB1++LPLC1_NA_LPLC1	15367_BPIFB1	0.00776795	276.895
rs2179795	1	29315806	T	G	-0.1394	0.009217	1.13e-51	35365	PTPRU++PTPRU_NA_PTPRU	8337_PTPRU	0.00776576	276.77
rs35601439	19	52193776	A	G	0.2705	0.020098	2.72e-41	35384	SIGLEC14++SIG14_NA_SIG14	8248_SIGLEC14	0.00776083	276.741
rs35103166	2	127124606	C	T	0.1306	0.008389	1.2e-54	35368	BIN1++BIN1_NA_BIN1	9574_BIN1	0.00775583	276.437
rs114592113	6	36261711	T	C	0.3123	0.02085	1.02e-50	35355	CLPS++COL_NA_COL	5749_CLPS	0.00774842	276.069
rs76541373	1	147565665	G	T	0.3181	0.022014	2.51e-47	35358	ACP6++PPA6_NA_PPA6	5742_ACP6	0.00773769	275.707
rs36088946	17	50665657	G	A	-0.135	0.00912	1.42e-49	35359	WFIKKN2++WFKN2_NA_WFKN2	3235_WFIKKN2	0.00772108	275.118
rs35773987	9	133467006	T	C	-0.6508	0.044173	3.95e-49	35369	ADAMTS13++ATS13_NA_ATS13	3175_ADAMTS13	0.00771314	274.911
rs113968521	9	86082177	C	T	0.1808	0.012132	3.18e-50	35354	GOLM1++GOLM1_NA_GOLM1	17456_GOLM1	0.0077111	274.721
rs16851750	1	203516156	A	G	-0.2384	0.01809	1.16e-39	35364	CHIT1++Chitotriosidase_1	3600_CHIT1	0.00770472	274.57
rs141921160	17	28576910	T	C	-0.6133	0.038951	7.37e-56	35359	ALDOC++aldolase_C	9876_ALDOC	0.00770545	274.557
rs131418	22	23574124	G	T	0.1384	0.009893	1.81e-44	35359	IGLL1++IGLL1_NA_IGLL1	6485_IGLL1	0.00768585	273.853
rs189770288	2	135869249	T	A	-0.7836	0.054704	1.54e-46	35391	LCT++LPH_NA_LPH	9017_LCT	0.0076759	273.744
rs74701322	8	60244268	G	A	0.432	0.02761	3.51e-55	35350	CA8++Carbonic_Anhydrase_VIII	11390_CA8	0.00767003	273.216
rs7247496	19	43196826	T	G	-0.3241	0.02047	1.84e-56	35365	PSG9++PSG9_NA_PSG9	9335_PSG9	0.00765645	272.844
rs150062710	1	104367062	C	T	0.5079	0.034972	8.65e-48	35354	AMY1A++Amylase__alpha_1A	7918_AMY1A	0.00765281	272.629
rs3806234	1	153658595	A	G	-0.132	0.008892	7.49e-50	35362	IL6R++IL_6_sRa	15602_IL6R	0.00765002	272.59
rs17485446	3	15573416	C	T	-0.5285	0.035395	2.06e-50	35369	BTD++Biotinidase_NA_Biotinidase	15644_BTD	0.00763522	272.113
rs10494275	1	152419091	A	G	-0.2261	0.013958	5.13e-59	35363	CRNN++CRNN_NA_CRNN	17738_CRNN	0.00763566	272.082
rs60366177	1	22154813	T	C	0.6977	0.049728	1.02e-44	35374	C1QC++C1QC_NA_C1QC	14100_C1QC	0.00763045	271.979
rs2277148	9	78297199	C	G	0.1495	0.009813	2.08e-52	35359	PSAT1++SERC_NA_SERC	18342_PSAT1	0.00763296	271.954
rs7207988	17	34127194	G	T	0.1432	0.009675	1.43e-49	35371	CCL8++MCP_2	13748_CCL8	0.00760549	271.06
rs76125412	2	19209555	C	T	-1.047	0.068795	2.64e-52	35374	MATN3++MATN3_NA_MATN3	19361_MATN3	0.00760306	270.996
rs4648629	1	1764023	A	C	-0.124	0.008111	9.16e-53	35309	NADK++NADK_NA_NADK	13624_NADK	0.00761241	270.833
rs116423614	3	52523429	A	G	-0.3751	0.023965	3.22e-55	35352	ITIH1++ITI_heavy_chain_H1	7955_ITIH1	0.00759481	270.531
rs183611009	2	102877724	G	A	-0.4492	0.029779	2.05e-51	35364	IL18R1++IL_18_Ra	14079_IL18R1	0.00759185	270.517
rs115940461	5	157933878	C	A	0.2827	0.018414	3.39e-53	35358	HAVCR2++TIMD3_NA_TIMD3	5134_HAVCR2	0.0075578	269.248
rs115026597	2	3568426	A	G	0.8165	0.059256	3.4e-43	35336	COLEC11++Collectin_Kidney_1	4430_COLEC11	0.00755674	269.043
rs2747001	14	85606802	G	T	0.1683	0.01128	2.42e-50	35346	FLRT2++FLRT2_NA_FLRT2	13122_FLRT2	0.0075504	268.892
rs1422670	5	158958661	T	C	-0.3407	0.022495	8.07e-52	35369	UBLCP1++UBCP1_NA_UBCP1	19124_UBLCP1	0.00753392	268.475
rs6737972	2	10334724	C	T	0.1624	0.010618	8.36e-53	35366	HPCAL1++HPCL1_NA_HPCL1	17791_HPCAL1	0.00753111	268.351
rs8055870	16	72938191	G	A	-0.1227	0.008284	1.24e-49	35372	HP++Haptoglobin__Mixed_Type	3054_HP	0.00752695	268.247
rs4296866	6	85570019	T	C	-0.1227	0.008175	6.43e-51	35346	NT5E++5__Nucleotidase	15452_NT5E	0.00752302	267.909
rs9841006	3	186575346	T	C	-0.2352	0.015601	2.32e-51	35367	DNAJB11++DJB11_NA_DJB11	7110_DNAJB11	0.0074851	266.707
rs6968157	7	101290281	C	A	-0.3261	0.021574	1.29e-51	35355	PILRA++PILRA_isoform_FDF03_M14	10816_PILRA	0.00748548	266.63
rs514887	11	75581004	A	G	0.1232	0.008064	1.07e-52	35360	SERPINH1++Collagen_binding_protein	10800_SERPINH1	0.00748295	266.577
rs11031140	11	30586586	A	G	-0.1597	0.01039	2.59e-53	35369	MPPED2++MPPD2_NA_MPPD2	19153_MPPED2	0.00747907	266.505
rs115232861	2	101625575	C	T	0.3708	0.024618	2.88e-51	35368	IL18R1++IL_18_Ra	14079_IL18R1	0.00747102	266.209
rs12135392	1	158066780	T	C	-0.2213	0.0147	3.25e-51	35359	FCRL4++FCRL4_NA_FCRL4	8973_FCRL4	0.00745651	265.62
rs35032874	2	229444644	G	T	-0.1361	0.009137	3.5e-50	35358	DNER++DNER_NA_DNER	9769_DNER	0.00744616	265.241
rs28549760	4	74794307	C	A	-0.2084	0.013673	1.86e-52	35342	BTC++BTC_NA_BTC	13088_BTC	0.00744607	265.118
rs75228438	1	202995854	T	C	0.4001	0.031552	7.57e-37	35352	CHI3L1++YKL_40	11104_CHI3L1	0.00742321	264.373
rs145946056	22	50424871	G	A	0.4572	0.03183	8.73e-47	35337	PLXNB2++PLXB2_NA_PLXB2	9216_PLXNB2	0.00740581	263.637
rs557382	3	173395769	G	T	0.1333	0.009029	2.53e-49	35346	NLGN1++NLGN1_NA_NLGN1	15620_NLGN1	0.00740275	263.594
rs413141	19	6675978	G	A	-0.1741	0.011604	6.93e-51	35374	TNFSF14++LIGHT_NA_LIGHT	5355_TNFSF14	0.00738373	263.12
rs12586500	14	66005585	T	G	0.6375	0.043108	1.74e-49	35365	FUT8++FUT8_NA_FUT8	8244_FUT8	0.00738514	263.104
rs73615245	19	55712189	A	G	0.2483	0.020135	6.11e-35	35369	TMEM190++TM190_NA_TM190	10442_TMEM190	0.007365	262.411
rs117549034	17	78830334	T	C	-0.4916	0.034054	3.07e-47	35387	ENGASE++ENASE_NA_ENASE	16781_ENGASE	0.00735693	262.254
rs80119082	5	97191503	C	G	0.3083	0.018656	2.41e-61	35346	ERAP2++LRAP_NA_LRAP	8960_ERAP2	0.0073557	261.906
rs1026566	1	72243359	A	G	0.1216	0.008227	1.96e-49	35352	NEGR1++NEGR1_NA_NEGR1	7050_NEGR1	0.00734683	261.633
rs656089	7	129546942	A	T	0.3994	0.02737	3.13e-48	35353	CPA4++CBPA4_NA_CBPA4	9267_CPA4	0.00733951	261.377
rs112618643	7	143075646	A	G	-0.523	0.040237	1.26e-38	35373	EPHA1++EphA1_NA_EphA1	3431_EPHA1	0.00732816	261.118
rs4426996	6	43920200	A	G	-0.1931	0.01387	4.62e-44	35361	VEGFA++VEGF121_NA_VEGF121	4867_VEGFA	0.00732998	261.095
rs62079523	17	82394427	A	G	0.1273	0.008342	1.43e-52	35019	P4HB++Protein_disulfide_isomerase	4278_P4HB	0.00739541	260.894
rs2646260	2	237369152	G	A	-0.1301	0.008372	1.87e-54	35343	COL6A3++Collagen_alpha_3_VI	10511_COL6A3	0.00731042	260.26
rs4149584	12	6333477	T	C	-0.4263	0.029113	1.5e-48	35380	TNFRSF1A++TNF_sR_I	2654_TNFRSF1A	0.0072878	259.72
rs12746361	1	196657673	T	G	0.3559	0.023116	1.73e-53	35338	CFHR4++FHR4_NA_FHR4	6471_CFHR4	0.00729328	259.609
rs140983547	14	23565870	T	C	-0.6016	0.04231	7.01e-46	35361	AP1G2++AP1G2_NA_AP1G2	12714_AP1G2	0.00728664	259.539
rs112324411	14	100792247	T	C	-0.2204	0.01567	6.19e-45	35379	DLK1++DLK1_NA_DLK1	6496_DLK1	0.00726772	258.993
rs71480353	11	117668192	C	G	0.2599	0.017906	9.82e-48	35378	APOA5++Apo_A_V	15363_APOA5	0.00726274	258.806
rs148843846	11	20512531	A	G	0.3387	0.024388	7.5e-44	35384	NELL1++NELL1_NA_NELL1	6544_NELL1	0.00726149	258.805
rs10985149	9	121087894	T	C	-0.5327	0.035023	3.04e-52	35374	GSN++Gelsolin_NA_Gelsolin	4775_GSN	0.00725445	258.479
rs76930256	4	25664005	T	C	0.4335	0.031369	1.94e-43	35349	SOD3++SOD3_NA_SOD3	5660_SOD3	0.00725828	258.434
rs118120839	3	9300041	C	T	0.3158	0.02083	6.43e-52	35369	CRELD1++CREL1_NA_CREL1	7628_CRELD1	0.00724903	258.249
rs79709714	15	40776573	G	T	-0.2701	0.01815	4.37e-50	35363	DNAJC17++DJC17_NA_DJC17	14655_DNAJC17	0.00723973	257.871
rs201155809	17	35202176	G	C	-0.7201	0.052077	1.74e-43	35369	CCL16++HCC_4	4913_CCL16	0.00722925	257.539
rs11218734	11	122652538	G	A	-0.133	0.009022	3.48e-49	35369	UBASH3B++UBS3B_NA_UBS3B	12558_UBASH3B	0.00721219	256.927
rs1954251	14	47018810	T	C	-0.2881	0.019336	3.3e-50	35364	MDGA2++MDGA2_NA_MDGA2	19372_MDGA2	0.0072125	256.901
rs55704318	1	117198061	A	C	0.2361	0.016818	9.04e-45	35354	PTGFRN++FPRP_NA_FPRP	12727_PTGFRN	0.00721268	256.835
rs77404765	15	64300071	C	T	0.4359	0.029517	2.36e-49	35362	SNX1++SNX1_NA_SNX1	6955_SNX1	0.0072074	256.704
rs9980393	21	36227353	T	C	-0.2786	0.018584	8.34e-51	35384	CBR3++Carbonyl_reductase_3	14091_CBR3	0.00719462	256.405
rs71335276	19	859368	T	G	-0.1437	0.010116	8.51e-46	35315	CFD++Factor_D	2946_CFD	0.00720272	256.195
rs76299776	10	17941752	G	A	0.424	0.028796	4.52e-49	35359	MRC1++Macrophage_mannose_receptor	2637_MRC1	0.00718868	256.01
rs72666819	1	52356695	G	C	0.568	0.039181	1.27e-47	35367	GPX7++GPX7_NA_GPX7	8345_GPX7	0.00718368	255.889
rs113722620	1	231232466	A	G	0.2287	0.015152	1.77e-51	35362	EGLN1++EGLN1_NA_EGLN1	9901_EGLN1	0.00717525	255.55
rs6920109	6	148745332	C	T	-0.1405	0.009669	7.74e-48	35356	UST++UST_NA_UST	8364_UST	0.00717593	255.532
rs10061906	5	180118278	T	C	-0.6453	0.044084	1.61e-48	35337	MGAT4B++MGT4B_NA_MGT4B	7141_MGAT4B	0.00717435	255.338
rs4646787	17	19745936	G	A	0.1267	0.008277	6.82e-53	35353	ALDH3A1++Aldehyde_dehydrogenase__class_3	11480_ALDH3A1	0.00716093	254.972
rs6050446	20	25214873	G	A	0.3418	0.023645	2.31e-47	35365	ENTPD6++ENTP6_NA_ENTP6	8932_ENTPD6	0.00715673	254.908
rs16837000	2	205130682	T	G	-0.1504	0.010445	5.21e-47	35353	NRP2++Neuropilin_2	15387_NRP2	0.00715826	254.876
rs76849991	20	45272802	T	C	-0.4138	0.028696	3.87e-47	35369	PLTP++PLTP_NA_PLTP	15475_PLTP	0.0071456	254.537
rs75462786	1	207012215	A	G	0.418	0.029521	1.63e-45	35373	CR1++Complement_receptor_type_1	19556_CR1	0.00714078	254.393
rs11880295	19	54921161	T	C	-0.2279	0.015295	3.27e-50	35371	NCR1++NKp46_NA_NKp46	8360_NCR1	0.00713664	254.23
rs11577230	1	161083854	T	C	-0.2188	0.015541	5.11e-45	35366	LY9++LY9_NA_LY9	3324_LY9	0.00713051	253.974
rs79904921	1	174776676	T	C	-0.2042	0.013766	8.87e-50	35342	CACYBP++CYBP_NA_CYBP	12432_CACYBP	0.00713273	253.882
rs74673858	9	132987670	C	T	0.3509	0.02473	1.07e-45	35367	CEL++CEL_NA_CEL	9796_CEL	0.00712454	253.767
rs116664727	5	148263754	A	G	0.1777	0.011879	1.35e-50	35357	SPINK6++ISK6_NA_ISK6	5731_SPINK6	0.00711846	253.478
rs844124	10	70889673	T	C	0.1279	0.008608	6.08e-50	35367	PCBD1++PHS_NA_PHS	11313_PCBD1	0.00711623	253.469
rs7861020	9	137053021	T	G	-0.1293	0.008906	9.2e-48	35261	C8G++CO8G_NA_CO8G	14708_C8G	0.00713713	253.457
rs2573284	13	45911814	C	T	-0.13	0.008939	6.5e-48	35359	CPB2++TAFI_NA_TAFI	3518_CPB2	0.00710313	252.942
rs41266941	1	160949955	G	A	-0.527	0.040361	5.79e-39	35362	FCGR2A++FCG2A_NA_FCG2A	3309_FCGR2A	0.00709462	252.658
rs4908841	1	9318466	C	T	0.1325	0.009579	1.63e-43	35385	H6PD++G6PE_NA_G6PE	7161_H6PD	0.00708932	252.633
rs78788913	15	79098393	G	A	-0.5439	0.040438	3.07e-41	35357	CTSH++Cathepsin_H	8465_CTSH	0.00708971	252.447
rs2052086	17	58165116	G	A	-0.2222	0.015757	3.73e-45	35368	MPO++Myeloperoxidase_NA_Myeloperoxidase	2580_MPO	0.00707722	252.077
rs118160016	14	73566027	A	G	-0.3512	0.02461	3.35e-46	35350	ENTPD5++ENTP5_NA_ENTP5	4437_ENTPD5	0.00707872	252.002
rs117041662	21	41376776	A	G	-0.3842	0.027501	2.36e-44	35366	FAM3B++FAM3B_NA_FAM3B	9177_FAM3B	0.00707251	251.894
rs76204461	11	18493515	T	C	0.1732	0.011882	3.93e-48	35383	SAA2++SAA2_NA_SAA2	18832_SAA2	0.00706118	251.608
rs7148273	14	78063025	G	C	-0.123	0.00858	1.31e-46	35354	GSTZ1++MAAI_NA_MAAI	16872_GSTZ1	0.00706681	251.604
rs192436452	17	17303358	C	G	0.2945	0.019608	5.46e-51	35359	NT5M++NT5M_NA_NT5M	17856_NT5M	0.00705876	251.351
rs10818526	9	121312687	C	G	-0.1302	0.008922	3.08e-48	35373	GSN++Gelsolin_NA_Gelsolin	4775_GSN	0.00704299	250.884
rs56796432	6	169144329	C	T	-0.2023	0.014431	1.2e-44	35034	THBS2++TSP2_NA_TSP2	3339_THBS2	0.00710795	250.788
rs733166	14	93998086	G	A	-0.1193	0.008237	1.53e-47	35361	SERPINA10++protein_Z_inhibitor	13119_SERPINA10	0.00703529	250.523
rs3009182	1	119836055	T	C	-0.1428	0.00999	2.38e-46	35352	REG4++REG4_NA_REG4	11102_REG4	0.00702492	250.088
rs145895564	20	2821490	T	G	0.1965	0.013847	1.05e-45	35377	CPXM1++CPXM1_NA_CPXM1	6255_CPXM1	0.00701006	249.731
rs150298425	1	196633164	C	T	0.3213	0.02171	1.47e-49	35338	CFHR4++FHR4_NA_FHR4	6471_CFHR4	0.00700799	249.382
rs3778347	6	7872320	G	A	-0.1858	0.012835	1.72e-47	35364	TXNDC5++TXND5_NA_TXND5	11212_TXNDC5	0.00699549	249.117
rs140858042	1	27245779	G	A	-0.467	0.032569	1.26e-46	35368	FCN3++Ficolin_3	5462_FCN3	0.00699381	249.085
rs12877225	13	87995130	A	G	-0.1355	0.009365	1.93e-47	35339	SLITRK5++SLIK5_NA_SLIK5	4568_SLITRK5	0.00699859	249.052
rs73136831	12	62337470	T	A	0.1998	0.013615	9.35e-49	35372	USP15++UBP15_NA_UBP15	19161_USP15	0.0069907	249.002
rs695786	22	43373437	T	C	-0.1182	0.008384	3.86e-45	35371	SCUBE1++SCUB1_NA_SCUB1	8989_SCUBE1	0.00698288	248.714
rs11990152	8	6880941	A	G	-0.1194	0.00836	2.81e-46	35395	DEFB1++HBD_1	6629_DEFB1	0.00697785	248.703
rs143269278	10	7715666	T	C	-0.475	0.034815	2.21e-42	35361	ITIH5++ITIH5_NA_ITIH5	8233_ITIH5	0.00697777	248.461
rs68181448	11	102559274	A	G	-0.1435	0.010234	1.14e-44	35365	MMP7++MMP_7	2789_MMP7	0.00696639	248.081
rs1499126	3	2993909	G	A	-0.4912	0.035303	5.23e-44	35372	CNTN4++Contactin_4	3298_CNTN4	0.00695649	247.775
rs73218896	12	93705107	G	C	-0.3326	0.024633	1.52e-41	35368	PLXNC1++PLXC1_NA_PLXC1	4564_PLXNC1	0.00695679	247.757
rs34536517	1	160767647	T	C	0.3335	0.025689	1.54e-38	35363	FCGR2B++FCG2B_NA_FCG2B	3310_FCGR2B	0.00695288	247.582
rs138076493	6	37244238	A	G	-0.3166	0.023044	5.96e-43	35359	PPIL1++PPIL1_NA_PPIL1	9884_PPIL1	0.00695343	247.574
rs1422994	5	148124193	A	G	0.1249	0.008671	4.85e-47	35357	SPINK5++SPINK5_NA_SPINK5	8028_SPINK5	0.00693185	246.786
rs137964046	19	7258078	A	G	-0.5023	0.036159	7.14e-44	35368	RETN++resistin_NA_resistin	3046_RETN	0.0069264	246.668
rs12792912	11	102930574	G	T	0.1179	0.008561	3.81e-43	35363	MMP1++MMP_1	4924_MMP1	0.00692244	246.491
rs116585561	17	50180556	C	A	-0.328	0.023063	6.72e-46	35355	COL1A1++CO1A1_NA_CO1A1	11140_COL1A1	0.00692047	246.364
rs62277617	4	7458148	G	A	0.2108	0.015116	3.37e-44	35378	PSAPL1++SAPL1_NA_SAPL1	8814_PSAPL1	0.00691581	246.357
rs115173995	2	160345560	A	G	0.277	0.017514	2.43e-56	35348	LY75++LY75_NA_LY75	16620_LY75	0.0069194	246.277
rs117370004	11	60893193	A	G	0.3962	0.028668	1.93e-43	35370	TMEM132A++T132A_NA_T132A	7871_TMEM132A	0.00691091	246.126
rs41270518	6	33080342	T	C	-0.3036	0.021087	5.36e-47	35438	AGER++sRAGE_NA_sRAGE	4125_AGER	0.0068921	245.923
rs35391516	16	1793815	A	G	0.2104	0.014761	4.26e-46	35321	IGFALS++IGFALS_NA_IGFALS	6605_IGFALS	0.00690501	245.574
rs7290590	22	16795218	A	G	0.1325	0.010753	6.84e-35	35338	IL17RA++IL_17_sR	2992_IL17RA	0.0069001	245.516
rs7621825	3	56926490	T	C	0.1278	0.008695	6.58e-49	35358	IL17RD++IL_17_RD	3376_IL17RD	0.00689612	245.512
rs76225367	19	54137231	A	G	-0.3659	0.033078	1.93e-28	35371	LILRB5++LIRB5_NA_LIRB5	7015_LILRB5	0.00687732	244.928
rs72913277	2	79140251	G	A	-0.2895	0.021209	2.02e-42	35350	REG3A++PAP1_NA_PAP1	15304_REG3A	0.00687936	244.856
rs11585836	1	159814043	C	T	-0.1527	0.010533	1.26e-47	35349	FCRL6++FCRL6_NA_FCRL6	6617_FCRL6	0.0068764	244.743
rs307803	5	180592395	C	T	0.1204	0.008317	1.71e-47	35330	SCGB3A1++Secretoglobin_family_3A_member_1	6252_SCGB3A1	0.00686085	244.054
rs62144660	2	38235369	C	G	-0.9106	0.06421	1.19e-45	35366	QPCT++Glutaminyl_cyclase	7849_QPCT	0.00685374	244.048
rs1591734	1	169302664	T	C	-0.1739	0.012043	2.89e-47	35364	F5++Coagulation_Factor_V	4906_F5	0.00685398	244.043
rs27373	5	96771318	T	C	-0.2698	0.019053	1.61e-45	35343	PCSK1++NEC1_NA_NEC1	13388_PCSK1	0.00684182	243.463
rs541187000	1	63234907	C	T	-0.3662	0.025372	3.21e-47	35347	ANGPTL3++ANGL3_NA_ANGL3	10391_ANGPTL3	0.00684032	243.436
rs148659834	14	92709697	A	G	-0.5082	0.037531	8.97e-42	35362	LGMN++LGMN_NA_LGMN	3622_LGMN	0.00683384	243.307
rs17816447	15	32843327	T	C	0.3411	0.024928	1.28e-42	35396	GREM1++GREM1_NA_GREM1	18878_GREM1	0.00682619	243.267
rs531576	11	32089877	A	G	-0.1735	0.011538	4.21e-51	35366	RCN1++RCN1_NA_RCN1	9322_RCN1	0.00683005	243.199
rs73224542	3	114702250	A	G	0.4441	0.031157	4.25e-46	35364	GRAMD1C++GRM1C_NA_GRM1C	8842_GRAMD1C	0.00682013	242.83
rs141962776	14	65139258	G	A	0.7383	0.053574	3.32e-43	35359	FUT8++FUT8_NA_FUT8	8244_FUT8	0.00681406	242.578
rs10770186	12	121923506	G	A	0.1173	0.008011	1.5e-48	35366	PSMD9++PSMD9_NA_PSMD9	13931_PSMD9	0.00681265	242.575
rs189123680	2	103227732	G	A	-0.4792	0.033546	2.71e-46	35364	IL1RL1++IL_1_R4	4234_IL1RL1	0.00681237	242.551
rs2680845	2	221570560	A	G	-0.1174	0.00817	8.09e-47	35370	EPHA4++EPHA4_NA_EPHA4	16288_EPHA4	0.00681046	242.524
rs17777828	3	66585936	G	A	-0.2734	0.019866	4.31e-43	35344	LRIG1++LRIG1_NA_LRIG1	18831_LRIG1	0.00681511	242.512
rs117952768	11	20389972	C	T	-0.2947	0.020899	3.75e-45	35372	HTATIP2++HTAI2_NA_HTAI2	10630_HTATIP2	0.00680883	242.479
rs79601106	6	45921980	T	C	-0.232	0.016692	6.47e-44	35360	ENPP5++ENPP5_NA_ENPP5	6556_ENPP5	0.00680742	242.346
rs117492052	16	1605758	A	G	-0.5533	0.044163	5.22e-36	35319	TPSB2++TPSB2_NA_TPSB2	3403_TPSB2	0.00681068	242.182
rs11672684	19	51351653	A	G	0.45	0.035228	2.29e-37	35379	KLK10++kallikrein_10	6227_KLK10	0.00678752	241.763
rs78010317	1	147790162	G	A	0.3401	0.02574	7.39e-40	35360	ACP6++PPA6_NA_PPA6	5742_ACP6	0.00679057	241.743
rs147395892	19	51126187	T	C	-0.3828	0.031725	1.59e-33	35372	CD33++Siglec_3	3166_CD33	0.00678677	241.688
rs4848312	2	113037620	G	A	-0.1256	0.008695	2.71e-47	35360	IL1RN++IL_1Ra	5353_IL1RN	0.00677658	241.241
rs143612432	1	160675965	T	G	0.3381	0.026957	4.39e-36	35345	FCGR2B++FCG2B_NA_FCG2B	3310_FCGR2B	0.00677321	241.018
rs17077267	3	45097023	T	C	-0.1568	0.01112	3.74e-45	35345	CDCP1++CDCP1_NA_CDCP1	16818_CDCP1	0.00676782	240.825
rs7697091	4	71759380	C	A	-0.1219	0.008532	2.62e-46	35353	GC++Gc_Globulin__Mixed_Type	15589_GC	0.00676184	240.665
rs55648437	9	91766487	C	G	-0.247	0.017308	3.31e-46	35357	ASPN++ASPN_NA_ASPN	6451_ASPN	0.00675387	240.407
rs12607866	18	9696477	C	T	0.1269	0.008825	7e-47	35359	RAB31++RAB31_NA_RAB31	13597_RAB31	0.0067436	240.052
rs144449952	1	161378034	A	T	0.5462	0.04398	2.05e-35	35354	FCGR2A++FCG2A_NA_FCG2A	3309_FCGR2A	0.00673614	239.751
rs374844728	13	52553347	G	T	-0.1462	0.010933	8.84e-41	35358	THSD1++THSD1_NA_THSD1	5621_THSD1	0.00673472	239.727
rs11264868	1	157969369	G	C	0.1365	0.009442	2.29e-47	35360	FCRL3++FCRL3_NA_FCRL3	4440_FCRL3	0.00673112	239.612
rs9896600	17	27655521	G	A	-0.1368	0.009533	1.07e-46	35359	LGALS9++LEG9_NA_LEG9	9197_LGALS9	0.0067295	239.547
rs1050541	17	7657517	G	T	-0.1178	0.008638	2.4e-42	35378	ATP1B2++AT1B2_NA_AT1B2	7218_ATP1B2	0.0067206	239.357
rs77681936	19	51298252	T	G	0.3923	0.030615	1.37e-37	35379	KLK10++kallikrein_10	6227_KLK10	0.00671378	239.119
rs144360067	17	79876239	T	C	0.4434	0.034366	4.38e-38	35380	ENPP7++ENPP7_NA_ENPP7	4435_ENPP7	0.00669619	238.495
rs144674978	15	32857550	T	C	0.4937	0.036706	3.08e-41	35396	GREM1++GREM1_NA_GREM1	18878_GREM1	0.00669126	238.426
rs148572268	19	55464512	T	C	0.438	0.037531	1.8e-31	35369	TMEM190++TM190_NA_TM190	10442_TMEM190	0.00668958	238.184
rs17314077	12	12750540	G	A	-0.567	0.041274	6.05e-43	35364	HEBP1++HEBP1_NA_HEBP1	18225_HEBP1	0.00668668	238.046
rs10437954	12	57610139	A	G	-0.1808	0.012343	1.39e-48	35360	ARHGEF25++ARHGP_NA_ARHGP	13519_ARHGEF25	0.00668295	237.885
rs115370013	3	2159855	T	C	0.2332	0.017356	3.71e-41	35261	CNTN4++Contactin_4	3298_CNTN4	0.00668674	237.355
rs115122843	1	197345458	A	G	0.575	0.038856	1.5e-49	35339	CFHR4++FHR4_NA_FHR4	6471_CFHR4	0.00666948	237.262
rs4253416	4	186276840	T	C	0.1156	0.008461	1.71e-42	35392	TLR3++TLR3_NA_TLR3	16918_TLR3	0.00665095	236.953
rs11855390	15	69704692	G	C	-0.1402	0.009882	1.1e-45	35374	GLCE++GLCE_NA_GLCE	7808_GLCE	0.00664989	236.795
rs34791102	9	35612981	A	G	0.2264	0.015734	6.05e-47	35351	CD72++CD72_NA_CD72	7009_CD72	0.00665073	236.671
rs141454297	7	65773043	G	T	-0.3053	0.021797	1.42e-44	35358	GUSB++BGLR_NA_BGLR	15562_GUSB	0.0066491	236.659
rs72732207	1	196194822	A	T	-0.2768	0.018177	2.3e-52	35337	CFHR2++FHR2_NA_FHR2	15584_CFHR2	0.00664666	236.431
rs114887287	1	197134976	C	T	0.3395	0.023324	5.34e-48	35338	CFHR5++complement_factor_H_related_5	16055_CFHR5	0.00664095	236.233
rs17220750	9	121025721	A	G	0.186	0.012762	4.11e-48	35376	C5++C5a_NA_C5a	2851_C5	0.00663365	236.226
rs13084786	3	130104539	T	C	-0.2399	0.017036	4.89e-45	35359	PLXND1++PLXD1_NA_PLXD1	19561_PLXND1	0.00663648	236.214
rs4073898	3	139740454	G	T	0.1276	0.00914	2.71e-44	35364	CLSTN2++CSTN2_NA_CSTN2	18882_CLSTN2	0.00662848	235.96
rs8104218	19	53705855	T	C	0.8362	0.069439	2.13e-33	35366	LILRB3++LIRB3_NA_LIRB3	15615_LILRB3	0.00662499	235.849
rs11582489	1	155162443	A	G	-0.2941	0.021615	3.67e-42	35365	IL6R++IL_6_sRa	15602_IL6R	0.00661415	235.453
rs79727823	5	156777707	G	A	-0.2316	0.015948	8.79e-48	35350	HAVCR2++TIMD3_NA_TIMD3	5134_HAVCR2	0.00661672	235.446
rs4938446	11	117874334	A	T	-0.1203	0.008254	4.09e-48	35374	PCSK7++PCSK7_NA_PCSK7	4459_PCSK7	0.00660693	235.254
rs80327219	8	21893631	T	C	-0.3869	0.028704	2.08e-41	35381	GFRA2++GFRa_2	2515_GFRA2	0.00660457	235.217
rs9784645	5	148337418	T	G	0.1322	0.009459	2.18e-44	35349	SPINK7++ISK7_NA_ISK7	10974_SPINK7	0.00660472	235.009
rs1867312	2	68392849	A	C	0.1154	0.008069	2.16e-46	35361	PLEK++PLEK_NA_PLEK	7875_PLEK	0.00659017	234.568
rs115987516	1	197337117	C	T	-0.6347	0.042577	2.96e-50	35336	CFHR2++FHR2_NA_FHR2	15584_CFHR2	0.00658417	234.187
rs35681564	19	43455236	A	G	0.1413	0.010056	7.51e-45	35350	LYPD3++LYPD3_NA_LYPD3	13107_LYPD3	0.00657324	233.888
rs117532545	9	134893276	A	G	-0.4394	0.032379	6e-42	35333	FCN2++FCN2_NA_FCN2	3313_FCN2	0.00656101	233.338
rs2236264	14	92732735	T	C	-0.159	0.011472	1.11e-43	35362	LGMN++LGMN_NA_LGMN	3622_LGMN	0.00655484	233.308
rs12476547	2	209971146	T	C	-0.6505	0.044858	1.19e-47	35353	LANCL1++LANC1_NA_LANC1	13986_LANCL1	0.00654965	233.063
rs6519166	22	39076172	A	C	-0.119	0.008596	1.4e-43	35364	APOBEC3G++ABC3G_NA_ABC3G	13930_APOBEC3G	0.00654675	233.032
rs144371859	12	9964497	T	G	0.2566	0.018387	2.91e-44	35386	PZP++Pregnancy_zone_protein	6580_PZP	0.00653293	232.681
rs150011608	1	147589979	C	T	-0.6366	0.046861	4.93e-42	35357	ACP6++PPA6_NA_PPA6	5742_ACP6	0.00652797	232.313
rs56065109	2	97097241	G	A	-0.2681	0.019013	3.73e-45	35362	SEMA4C++SEM4C_NA_SEM4C	7923_SEMA4C	0.00652614	232.28
rs475325	11	68017592	T	C	0.135	0.009383	6.23e-47	35354	ALDH3B1++AL3B1_NA_AL3B1	12940_ALDH3B1	0.00652626	232.232
rs76370957	4	87663600	T	C	0.3585	0.025548	9.91e-45	35363	SPARCL1++SPARCL1_NA_SPARCL1	4467_SPARCL1	0.00652158	232.123
rs79344818	7	66988489	G	A	-0.316	0.022814	1.26e-43	35356	SBDS++SBDS_NA_SBDS	3866_SBDS	0.00652211	232.096
rs1036491	20	55980132	C	A	-0.1517	0.011082	1.18e-42	35388	CBLN4++CBLN4_NA_CBLN4	5688_CBLN4	0.00651002	231.873
rs191257450	3	142845984	C	T	-0.4153	0.03055	4.35e-42	35363	PCOLCE2++PCOC2_NA_PCOC2	6081_PCOLCE2	0.00651243	231.796
rs3213442	22	50597509	C	G	0.1567	0.01143	8.94e-43	35334	SHANK3++SHAN3_NA_SHAN3	13242_SHANK3	0.00650916	231.488
rs147677460	17	43450493	A	G	0.3845	0.023272	2.55e-61	35373	NAGLU++NAG_NA_NAG	15509_NAGLU	0.0065003	231.426
rs2563253	5	140582582	G	A	-0.1156	0.008118	5.23e-46	35363	SRA1++SRA1_NA_SRA1	18220_SRA1	0.00649404	231.137
rs6136	1	169594713	G	T	-0.1729	0.012651	1.61e-42	35360	SELL++sL_Selectin	4831_SELL	0.00649045	230.989
rs78778622	11	124660768	C	T	-0.2011	0.014347	1.23e-44	35365	SIAE++SIAE_NA_SIAE	9263_SIAE	0.00648597	230.861
rs10428501	4	15981995	T	C	0.1151	0.008109	9.9e-46	35363	BST1++BST1_NA_BST1	4535_BST1	0.00648273	230.732
rs1690720	1	108914819	T	C	0.1282	0.009901	2.41e-38	35345	GSTM1++GST_M1_1	15395_GSTM1	0.00648512	230.7
rs150908522	19	45293071	T	C	0.307	0.022396	9.12e-43	35373	BCAM++BCAM_NA_BCAM	2816_BCAM	0.00647689	230.587
rs4976285	5	135274132	T	G	-0.1343	0.009857	2.87e-42	35361	LECT2++LECT2_NA_LECT2	16763_LECT2	0.00647679	230.506
rs346661	5	136430329	G	C	0.2407	0.017918	3.86e-41	35355	LECT2++LECT2_NA_LECT2	16763_LECT2	0.00647503	230.404
rs929477	17	68659675	A	G	-0.2017	0.014526	7.74e-44	35368	FAM20A++FA20A_NA_FA20A	6433_FAM20A	0.00645423	229.743
rs143712058	16	1425240	A	T	0.6221	0.051777	2.96e-33	35317	TPSB2++TPSB2_NA_TPSB2	3403_TPSB2	0.00646235	229.702
rs2215316	17	50912857	C	T	0.1149	0.008484	8.65e-42	35354	WFIKKN2++WFKN2_NA_WFKN2	3235_WFIKKN2	0.00645379	229.636
rs1694456	1	196845823	C	G	0.1184	0.008399	3.99e-45	35338	F13B++coagulation_factor_XIII_B	5658_F13B	0.00645338	229.518
rs117557731	11	102676761	G	A	0.2732	0.019535	1.93e-44	35366	MMP8++MMP_8	9172_MMP8	0.00643689	229.109
rs72772040	5	96617136	C	T	0.2321	0.016803	2.13e-43	35343	PCSK1++NEC1_NA_NEC1	13388_PCSK1	0.00643907	229.038
rs13321893	3	57542497	C	T	-0.1363	0.009649	2.65e-45	35359	IL17RD++IL_17_RD	3376_IL17RD	0.00643033	228.829
rs3813356	6	132513379	T	C	-0.1171	0.008241	7.99e-46	35364	STX7++Syntaxin_7	8274_STX7	0.0064255	228.688
rs139301169	9	121791334	A	G	-0.4089	0.029188	1.37e-44	35371	GSN++Gelsolin_NA_Gelsolin	16607_GSN	0.00642253	228.627
rs146276525	1	230980471	A	G	0.2655	0.018643	5.1e-46	35365	EGLN1++EGLN1_NA_EGLN1	9901_EGLN1	0.00641547	228.335
rs12635047	3	195071889	A	G	0.1552	0.011275	4.11e-43	35224	XXYLT1++XXLT1_NA_XXLT1	6375_XXYLT1	0.00643785	228.223
rs41278571	4	176729712	T	C	0.404	0.02849	1.21e-45	35364	VEGFC++VEGF_C	3132_VEGFC	0.00640433	227.93
rs12681760	8	40998875	C	T	-0.1144	0.008488	2.12e-41	35368	SFRP1++SARP_2	3221_SFRP1	0.00638938	227.42
rs72732214	1	196216691	T	G	-1.2978	0.102905	1.82e-36	35335	CFHR5++complement_factor_H_related_5	16055_CFHR5	0.00638812	227.163
rs8028182	15	75426328	T	G	0.1519	0.010843	1.38e-44	35361	SNUPN++SPN1_NA_SPN1	17765_SNUPN	0.00638048	227.056
rs1989357	17	34227435	T	A	-0.1157	0.008288	2.71e-44	35374	CCL11++Eotaxin_NA_Eotaxin	5301_CCL11	0.00637655	226.999
rs115294968	4	109886222	A	G	-0.5066	0.036259	2.33e-44	35356	EGF++EGF_NA_EGF	5509_EGF	0.00637592	226.861
rs141291336	16	76148651	T	C	-0.3875	0.028211	6.19e-43	35360	CTRB2++CTRB2_NA_CTRB2	5648_CTRB2	0.00636388	226.455
rs140562726	6	94587453	T	A	0.2164	0.015129	2.08e-46	35342	MANEA++MANEA_NA_MANEA	8014_MANEA	0.00636271	226.298
rs150298197	16	1257786	A	G	-0.3904	0.031291	1e-35	35316	TPSAB1++TRYB1_NA_TRYB1	9409_TPSAB1	0.00636614	226.254
rs117020806	19	52121780	C	T	0.3686	0.030835	6.19e-33	35385	SIGLEC5++Siglec_5	16792_SIGLEC5	0.00634176	225.823
rs143402442	2	205623097	G	A	-0.5787	0.043406	1.5e-40	35352	NRP2++Neuropilin_2	15387_NRP2	0.00633538	225.384
rs888875	19	14380861	C	G	0.1258	0.009547	1.19e-39	35369	ADGRE2++EMR2_NA_EMR2	4546_ADGRE2	0.00633134	225.347
rs11921030	3	98194367	A	G	-0.2536	0.017691	1.33e-46	35330	ST3GAL6++SIA10_NA_SIA10	6947_ST3GAL6	0.00633268	225.147
rs116580427	9	135756598	A	G	-0.8365	0.06611	1.08e-36	35294	QSOX2++QSOX2_NA_QSOX2	8397_QSOX2	0.00633859	225.129
rs498045	11	66595526	G	A	0.1131	0.008053	8.31e-45	35354	CCS++CCS_NA_CCS	13068_CCS	0.00632764	225.119
rs11013176	10	22888542	G	A	-0.1246	0.008907	1.84e-44	35356	PIP4K2A++PI42A_NA_PI42A	12697_PIP4K2A	0.00630974	224.491
rs73376136	22	16688872	T	C	0.3202	0.027412	1.59e-31	35334	IL17RA++IL_17_sR	2992_IL17RA	0.00631342	224.483
rs1035029	9	120980540	A	G	0.1156	0.008523	6.6e-42	35376	C5++C5_NA_C5	2381_C5	0.00629192	223.98
rs143384138	15	78975953	C	A	-0.599	0.04465	4.92e-41	35356	CTSH++Cathepsin_H	8465_CTSH	0.00629457	223.948
rs114464628	5	149154161	A	G	-0.2726	0.019185	8.05e-46	35354	ABLIM3++ABLM3_NA_ABLM3	13578_ABLIM3	0.00629227	223.853
rs62133140	19	54269178	C	T	0.112	0.008511	1.51e-39	35370	LILRA5++LIRA5_NA_LIRA5	7787_LILRA5	0.00627171	223.218
rs12460562	19	39914180	A	G	0.1321	0.009792	1.76e-41	35373	MIA++MIA_NA_MIA	2687_MIA	0.00626856	223.124
rs79088892	8	17583437	T	G	-0.411	0.029268	8.53e-45	35374	PDGFRL++PGFRL_NA_PGFRL	9713_PDGFRL	0.00626128	222.87
rs78016521	16	89562551	T	C	-0.3269	0.023894	1.31e-42	35309	APRT++APT_NA_APT	10088_APRT	0.00626967	222.76
rs2740168	1	225833287	A	G	0.1151	0.00853	1.72e-41	35354	LEFTY2++Lefty_A	15503_LEFTY2	0.00625219	222.418
rs3136516	11	46739206	A	G	-0.1125	0.008384	4.72e-41	35376	F2++Thrombin_NA_Thrombin	4157_F2	0.0062306	221.783
rs11629094	14	69257464	C	T	-0.1358	0.010006	5.91e-42	35360	GALNT16++GLTL1_NA_GLTL1	8923_GALNT16	0.00623275	221.76
rs141785524	16	5056462	A	G	-0.3508	0.026882	6.39e-39	35366	NMRAL1++NMRL1_NA_NMRL1	13988_NMRAL1	0.00622111	221.381
rs73564493	11	119185564	A	G	-0.2542	0.01826	4.73e-44	35371	CBL++CBL_NA_CBL	12016_CBL	0.00622003	221.373
rs7562297	2	74158578	A	G	-0.1134	0.008146	4.76e-44	35352	BOLA3++BOLA3_NA_BOLA3	5980_BOLA3	0.00621361	221.024
rs1922263	12	104478114	A	C	-0.171	0.012655	1.32e-41	35361	CHST11++CHSTB_NA_CHSTB	7779_CHST11	0.00620545	220.789
rs17009077	3	71892003	G	A	-0.1229	0.00955	6.73e-38	35335	PROK2++Prokineticin_2	10754_PROK2	0.00620115	220.472
rs80113039	10	114064487	A	G	-0.4019	0.030418	7.41e-40	35381	VWA2++VWA2_NA_VWA2	7128_VWA2	0.006189	220.324
rs34366758	19	40413617	A	G	-0.8658	0.06177	1.24e-44	35374	BLVRB++BLVRB_NA_BLVRB	17148_BLVRB	0.00618107	219.997
rs116043781	2	160689090	G	A	0.3542	0.023857	7.28e-50	35336	PLA2R1++PLA2R_NA_PLA2R	10916_PLA2R1	0.00618517	219.907
rs1539790	18	401573	A	G	-0.1313	0.010066	6.9e-39	35329	COLEC12++COLEC12_NA_COLEC12	5457_COLEC12	0.00618389	219.818
rs12445050	16	81837364	T	C	0.1847	0.013338	1.32e-43	35361	PLCG2++PLCG2_NA_PLCG2	10070_PLCG2	0.00615636	219.031
rs4847148	1	103907224	A	C	-0.4514	0.033791	1.06e-40	35349	AMY2B++Alpha_amylase_2B	15556_AMY2B	0.00615157	218.785
rs9866126	3	186673278	G	A	-0.1194	0.008827	1.1e-41	35368	KNG1++Kininogen__HMW__Two_Chain	15343_KNG1	0.00614578	218.696
rs9405177	6	2644319	T	A	-0.1524	0.012118	2.84e-36	35357	NQO2++Quinone_reductase_2	9754_NQO2	0.00614408	218.567
rs12262480	10	71302392	C	A	0.1886	0.014025	3.18e-41	35373	UNC5B++UNC5B_NA_UNC5B	15394_UNC5B	0.0061151	217.628
rs12059427	1	147600639	A	G	0.4267	0.03322	9.2e-38	35355	ACP6++PPA6_NA_PPA6	5742_ACP6	0.0061169	217.582
rs192162197	22	35266245	G	A	-0.6203	0.045544	3.05e-42	35366	HMOX1++HO_1	17398_HMOX1	0.00611467	217.57
rs117698348	11	102927698	G	A	0.2089	0.015636	1.04e-40	35364	MMP12++MMP_12	4496_MMP12	0.00611053	217.409
rs7725017	5	147838260	A	C	-0.1133	0.008007	1.87e-45	35355	SPINK1++TATI_NA_TATI	8243_SPINK1	0.00611078	217.363
rs314366	7	100818887	A	G	0.1105	0.008151	7.18e-42	35367	EPHB4++EphB4_NA_EphB4	15530_EPHB4	0.0061033	217.169
rs111931705	2	71021959	A	G	-0.1817	0.013743	6.58e-40	35352	PCYOX1++PCYOX_NA_PCYOX	6431_PCYOX1	0.00609741	216.866
rs8051211	16	84209640	A	G	-0.1104	0.008537	2.99e-38	35369	WFDC1++WFDC1_NA_WFDC1	9316_WFDC1	0.00609015	216.71
rs226251	1	7964630	C	T	0.1128	0.008213	6.39e-43	35386	PARK7++PARK7_NA_PARK7	19523_PARK7	0.00608056	216.471
rs665677	11	125882266	G	A	-0.127	0.009066	1.39e-44	35373	PATE4++PATE4_NA_PATE4	8065_PATE4	0.00608146	216.424
rs77326070	5	39039653	G	A	0.1159	0.00841	3.29e-43	35356	OSMR++OSMR_NA_OSMR	10892_OSMR	0.00607004	215.911
rs591411	9	76698613	T	C	0.129	0.009253	3.57e-44	35343	RFK++RIFK_NA_RIFK	13059_RFK	0.00606821	215.766
rs351984	19	803220	C	T	-0.2185	0.017318	1.7e-36	35311	ELANE++Elastase_NA_Elastase	13671_ELANE	0.00606957	215.619
rs147762157	3	113013348	T	C	0.4582	0.032999	7.78e-44	35362	GRAMD1C++GRM1C_NA_GRM1C	8842_GRAMD1C	0.00604911	215.198
rs9473539	6	49353277	C	A	-0.2351	0.017276	3.57e-42	35360	CRISP2++CRIS2_NA_CRIS2	9282_CRISP2	0.0060475	215.128
rs61862531	10	53675052	A	G	-0.2693	0.020202	1.54e-40	35356	MBL2++MBL_NA_MBL	3000_MBL2	0.00604294	214.941
rs113410024	9	89278033	C	T	-0.6153	0.044362	9.62e-44	35362	SEMA4D++SEM4D_NA_SEM4D	5737_SEMA4D	0.00603885	214.831
rs417825	5	123216464	T	C	-0.1106	0.008237	4.16e-41	35352	PPIC++PPIC_NA_PPIC	18819_PPIC	0.00604028	214.821
rs34570682	2	208114213	A	G	-0.1165	0.00837	4.91e-44	35347	CRYGD++CRGD_NA_CRGD	12366_CRYGD	0.00604074	214.808
rs182944391	12	6098561	A	G	0.3456	0.027224	6.32e-37	35381	TAPBPL++TPSNR_NA_TPSNR	6364_TAPBPL	0.00603125	214.674
rs61886878	11	18708884	G	A	0.1362	0.011962	4.91e-30	35383	SAA4++SAA_4	15516_SAA4	0.00602942	214.621
rs62263730	3	112859161	A	G	0.1152	0.008424	1.43e-42	35363	CD200R1++MO2R1_NA_MO2R1	5103_CD200R1	0.00601744	214.071
rs76229059	4	76209167	G	A	-0.1461	0.01059	2.71e-43	35355	NAAA++ASAHL_NA_ASAHL	3173_NAAA	0.00601544	213.951
rs2260455	20	23927224	A	T	-0.16	0.012354	2.32e-38	35363	CST5++CYTD_NA_CYTD	3803_CST5	0.006008	213.733
rs72759453	9	132974013	T	C	0.4868	0.0385	1.21e-36	35368	CEL++CEL_NA_CEL	9796_CEL	0.00599351	213.244
rs3173615	7	12229791	G	C	-0.1116	0.008029	6.38e-44	35371	TMEM106B++T106B_NA_T106B	8687_TMEM106B	0.00598849	213.083
rs147380181	16	4944204	T	C	-0.3615	0.02726	3.89e-40	35362	NMRAL1++NMRL1_NA_NMRL1	13988_NMRAL1	0.00598527	212.914
rs79500363	19	51851362	C	A	-0.4897	0.041611	5.67e-32	35386	SIGLEC5++Siglec_5	16792_SIGLEC5	0.005981	212.905
rs78548919	8	98052647	T	C	0.1376	0.010382	4.33e-40	35356	MATN2++MATN2_NA_MATN2	3325_MATN2	0.00598135	212.737
rs79729143	7	130033815	C	T	0.305	0.023271	3.03e-39	35357	CPA4++CBPA4_NA_CBPA4	9267_CPA4	0.00597874	212.65
rs56166910	19	51719927	G	A	-0.1102	0.009272	1.41e-32	35380	SIGLEC14++SIG14_NA_SIG14	8248_SIGLEC14	0.00597365	212.606
rs72744872	15	60331026	T	C	0.1298	0.009891	2.42e-39	35369	ANXA2++annexin_II	4961_ANXA2	0.00596885	212.368
rs138827850	14	66099055	G	A	-0.2851	0.021579	7.51e-40	35365	FUT8++FUT8_NA_FUT8	8244_FUT8	0.00596522	212.214
rs77224007	1	205105594	T	A	0.2834	0.022077	1.02e-37	35375	CNTN2++CNTN2_NA_CNTN2	3296_CNTN2	0.00596251	212.177
rs9503407	6	3143886	C	T	0.2067	0.015216	4.93e-42	35376	BPHL++BPHL_NA_BPHL	17813_BPHL	0.0059622	212.172
rs12570341	10	5240924	C	T	0.1486	0.0108	4.47e-43	35374	AKR1C4++AK1C4_NA_AK1C4	18397_AKR1C4	0.00596202	212.154
rs8142906	22	50478154	A	G	0.149	0.011046	1.81e-41	35333	ADM2++ADM2_NA_ADM2	8100_ADM2	0.00596884	212.151
rs11534419	9	133523101	T	C	0.1118	0.008717	1.18e-37	35360	ADAMTSL2++ATL2_NA_ATL2	6379_ADAMTSL2	0.00596277	212.096
rs76227346	6	33635456	T	C	-0.3765	0.028872	7.23e-39	35366	MLN++MOTI_NA_MOTI	5631_MLN	0.00596158	212.09
rs58762758	4	48215229	A	G	-0.1092	0.008136	4.51e-41	35340	TEC++TEC_NA_TEC	16079_TEC	0.00596103	211.914
rs117939256	21	45671249	A	G	-0.8084	0.064172	2.18e-36	35197	COL6A1++Collagen_a1_VI	16828_COL6A1	0.00598464	211.898
rs141415111	1	226624199	A	G	-0.33	0.026196	2.18e-36	35358	LEFTY2++Lefty_A	15503_LEFTY2	0.00593998	211.269
rs6458555	6	47309833	A	G	0.1141	0.008595	3.23e-40	35355	TNFRSF21++DR6_NA_DR6	5404_TNFRSF21	0.00593699	211.144
rs57136797	9	134860694	T	A	-0.1582	0.011705	1.27e-41	35338	OLFM1++NOE1_NA_NOE1	5703_OLFM1	0.00593833	211.09
rs139056520	11	60232828	A	G	-0.6155	0.044732	4.44e-43	35376	TCN1++Holo_TC_I	19614_TCN1	0.00593093	211.053
rs141315369	19	40945761	C	G	0.4782	0.037877	1.54e-36	35374	MIA++MIA_NA_MIA	2687_MIA	0.00592171	210.711
rs11049365	12	28138401	A	C	0.1225	0.008925	7.18e-43	35354	PTHLH++PTHrP_NA_PTHrP	2962_PTHLH	0.00592332	210.649
rs7078809	10	97799838	T	G	-0.1183	0.009494	1.22e-35	35366	CRTAC1++CRAC1_NA_CRAC1	5632_CRTAC1	0.00590766	210.16
rs10950053	7	66848890	A	T	-0.1399	0.010587	7.31e-40	35349	ASL++ARLY_NA_ARLY	11241_ASL	0.0059012	209.828
rs4932442	15	88890901	G	T	-0.1099	0.008312	6.54e-40	35357	MFGE8++MFGM_NA_MFGM	4455_MFGE8	0.00589734	209.737
rs79534924	5	40976370	G	T	0.3382	0.026078	1.85e-38	35357	C7++C7_NA_C7	2888_C7	0.00588846	209.419
rs79849438	1	147640666	G	A	0.3132	0.024701	7.68e-37	35358	ACP6++PPA6_NA_PPA6	5742_ACP6	0.00588226	209.204
rs75365938	1	227411052	T	C	-0.5829	0.043158	1.44e-41	35360	GUK1++KGUA_NA_KGUA	17325_GUK1	0.00588064	209.158
rs76139196	9	33456873	A	G	-0.2235	0.016853	3.84e-40	35348	PRSS3++TRY3_NA_TRY3	18864_PRSS3	0.00588262	209.157
rs13308423	7	98654561	G	A	0.1187	0.00905	2.65e-39	35369	NPTX2++NPTX2_NA_NPTX2	6521_NPTX2	0.00587913	209.157
rs561791	11	117434702	T	C	-0.1322	0.009542	1.19e-43	35373	PCSK7++PCSK7_NA_PCSK7	4459_PCSK7	0.00586834	208.794
rs4484552	6	109934917	A	C	-0.433	0.031981	9.16e-42	35367	METTL24++MET24_NA_MET24	9470_METTL24	0.00586735	208.724
rs3917390	1	169735413	C	G	-0.1154	0.008604	5.08e-41	35363	SELE++sE_Selectin	3470_SELE	0.00585526	208.267
rs2042482	3	120675205	T	A	0.1233	0.009284	2.98e-40	35358	HGD++HGD_NA_HGD	9832_HGD	0.00585489	208.224
rs113541380	1	153626428	C	G	0.3722	0.027852	9.89e-41	35361	S100A7++S100A7_NA_S100A7	7916_S100A7	0.0058527	208.164
rs181163603	22	30498237	T	C	-0.3628	0.027491	9.11e-40	35366	TCN2++Apo_TC_II	15560_TCN2	0.00585012	208.101
rs111930688	17	17459818	G	A	0.2458	0.018494	2.63e-40	35348	SHMT1++cSHMT_NA_cSHMT	12334_SHMT1	0.00584722	207.891
rs78914045	19	1008646	A	C	0.2812	0.022916	1.3e-34	35321	ELANE++Elastase_NA_Elastase	13671_ELANE	0.00585132	207.879
rs142783466	3	98253470	G	A	-0.7014	0.052196	3.64e-41	35329	ST3GAL6++SIA10_NA_SIA10	6947_ST3GAL6	0.00584868	207.832
rs2283335	12	6048228	C	T	0.1099	0.008153	2.05e-41	35381	VWF++vWF_NA_vWF	3050_VWF	0.00583357	207.597
rs2435382	10	43181651	T	A	-0.1148	0.008361	6.61e-43	35316	CSGALNACT2++CGAT2_NA_CGAT2	10772_CSGALNACT2	0.00584142	207.496
rs17806420	18	74316132	T	C	-0.1375	0.010855	8.97e-37	35378	CNDP1++CNDP1_NA_CNDP1	5456_CNDP1	0.00583012	207.456
rs1052981	7	37906899	A	G	0.1241	0.009614	4.06e-38	35361	SFRP4++SFRP4_NA_SFRP4	17447_SFRP4	0.00583126	207.397
rs6571678	14	34716139	G	A	0.1538	0.0111	1.18e-43	35363	CFL2++COF2_NA_COF2	15339_CFL2	0.00583013	207.368
rs115736436	5	95900301	G	T	0.3454	0.023841	1.44e-47	35348	ERAP2++LRAP_NA_LRAP	8960_ERAP2	0.00582726	207.178
rs77218477	15	80391648	T	C	-0.2688	0.021103	3.67e-37	35347	FAH++FAAA_NA_FAAA	11424_FAH	0.005821	206.948
rs113029976	6	33532405	G	A	0.5767	0.044043	3.57e-39	35358	COL11A2++COL11A2_NA_COL11A2	11278_COL11A2	0.00581502	206.798
rs567624497	5	41130757	T	G	-0.3636	0.028962	3.76e-36	35357	C7++C7_NA_C7	2888_C7	0.00580274	206.353
rs55671178	8	96251611	T	C	-0.3727	0.029235	3.19e-37	35357	CPQ++Aminopeptidase_NA_Aminopeptidase	9394_CPQ	0.00580196	206.326
rs11667325	19	51797810	A	G	-0.1176	0.009306	1.31e-36	35372	SIGLEC12++SIG12_NA_SIG12	10037_SIGLEC12	0.00579941	206.322
rs138449995	1	157350672	T	C	-0.291	0.021966	4.65e-40	35367	FCRL4++FCRL4_NA_FCRL4	8973_FCRL4	0.00579891	206.275
rs139550544	12	58014609	T	C	0.3518	0.027656	4.55e-37	35365	INHBC++INHBC_NA_INHBC	15686_INHBC	0.00579806	206.233
rs35717222	11	6462533	A	G	-0.1392	0.01062	2.97e-39	35370	TRIM3++TRIM3_NA_TRIM3	12573_TRIM3	0.00579674	206.215
rs16908102	9	92034758	C	T	0.2071	0.015052	4.49e-43	35358	OGN++MIME_NA_MIME	17224_OGN	0.00579608	206.121
rs145650062	20	14660002	T	G	-0.3359	0.024958	2.74e-41	35369	FLRT3++FLRT3_NA_FLRT3	13123_FLRT3	0.00579367	206.099
rs4919682	10	102824573	T	C	0.1203	0.008959	4.15e-41	35360	NT5C2++5NTC_NA_5NTC	11288_NT5C2	0.00578219	205.636
[truncated: 3,517 more rows]

## Sheet: Supplementary Table 3
Supplementary Table 3. The association of proteins with osteonecrosis risk in the MR analysis
id.exposure	id.outcome	outcome	exposure	method	nsnp	b	se	pval	lo_ci	up_ci	or	or_lci95	or_uci95	p_fdr
10015_KCNAB2	finngen_R10_M13_OSTEONECROSIS	Osteonecrosis || id:finngen_R10_M13_OSTEONECROSIS	KCNAB2++KCAB2_NA_KCAB2	Wald ratio	1	-0.0165348	0.55589	0.976271	-1.10608	1.07301	0.983601	0.330854	2.92417	0.998933
10037_SIGLEC12	finngen_R10_M13_OSTEONECROSIS	Osteonecrosis || id:finngen_R10_M13_OSTEONECROSIS	SIGLEC12++SIG12_NA_SIG12	Inverse variance weighted	8	0.0371018	0.0825115	0.652959	-0.124621	0.198824	1.0378	0.882832	1.21997	0.997452
10037_SIGLEC12	finngen_R10_M13_OSTEONECROSIS	Osteonecrosis || id:finngen_R10_M13_OSTEONECROSIS	SIGLEC12++SIG12_NA_SIG12	MR Egger	8	-0.09873	0.133533	0.48759	-0.360455	0.162994	0.905987	0.697359	1.17703	0.994982
10037_SIGLEC12	finngen_R10_M13_OSTEONECROSIS	Osteonecrosis || id:finngen_R10_M13_OSTEONECROSIS	SIGLEC12++SIG12_NA_SIG12	Weighted median	8	0.0616568	0.0992005	0.534246	-0.132776	0.25609	1.0636	0.875661	1.29187	0.940911
10037_SIGLEC12	finngen_R10_M13_OSTEONECROSIS	Osteonecrosis || id:finngen_R10_M13_OSTEONECROSIS	SIGLEC12++SIG12_NA_SIG12	Weighted mode	8	0.0549433	0.0948767	0.580669	-0.131015	0.240902	1.05648	0.877205	1.2724	0.983835
10042_SGK3	finngen_R10_M13_OSTEONECROSIS	Osteonecrosis || id:finngen_R10_M13_OSTEONECROSIS	SGK3++SGK3_NA_SGK3	Wald ratio	1	-1.19147	1.6997	0.48331	-4.52288	2.13994	0.303775	0.0108578	8.49891	0.998933
10070_PLCG2	finngen_R10_M13_OSTEONECROSIS	Osteonecrosis || id:finngen_R10_M13_OSTEONECROSIS	PLCG2++PLCG2_NA_PLCG2	Inverse variance weighted	2	-0.0940422	0.28714	0.74328	-0.656837	0.468752	0.910244	0.518489	1.598	0.997452
10080_EIF2B1	finngen_R10_M13_OSTEONECROSIS	Osteonecrosis || id:finngen_R10_M13_OSTEONECROSIS	EIF2B1++EI2BA_NA_EI2BA	Wald ratio	1	0.149697	0.946262	0.8743	-1.70498	2.00437	1.16148	0.181777	7.42142	0.998933
10088_APRT	finngen_R10_M13_OSTEONECROSIS	Osteonecrosis || id:finngen_R10_M13_OSTEONECROSIS	APRT++APT_NA_APT	Inverse variance weighted	4	0.14695	0.223421	0.510714	-0.290955	0.584854	1.1583	0.747549	1.79473	0.997452
10088_APRT	finngen_R10_M13_OSTEONECROSIS	Osteonecrosis || id:finngen_R10_M13_OSTEONECROSIS	APRT++APT_NA_APT	MR Egger	4	0.502234	1.18802	0.713594	-1.82629	2.83075	1.65241	0.16101	16.9582	0.994982
10088_APRT	finngen_R10_M13_OSTEONECROSIS	Osteonecrosis || id:finngen_R10_M13_OSTEONECROSIS	APRT++APT_NA_APT	Weighted median	4	0.166549	0.180582	0.356377	-0.187392	0.520491	1.18122	0.829118	1.68285	0.940911
10088_APRT	finngen_R10_M13_OSTEONECROSIS	Osteonecrosis || id:finngen_R10_M13_OSTEONECROSIS	APRT++APT_NA_APT	Weighted mode	4	0.144593	0.176285	0.47219	-0.200925	0.490111	1.15557	0.817974	1.6325	0.983835
10339_ENO2	finngen_R10_M13_OSTEONECROSIS	Osteonecrosis || id:finngen_R10_M13_OSTEONECROSIS	ENO2++NSE_NA_NSE	Wald ratio	1	-0.15481	0.282808	0.584103	-0.709114	0.399495	0.856578	0.49208	1.49107	0.998933
10346_STAT3	finngen_R10_M13_OSTEONECROSIS	Osteonecrosis || id:finngen_R10_M13_OSTEONECROSIS	STAT3++STAT3_NA_STAT3	Wald ratio	1	-0.265066	0.241692	0.272767	-0.738782	0.20865	0.767155	0.477695	1.23201	0.929103
10366_PDGFRA	finngen_R10_M13_OSTEONECROSIS	Osteonecrosis || id:finngen_R10_M13_OSTEONECROSIS	PDGFRA++PDGFRA_NA_PDGFRA	Inverse variance weighted	3	-0.234683	0.306653	0.444088	-0.835722	0.366355	0.790821	0.433561	1.44247	0.997452
10366_PDGFRA	finngen_R10_M13_OSTEONECROSIS	Osteonecrosis || id:finngen_R10_M13_OSTEONECROSIS	PDGFRA++PDGFRA_NA_PDGFRA	MR Egger	3	-0.128698	1.23564	0.933931	-2.55055	2.29315	0.879239	0.0780388	9.90613	0.994982
10366_PDGFRA	finngen_R10_M13_OSTEONECROSIS	Osteonecrosis || id:finngen_R10_M13_OSTEONECROSIS	PDGFRA++PDGFRA_NA_PDGFRA	Weighted median	3	-0.275615	0.315038	0.381649	-0.89309	0.34186	0.759105	0.409389	1.40756	0.940911
10366_PDGFRA	finngen_R10_M13_OSTEONECROSIS	Osteonecrosis || id:finngen_R10_M13_OSTEONECROSIS	PDGFRA++PDGFRA_NA_PDGFRA	Weighted mode	3	-0.304266	0.339208	0.464385	-0.969114	0.360581	0.737665	0.379419	1.43416	0.983835
10372_STAT6	finngen_R10_M13_OSTEONECROSIS	Osteonecrosis || id:finngen_R10_M13_OSTEONECROSIS	STAT6++STAT6_NA_STAT6	Inverse variance weighted	4	-0.0926529	0.359599	0.796672	-0.797467	0.612162	0.91151	0.450468	1.84441	0.997452
10372_STAT6	finngen_R10_M13_OSTEONECROSIS	Osteonecrosis || id:finngen_R10_M13_OSTEONECROSIS	STAT6++STAT6_NA_STAT6	MR Egger	4	1.38932	0.767279	0.21189	-0.114543	2.89319	4.01214	0.891773	18.0508	0.994982
10372_STAT6	finngen_R10_M13_OSTEONECROSIS	Osteonecrosis || id:finngen_R10_M13_OSTEONECROSIS	STAT6++STAT6_NA_STAT6	Weighted median	4	-0.157557	0.350791	0.653325	-0.845108	0.529993	0.854228	0.429511	1.69892	0.940911
10372_STAT6	finngen_R10_M13_OSTEONECROSIS	Osteonecrosis || id:finngen_R10_M13_OSTEONECROSIS	STAT6++STAT6_NA_STAT6	Weighted mode	4	0.427135	0.567823	0.506552	-0.685798	1.54007	1.53286	0.503688	4.6649	0.983835
10391_ANGPTL3	finngen_R10_M13_OSTEONECROSIS	Osteonecrosis || id:finngen_R10_M13_OSTEONECROSIS	ANGPTL3++ANGL3_NA_ANGL3	Inverse variance weighted	7	-0.0119013	0.0420614	0.777214	-0.0943416	0.0705389	0.988169	0.909972	1.07309	0.997452
10391_ANGPTL3	finngen_R10_M13_OSTEONECROSIS	Osteonecrosis || id:finngen_R10_M13_OSTEONECROSIS	ANGPTL3++ANGL3_NA_ANGL3	MR Egger	7	0.0271068	0.0526438	0.628562	-0.076075	0.130289	1.02748	0.926747	1.13916	0.994982
10391_ANGPTL3	finngen_R10_M13_OSTEONECROSIS	Osteonecrosis || id:finngen_R10_M13_OSTEONECROSIS	ANGPTL3++ANGL3_NA_ANGL3	Weighted median	7	-0.00707654	0.0421151	0.866561	-0.0896221	0.075469	0.992948	0.914277	1.07839	0.965009
10391_ANGPTL3	finngen_R10_M13_OSTEONECROSIS	Osteonecrosis || id:finngen_R10_M13_OSTEONECROSIS	ANGPTL3++ANGL3_NA_ANGL3	Weighted mode	7	-0.00248434	0.0445562	0.957345	-0.0898145	0.0848459	0.997519	0.914101	1.08855	0.997759
10396_MCL1	finngen_R10_M13_OSTEONECROSIS	Osteonecrosis || id:finngen_R10_M13_OSTEONECROSIS	MCL1++Mcl_1	Wald ratio	1	-0.23691	0.241375	0.326345	-0.710005	0.236185	0.789062	0.491642	1.26641	0.950395
10419_SCARA5	finngen_R10_M13_OSTEONECROSIS	Osteonecrosis || id:finngen_R10_M13_OSTEONECROSIS	SCARA5++SCAR5_NA_SCAR5	Inverse variance weighted	5	0.211442	0.246634	0.391273	-0.27196	0.694844	1.23546	0.761885	2.0034	0.997452
10419_SCARA5	finngen_R10_M13_OSTEONECROSIS	Osteonecrosis || id:finngen_R10_M13_OSTEONECROSIS	SCARA5++SCAR5_NA_SCAR5	MR Egger	5	0.89225	0.548035	0.20199	-0.181899	1.9664	2.44061	0.833685	7.1449	0.994982
10419_SCARA5	finngen_R10_M13_OSTEONECROSIS	Osteonecrosis || id:finngen_R10_M13_OSTEONECROSIS	SCARA5++SCAR5_NA_SCAR5	Weighted median	5	0.544949	0.291245	0.061331	-0.0258913	1.11579	1.72452	0.974441	3.05197	0.940911
10419_SCARA5	finngen_R10_M13_OSTEONECROSIS	Osteonecrosis || id:finngen_R10_M13_OSTEONECROSIS	SCARA5++SCAR5_NA_SCAR5	Weighted mode	5	0.464478	0.329205	0.231102	-0.180765	1.10972	1.59118	0.834632	3.03351	0.983835
10424_NPDC1	finngen_R10_M13_OSTEONECROSIS	Osteonecrosis || id:finngen_R10_M13_OSTEONECROSIS	NPDC1++NPDC1_NA_NPDC1	Wald ratio	1	0.173646	0.658834	0.792115	-1.11767	1.46496	1.18963	0.327041	4.32737	0.998933
10440_CLMP	finngen_R10_M13_OSTEONECROSIS	Osteonecrosis || id:finngen_R10_M13_OSTEONECROSIS	CLMP++ACAM_NA_ACAM	Inverse variance weighted	2	0.102703	0.17321	0.553221	-0.236788	0.442194	1.10816	0.789159	1.55612	0.997452
10442_TMEM190	finngen_R10_M13_OSTEONECROSIS	Osteonecrosis || id:finngen_R10_M13_OSTEONECROSIS	TMEM190++TM190_NA_TM190	Inverse variance weighted	9	-0.0616549	0.0609747	0.311942	-0.181165	0.0578556	0.940207	0.834297	1.05956	0.997452
10442_TMEM190	finngen_R10_M13_OSTEONECROSIS	Osteonecrosis || id:finngen_R10_M13_OSTEONECROSIS	TMEM190++TM190_NA_TM190	MR Egger	9	0.0592221	0.168543	0.735644	-0.271122	0.389566	1.06101	0.762523	1.47634	0.994982
10442_TMEM190	finngen_R10_M13_OSTEONECROSIS	Osteonecrosis || id:finngen_R10_M13_OSTEONECROSIS	TMEM190++TM190_NA_TM190	Weighted median	9	-0.0324244	0.0716781	0.651008	-0.172914	0.108065	0.968096	0.84121	1.11412	0.940911
10442_TMEM190	finngen_R10_M13_OSTEONECROSIS	Osteonecrosis || id:finngen_R10_M13_OSTEONECROSIS	TMEM190++TM190_NA_TM190	Weighted mode	9	-0.024601	0.0727273	0.743871	-0.167146	0.117945	0.975699	0.846076	1.12518	0.983835
10451_NUCB1	finngen_R10_M13_OSTEONECROSIS	Osteonecrosis || id:finngen_R10_M13_OSTEONECROSIS	NUCB1++NUCB1_NA_NUCB1	Inverse variance weighted	2	0.264759	0.274137	0.334149	-0.27255	0.802068	1.30312	0.761436	2.23015	0.997452
10462_INSL5	finngen_R10_M13_OSTEONECROSIS	Osteonecrosis || id:finngen_R10_M13_OSTEONECROSIS	INSL5++INSL5_NA_INSL5	Wald ratio	1	-0.535918	0.652115	0.411182	-1.81406	0.742227	0.585132	0.16299	2.10061	0.994737
10464_ANTXR1	finngen_R10_M13_OSTEONECROSIS	Osteonecrosis || id:finngen_R10_M13_OSTEONECROSIS	ANTXR1++ANTR1_NA_ANTR1	Wald ratio	1	0.848852	0.78727	0.280934	-0.694197	2.3919	2.33696	0.499475	10.9343	0.929103
10490_RPN1	finngen_R10_M13_OSTEONECROSIS	Osteonecrosis || id:finngen_R10_M13_OSTEONECROSIS	RPN1++RPN1_NA_RPN1	Wald ratio	1	-0.144201	0.247432	0.560034	-0.629167	0.340765	0.865714	0.533036	1.40602	0.998933
10499_TMEM106A	finngen_R10_M13_OSTEONECROSIS	Osteonecrosis || id:finngen_R10_M13_OSTEONECROSIS	TMEM106A++T106A_NA_T106A	Wald ratio	1	1.07332	0.635786	0.0913761	-0.172818	2.31947	2.92509	0.841291	10.1702	0.795618
10511_COL6A3	finngen_R10_M13_OSTEONECROSIS	Osteonecrosis || id:finngen_R10_M13_OSTEONECROSIS	COL6A3++Collagen_alpha_3_VI	Inverse variance weighted	2	0.176039	0.55817	0.752468	-0.917973	1.27005	1.19249	0.399328	3.56104	0.997452
10512_CSF2RB	finngen_R10_M13_OSTEONECROSIS	Osteonecrosis || id:finngen_R10_M13_OSTEONECROSIS	CSF2RB++IL3RB_NA_IL3RB	Inverse variance weighted	5	-0.042573	0.105308	0.686013	-0.248977	0.163831	0.95832	0.779598	1.17802	0.997452
10512_CSF2RB	finngen_R10_M13_OSTEONECROSIS	Osteonecrosis || id:finngen_R10_M13_OSTEONECROSIS	CSF2RB++IL3RB_NA_IL3RB	MR Egger	5	-0.208306	0.173194	0.315345	-0.547766	0.131153	0.811958	0.57824	1.14014	0.994982
10512_CSF2RB	finngen_R10_M13_OSTEONECROSIS	Osteonecrosis || id:finngen_R10_M13_OSTEONECROSIS	CSF2RB++IL3RB_NA_IL3RB	Weighted median	5	-0.0739673	0.10536	0.48265	-0.280472	0.132537	0.928702	0.755427	1.14172	0.940911
10512_CSF2RB	finngen_R10_M13_OSTEONECROSIS	Osteonecrosis || id:finngen_R10_M13_OSTEONECROSIS	CSF2RB++IL3RB_NA_IL3RB	Weighted mode	5	-0.0796724	0.110722	0.51159	-0.296688	0.137344	0.923419	0.743276	1.14722	0.983835
10514_PTGDS	finngen_R10_M13_OSTEONECROSIS	Osteonecrosis || id:finngen_R10_M13_OSTEONECROSIS	PTGDS++PGD2_synthase	Wald ratio	1	0.348337	0.260683	0.181469	-0.162602	0.859276	1.41671	0.84993	2.36145	0.889677
10534_PARP1	finngen_R10_M13_OSTEONECROSIS	Osteonecrosis || id:finngen_R10_M13_OSTEONECROSIS	PARP1++PARP_NA_PARP	Wald ratio	1	0.444427	0.677374	0.511758	-0.883226	1.77208	1.5596	0.413447	5.88308	0.998933
10554_GLB1	finngen_R10_M13_OSTEONECROSIS	Osteonecrosis || id:finngen_R10_M13_OSTEONECROSIS	GLB1++BGAL_NA_BGAL	Wald ratio	1	-0.159403	0.829539	0.847618	-1.7853	1.46649	0.852652	0.167747	4.33401	0.998933
10558_PCDH9	finngen_R10_M13_OSTEONECROSIS	Osteonecrosis || id:finngen_R10_M13_OSTEONECROSIS	PCDH9++PCDH9_NA_PCDH9	Inverse variance weighted	5	-0.085503	0.119871	0.475665	-0.32045	0.149444	0.91805	0.725822	1.16119	0.997452
10558_PCDH9	finngen_R10_M13_OSTEONECROSIS	Osteonecrosis || id:finngen_R10_M13_OSTEONECROSIS	PCDH9++PCDH9_NA_PCDH9	MR Egger	5	-0.200445	0.286901	0.535057	-0.76277	0.36188	0.818366	0.466373	1.43603	0.994982
10558_PCDH9	finngen_R10_M13_OSTEONECROSIS	Osteonecrosis || id:finngen_R10_M13_OSTEONECROSIS	PCDH9++PCDH9_NA_PCDH9	Weighted median	5	-0.0977983	0.137245	0.476104	-0.366798	0.171202	0.906832	0.69295	1.18673	0.940911
10558_PCDH9	finngen_R10_M13_OSTEONECROSIS	Osteonecrosis || id:finngen_R10_M13_OSTEONECROSIS	PCDH9++PCDH9_NA_PCDH9	Weighted mode	5	-0.0912995	0.136403	0.539933	-0.358649	0.17605	0.912744	0.698619	1.1925	0.983835
10561_PGLYRP3	finngen_R10_M13_OSTEONECROSIS	Osteonecrosis || id:finngen_R10_M13_OSTEONECROSIS	PGLYRP3++PGRP_I_alpha	Wald ratio	1	0.611894	0.543838	0.26053	-0.454029	1.67782	1.84392	0.635064	5.35386	0.929103
10565_SLITRK3	finngen_R10_M13_OSTEONECROSIS	Osteonecrosis || id:finngen_R10_M13_OSTEONECROSIS	SLITRK3++SLIK3_NA_SLIK3	Inverse variance weighted	3	-0.366357	0.386903	0.343692	-1.12469	0.391973	0.693255	0.324754	1.4799	0.997452
10565_SLITRK3	finngen_R10_M13_OSTEONECROSIS	Osteonecrosis || id:finngen_R10_M13_OSTEONECROSIS	SLITRK3++SLIK3_NA_SLIK3	MR Egger	3	-1.90763	2.14701	0.537541	-6.11577	2.30051	0.148432	0.00220779	9.97924	0.994982
10565_SLITRK3	finngen_R10_M13_OSTEONECROSIS	Osteonecrosis || id:finngen_R10_M13_OSTEONECROSIS	SLITRK3++SLIK3_NA_SLIK3	Weighted median	3	-0.363998	0.40745	0.371667	-1.1626	0.434605	0.694893	0.312672	1.54435	0.940911
10565_SLITRK3	finngen_R10_M13_OSTEONECROSIS	Osteonecrosis || id:finngen_R10_M13_OSTEONECROSIS	SLITRK3++SLIK3_NA_SLIK3	Weighted mode	3	-0.393328	0.436217	0.462392	-1.24831	0.461656	0.674807	0.286988	1.5867	0.983835
10571_MGAT1	finngen_R10_M13_OSTEONECROSIS	Osteonecrosis || id:finngen_R10_M13_OSTEONECROSIS	MGAT1++MGAT1_NA_MGAT1	Wald ratio	1	0.514849	0.731707	0.481665	-0.919297	1.94899	1.67339	0.398799	7.02162	0.998933
10603_HTN3	finngen_R10_M13_OSTEONECROSIS	Osteonecrosis || id:finngen_R10_M13_OSTEONECROSIS	HTN3++HIS3_NA_HIS3	Inverse variance weighted	3	0.29989	0.278211	0.281067	-0.245403	0.845184	1.34971	0.782389	2.32841	0.997452
10603_HTN3	finngen_R10_M13_OSTEONECROSIS	Osteonecrosis || id:finngen_R10_M13_OSTEONECROSIS	HTN3++HIS3_NA_HIS3	MR Egger	3	0.42898	0.543765	0.574776	-0.6368	1.49476	1.53569	0.528982	4.45827	0.994982
10603_HTN3	finngen_R10_M13_OSTEONECROSIS	Osteonecrosis || id:finngen_R10_M13_OSTEONECROSIS	HTN3++HIS3_NA_HIS3	Weighted median	3	0.317534	0.28233	0.26072	-0.235833	0.870902	1.37374	0.789913	2.38906	0.940911
10603_HTN3	finngen_R10_M13_OSTEONECROSIS	Osteonecrosis || id:finngen_R10_M13_OSTEONECROSIS	HTN3++HIS3_NA_HIS3	Weighted mode	3	0.325119	0.309944	0.404262	-0.282372	0.93261	1.3842	0.753993	2.54113	0.983835
10605_APMAP	finngen_R10_M13_OSTEONECROSIS	Osteonecrosis || id:finngen_R10_M13_OSTEONECROSIS	APMAP++APMAP_NA_APMAP	Inverse variance weighted	2	0.116466	0.671578	0.86232	-1.19983	1.43276	1.12352	0.301246	4.19025	0.997452
10612_PLOD3	finngen_R10_M13_OSTEONECROSIS	Osteonecrosis || id:finngen_R10_M13_OSTEONECROSIS	PLOD3++PLOD3_NA_PLOD3	Inverse variance weighted	4	0.0160605	0.325744	0.960677	-0.622398	0.654519	1.01619	0.536656	1.92422	0.997452
10612_PLOD3	finngen_R10_M13_OSTEONECROSIS	Osteonecrosis || id:finngen_R10_M13_OSTEONECROSIS	PLOD3++PLOD3_NA_PLOD3	MR Egger	4	-0.0786819	0.713751	0.922286	-1.47763	1.32027	0.924334	0.228177	3.74443	0.994982
10612_PLOD3	finngen_R10_M13_OSTEONECROSIS	Osteonecrosis || id:finngen_R10_M13_OSTEONECROSIS	PLOD3++PLOD3_NA_PLOD3	Weighted median	4	-0.114797	0.347004	0.740778	-0.794924	0.565331	0.891547	0.451615	1.76003	0.941367
10612_PLOD3	finngen_R10_M13_OSTEONECROSIS	Osteonecrosis || id:finngen_R10_M13_OSTEONECROSIS	PLOD3++PLOD3_NA_PLOD3	Weighted mode	4	-0.199844	0.343634	0.601678	-0.873368	0.473679	0.818858	0.417543	1.60589	0.983835
10620_MSMB	finngen_R10_M13_OSTEONECROSIS	Osteonecrosis || id:finngen_R10_M13_OSTEONECROSIS	MSMB++PSP_94	Inverse variance weighted	5	0.265094	0.13988	0.058072	-0.00907063	0.539259	1.30355	0.99097	1.71474	0.997452
10620_MSMB	finngen_R10_M13_OSTEONECROSIS	Osteonecrosis || id:finngen_R10_M13_OSTEONECROSIS	MSMB++PSP_94	MR Egger	5	-0.13048	0.506856	0.813495	-1.12392	0.862959	0.877674	0.325004	2.37016	0.994982
10620_MSMB	finngen_R10_M13_OSTEONECROSIS	Osteonecrosis || id:finngen_R10_M13_OSTEONECROSIS	MSMB++PSP_94	Weighted median	5	0.418718	0.154794	0.00683045	0.115322	0.722114	1.52001	1.12223	2.05878	0.804041
10620_MSMB	finngen_R10_M13_OSTEONECROSIS	Osteonecrosis || id:finngen_R10_M13_OSTEONECROSIS	MSMB++PSP_94	Weighted mode	5	0.410213	0.15876	0.0610786	0.099043	0.721383	1.50714	1.10411	2.05728	0.983835
10627_APLP2	finngen_R10_M13_OSTEONECROSIS	Osteonecrosis || id:finngen_R10_M13_OSTEONECROSIS	APLP2++APLP2_NA_APLP2	Inverse variance weighted	2	0.057087	0.380117	0.880621	-0.687942	0.802116	1.05875	0.502609	2.23026	0.997452
10630_HTATIP2	finngen_R10_M13_OSTEONECROSIS	Osteonecrosis || id:finngen_R10_M13_OSTEONECROSIS	HTATIP2++HTAI2_NA_HTAI2	Inverse variance weighted	8	0.0377282	0.0859392	0.660654	-0.130713	0.206169	1.03845	0.87747	1.22896	0.997452
10630_HTATIP2	finngen_R10_M13_OSTEONECROSIS	Osteonecrosis || id:finngen_R10_M13_OSTEONECROSIS	HTATIP2++HTAI2_NA_HTAI2	MR Egger	8	0.109891	0.22892	0.648198	-0.338792	0.558573	1.11616	0.712631	1.74818	0.994982
10630_HTATIP2	finngen_R10_M13_OSTEONECROSIS	Osteonecrosis || id:finngen_R10_M13_OSTEONECROSIS	HTATIP2++HTAI2_NA_HTAI2	Weighted median	8	0.0301895	0.0910503	0.740214	-0.148269	0.208648	1.03065	0.862199	1.23201	0.941367
10630_HTATIP2	finngen_R10_M13_OSTEONECROSIS	Osteonecrosis || id:finngen_R10_M13_OSTEONECROSIS	HTATIP2++HTAI2_NA_HTAI2	Weighted mode	8	0.0252477	0.100378	0.808631	-0.171493	0.221988	1.02557	0.842406	1.24856	0.983835
10666_GNPTG	finngen_R10_M13_OSTEONECROSIS	Osteonecrosis || id:finngen_R10_M13_OSTEONECROSIS	GNPTG++GNPTG_NA_GNPTG	Inverse variance weighted	4	-0.201331	0.134289	0.133812	-0.464538	0.0618756	0.817642	0.628426	1.06383	0.997452
10666_GNPTG	finngen_R10_M13_OSTEONECROSIS	Osteonecrosis || id:finngen_R10_M13_OSTEONECROSIS	GNPTG++GNPTG_NA_GNPTG	MR Egger	4	-0.404255	0.250477	0.247889	-0.895189	0.0866799	0.667474	0.40853	1.09055	0.994982
10666_GNPTG	finngen_R10_M13_OSTEONECROSIS	Osteonecrosis || id:finngen_R10_M13_OSTEONECROSIS	GNPTG++GNPTG_NA_GNPTG	Weighted median	4	-0.22982	0.138554	0.0971763	-0.501385	0.0417463	0.794677	0.605691	1.04263	0.940911
10666_GNPTG	finngen_R10_M13_OSTEONECROSIS	Osteonecrosis || id:finngen_R10_M13_OSTEONECROSIS	GNPTG++GNPTG_NA_GNPTG	Weighted mode	4	-0.238958	0.144681	0.197181	-0.522533	0.0446179	0.787448	0.593016	1.04563	0.983835
10672_SFTPB	finngen_R10_M13_OSTEONECROSIS	Osteonecrosis || id:finngen_R10_M13_OSTEONECROSIS	SFTPB++SP_B	Inverse variance weighted	4	-0.00268322	0.103658	0.979349	-0.205852	0.200486	0.99732	0.813953	1.222	0.997452
10672_SFTPB	finngen_R10_M13_OSTEONECROSIS	Osteonecrosis || id:finngen_R10_M13_OSTEONECROSIS	SFTPB++SP_B	MR Egger	4	0.23058	0.545694	0.713722	-0.838981	1.30014	1.25933	0.432151	3.66981	0.994982
10672_SFTPB	finngen_R10_M13_OSTEONECROSIS	Osteonecrosis || id:finngen_R10_M13_OSTEONECROSIS	SFTPB++SP_B	Weighted median	4	0.0127743	0.0871578	0.883475	-0.158055	0.183604	1.01286	0.853803	1.20154	0.965009
10672_SFTPB	finngen_R10_M13_OSTEONECROSIS	Osteonecrosis || id:finngen_R10_M13_OSTEONECROSIS	SFTPB++SP_B	Weighted mode	4	0.020187	0.090181	0.837252	-0.156568	0.196942	1.02039	0.855074	1.21767	0.985031
10708_GNRH2	finngen_R10_M13_OSTEONECROSIS	Osteonecrosis || id:finngen_R10_M13_OSTEONECROSIS	GNRH2++GON2_NA_GON2	Inverse variance weighted	2	-0.0957785	0.214343	0.654986	-0.515891	0.324334	0.908665	0.596969	1.38311	0.997452
10714_ACE	finngen_R10_M13_OSTEONECROSIS	Osteonecrosis || id:finngen_R10_M13_OSTEONECROSIS	ACE++ACE_NA_ACE	Inverse variance weighted	10	-0.0265766	0.0623631	0.669992	-0.148808	0.0956551	0.973773	0.861734	1.10038	0.997452
10714_ACE	finngen_R10_M13_OSTEONECROSIS	Osteonecrosis || id:finngen_R10_M13_OSTEONECROSIS	ACE++ACE_NA_ACE	MR Egger	10	0.0826586	0.176463	0.651982	-0.263208	0.428526	1.08617	0.768582	1.53499	0.994982
10714_ACE	finngen_R10_M13_OSTEONECROSIS	Osteonecrosis || id:finngen_R10_M13_OSTEONECROSIS	ACE++ACE_NA_ACE	Weighted median	10	-0.0208688	0.0721908	0.772522	-0.162363	0.120625	0.979347	0.850133	1.1282	0.950767
10714_ACE	finngen_R10_M13_OSTEONECROSIS	Osteonecrosis || id:finngen_R10_M13_OSTEONECROSIS	ACE++ACE_NA_ACE	Weighted mode	10	-0.0200946	0.0692508	0.77826	-0.155826	0.115637	0.980106	0.855708	1.12259	0.983835
10722_SYK	finngen_R10_M13_OSTEONECROSIS	Osteonecrosis || id:finngen_R10_M13_OSTEONECROSIS	SYK++KSYK_NA_KSYK	Wald ratio	1	0.113686	0.483892	0.814255	-0.834743	1.06211	1.1204	0.433986	2.89248	0.998933
10737_SERPINB1	finngen_R10_M13_OSTEONECROSIS	Osteonecrosis || id:finngen_R10_M13_OSTEONECROSIS	SERPINB1++Serpin_B1	Wald ratio	1	-0.589923	0.463003	0.202619	-1.49741	0.317562	0.55437	0.223709	1.37377	0.91261
10754_PROK2	finngen_R10_M13_OSTEONECROSIS	Osteonecrosis || id:finngen_R10_M13_OSTEONECROSIS	PROK2++Prokineticin_2	Inverse variance weighted	5	0.00836847	0.0812299	0.917945	-0.150842	0.167579	1.0084	0.859984	1.18244	0.997452
10754_PROK2	finngen_R10_M13_OSTEONECROSIS	Osteonecrosis || id:finngen_R10_M13_OSTEONECROSIS	PROK2++Prokineticin_2	MR Egger	5	-0.0477769	0.131319	0.740119	-0.305162	0.209608	0.953346	0.737004	1.23319	0.994982
10754_PROK2	finngen_R10_M13_OSTEONECROSIS	Osteonecrosis || id:finngen_R10_M13_OSTEONECROSIS	PROK2++Prokineticin_2	Weighted median	5	0.00241288	0.0825795	0.97669	-0.159443	0.164269	1.00242	0.852619	1.17853	0.986059
10754_PROK2	finngen_R10_M13_OSTEONECROSIS	Osteonecrosis || id:finngen_R10_M13_OSTEONECROSIS	PROK2++Prokineticin_2	Weighted mode	5	-0.0275673	0.0889782	0.772167	-0.201964	0.14683	0.972809	0.817124	1.15816	0.983835
10772_CSGALNACT2	finngen_R10_M13_OSTEONECROSIS	Osteonecrosis || id:finngen_R10_M13_OSTEONECROSIS	CSGALNACT2++CGAT2_NA_CGAT2	Wald ratio	1	0.135807	0.343136	0.692267	-0.53674	0.808353	1.14546	0.584651	2.24421	0.998933
10800_SERPINH1	finngen_R10_M13_OSTEONECROSIS	Osteonecrosis || id:finngen_R10_M13_OSTEONECROSIS	SERPINH1++Collagen_binding_protein	Inverse variance weighted	2	0.0355422	0.739598	0.961671	-1.41407	1.48515	1.03618	0.243152	4.41565	0.997452
10809_KLRB1	finngen_R10_M13_OSTEONECROSIS	Osteonecrosis || id:finngen_R10_M13_OSTEONECROSIS	KLRB1++KLRB1_NA_KLRB1	Inverse variance weighted	2	0.63072	0.840214	0.452854	-1.0161	2.27754	1.87896	0.362004	9.75266	0.997452
10815_HABP4	finngen_R10_M13_OSTEONECROSIS	Osteonecrosis || id:finngen_R10_M13_OSTEONECROSIS	HABP4++HABP4_NA_HABP4	Inverse variance weighted	2	0.266688	0.528301	0.613697	-0.768783	1.30216	1.30563	0.463577	3.67723	0.997452
10816_PILRA	finngen_R10_M13_OSTEONECROSIS	Osteonecrosis || id:finngen_R10_M13_OSTEONECROSIS	PILRA++PILRA_isoform_FDF03_M14	Inverse variance weighted	7	-0.111812	0.0973294	0.250638	-0.302578	0.0789536	0.894212	0.738911	1.08215	0.997452
10816_PILRA	finngen_R10_M13_OSTEONECROSIS	Osteonecrosis || id:finngen_R10_M13_OSTEONECROSIS	PILRA++PILRA_isoform_FDF03_M14	MR Egger	7	0.0160103	0.30347	0.959968	-0.578791	0.610812	1.01614	0.560576	1.84193	0.994982
10816_PILRA	finngen_R10_M13_OSTEONECROSIS	Osteonecrosis || id:finngen_R10_M13_OSTEONECROSIS	PILRA++PILRA_isoform_FDF03_M14	Weighted median	7	-0.124662	0.115093	0.278747	-0.350243	0.10092	0.882796	0.704517	1.10619	0.940911
10816_PILRA	finngen_R10_M13_OSTEONECROSIS	Osteonecrosis || id:finngen_R10_M13_OSTEONECROSIS	PILRA++PILRA_isoform_FDF03_M14	Weighted mode	7	-0.150113	0.12462	0.273726	-0.394368	0.0941423	0.860611	0.674106	1.09872	0.983835
10818_SMPD1	finngen_R10_M13_OSTEONECROSIS	Osteonecrosis || id:finngen_R10_M13_OSTEONECROSIS	SMPD1++ASM_NA_ASM	Inverse variance weighted	5	0.0224529	0.138336	0.871064	-0.248686	0.293591	1.02271	0.779825	1.34124	0.997452
10818_SMPD1	finngen_R10_M13_OSTEONECROSIS	Osteonecrosis || id:finngen_R10_M13_OSTEONECROSIS	SMPD1++ASM_NA_ASM	MR Egger	5	0.1939	0.308852	0.574668	-0.411451	0.79925	1.21397	0.662688	2.22387	0.994982
10818_SMPD1	finngen_R10_M13_OSTEONECROSIS	Osteonecrosis || id:finngen_R10_M13_OSTEONECROSIS	SMPD1++ASM_NA_ASM	Weighted median	5	0.102981	0.111909	0.357457	-0.116361	0.322324	1.10847	0.890154	1.38033	0.940911
10818_SMPD1	finngen_R10_M13_OSTEONECROSIS	Osteonecrosis || id:finngen_R10_M13_OSTEONECROSIS	SMPD1++ASM_NA_ASM	Weighted mode	5	0.0889974	0.123293	0.510338	-0.152658	0.330653	1.09308	0.858423	1.39188	0.983835
10832_B4GALT6	finngen_R10_M13_OSTEONECROSIS	Osteonecrosis || id:finngen_R10_M13_OSTEONECROSIS	B4GALT6++B4GT6_NA_B4GT6	Inverse variance weighted	3	-0.0583928	0.131552	0.657132	-0.316235	0.199449	0.943279	0.728888	1.22073	0.997452
10832_B4GALT6	finngen_R10_M13_OSTEONECROSIS	Osteonecrosis || id:finngen_R10_M13_OSTEONECROSIS	B4GALT6++B4GT6_NA_B4GT6	MR Egger	3	-0.114721	0.205985	0.6765	-0.518451	0.28901	0.891615	0.595442	1.33511	0.994982
10832_B4GALT6	finngen_R10_M13_OSTEONECROSIS	Osteonecrosis || id:finngen_R10_M13_OSTEONECROSIS	B4GALT6++B4GT6_NA_B4GT6	Weighted median	3	-0.0630712	0.103067	0.540577	-0.265083	0.138941	0.938877	0.767142	1.14906	0.940911
10832_B4GALT6	finngen_R10_M13_OSTEONECROSIS	Osteonecrosis || id:finngen_R10_M13_OSTEONECROSIS	B4GALT6++B4GT6_NA_B4GT6	Weighted mode	3	-0.036572	0.11648	0.783262	-0.264872	0.191728	0.964089	0.767304	1.21134	0.983835
10833_HHIP	finngen_R10_M13_OSTEONECROSIS	Osteonecrosis || id:finngen_R10_M13_OSTEONECROSIS	HHIP++HHIP_NA_HHIP	Inverse variance weighted	2	-0.0576487	0.253957	0.820422	-0.555404	0.440106	0.943982	0.573841	1.55287	0.997452
10835_A4GNT	finngen_R10_M13_OSTEONECROSIS	Osteonecrosis || id:finngen_R10_M13_OSTEONECROSIS	A4GNT++A4GCT_NA_A4GCT	Wald ratio	1	0.285879	0.580307	0.622272	-0.851524	1.42328	1.33093	0.426764	4.15072	0.998933
10851_EBI3	finngen_R10_M13_OSTEONECROSIS	Osteonecrosis || id:finngen_R10_M13_OSTEONECROSIS	EBI3++IL27B_NA_IL27B	Inverse variance weighted	8	0.0214247	0.0654234	0.743307	-0.106805	0.149655	1.02166	0.898701	1.16143	0.997452
10851_EBI3	finngen_R10_M13_OSTEONECROSIS	Osteonecrosis || id:finngen_R10_M13_OSTEONECROSIS	EBI3++IL27B_NA_IL27B	MR Egger	8	0.200264	0.120969	0.148904	-0.0368356	0.437363	1.22173	0.963835	1.54862	0.994982
10851_EBI3	finngen_R10_M13_OSTEONECROSIS	Osteonecrosis || id:finngen_R10_M13_OSTEONECROSIS	EBI3++IL27B_NA_IL27B	Weighted median	8	0.062404	0.0792008	0.430742	-0.0928294	0.217638	1.06439	0.911349	1.24314	0.940911
10851_EBI3	finngen_R10_M13_OSTEONECROSIS	Osteonecrosis || id:finngen_R10_M13_OSTEONECROSIS	EBI3++IL27B_NA_IL27B	Weighted mode	8	0.0566678	0.0739525	0.468561	-0.0882791	0.201615	1.0583	0.915505	1.22338	0.983835
10892_OSMR	finngen_R10_M13_OSTEONECROSIS	Osteonecrosis || id:finngen_R10_M13_OSTEONECROSIS	OSMR++OSMR_NA_OSMR	Wald ratio	1	-0.0676989	0.326142	0.835561	-0.706938	0.57154	0.934542	0.493152	1.77099	0.998933
10903_STX8	finngen_R10_M13_OSTEONECROSIS	Osteonecrosis || id:finngen_R10_M13_OSTEONECROSIS	STX8++STX8_NA_STX8	Wald ratio	1	0.154464	0.644656	0.810635	-1.10906	1.41799	1.16703	0.329868	4.12882	0.998933
10907_NTM	finngen_R10_M13_OSTEONECROSIS	Osteonecrosis || id:finngen_R10_M13_OSTEONECROSIS	NTM++NTRI_NA_NTRI	Inverse variance weighted	6	-0.022608	0.0839497	0.787695	-0.187149	0.141933	0.977646	0.82932	1.1525	0.997452
10907_NTM	finngen_R10_M13_OSTEONECROSIS	Osteonecrosis || id:finngen_R10_M13_OSTEONECROSIS	NTM++NTRI_NA_NTRI	MR Egger	6	-0.0656839	0.177115	0.729551	-0.412829	0.281461	0.936427	0.661776	1.32506	0.994982
10907_NTM	finngen_R10_M13_OSTEONECROSIS	Osteonecrosis || id:finngen_R10_M13_OSTEONECROSIS	NTM++NTRI_NA_NTRI	Weighted median	6	-0.0354994	0.0955033	0.71011	-0.222686	0.151687	0.965123	0.800366	1.1638	0.940911
10907_NTM	finngen_R10_M13_OSTEONECROSIS	Osteonecrosis || id:finngen_R10_M13_OSTEONECROSIS	NTM++NTRI_NA_NTRI	Weighted mode	6	-0.0418048	0.0974871	0.685899	-0.232879	0.14927	0.959057	0.792249	1.16099	0.983835
10908_GALNT13	finngen_R10_M13_OSTEONECROSIS	Osteonecrosis || id:finngen_R10_M13_OSTEONECROSIS	GALNT13++GLT13_NA_GLT13	Wald ratio	1	-1.29238	0.800149	0.106274	-2.86067	0.275916	0.274617	0.0572305	1.31774	0.795618
10916_PLA2R1	finngen_R10_M13_OSTEONECROSIS	Osteonecrosis || id:finngen_R10_M13_OSTEONECROSIS	PLA2R1++PLA2R_NA_PLA2R	Inverse variance weighted (multiplicative random effects)	12	0.0134383	0.0835599	0.872233	-0.150339	0.177216	1.01353	0.860416	1.19389	0.997452
10916_PLA2R1	finngen_R10_M13_OSTEONECROSIS	Osteonecrosis || id:finngen_R10_M13_OSTEONECROSIS	PLA2R1++PLA2R_NA_PLA2R	MR Egger	12	-0.242033	0.402728	0.561225	-1.03138	0.547314	0.78503	0.356514	1.7286	0.994982
10916_PLA2R1	finngen_R10_M13_OSTEONECROSIS	Osteonecrosis || id:finngen_R10_M13_OSTEONECROSIS	PLA2R1++PLA2R_NA_PLA2R	Weighted median	12	-0.00742145	0.0926077	0.936127	-0.188932	0.17409	0.992606	0.827842	1.19016	0.973699
10916_PLA2R1	finngen_R10_M13_OSTEONECROSIS	Osteonecrosis || id:finngen_R10_M13_OSTEONECROSIS	PLA2R1++PLA2R_NA_PLA2R	Weighted mode	12	0.00250581	0.0854794	0.977139	-0.165034	0.170045	1.00251	0.847865	1.18536	0.997759
10924_CYB5D2	finngen_R10_M13_OSTEONECROSIS	Osteonecrosis || id:finngen_R10_M13_OSTEONECROSIS	CYB5D2++NEUFC_NA_NEUFC	Inverse variance weighted	2	-0.156033	0.15974	0.32867	-0.469122	0.157057	0.855531	0.625551	1.17006	0.997452
10938_CD58	finngen_R10_M13_OSTEONECROSIS	Osteonecrosis || id:finngen_R10_M13_OSTEONECROSIS	CD58++sLFA_3	Inverse variance weighted	3	0.183194	0.142343	0.198098	-0.0957985	0.462187	1.20105	0.908647	1.58754	0.997452
10938_CD58	finngen_R10_M13_OSTEONECROSIS	Osteonecrosis || id:finngen_R10_M13_OSTEONECROSIS	CD58++sLFA_3	MR Egger	3	0.372805	0.286579	0.417221	-0.18889	0.934501	1.4518	0.827877	2.54594	0.994982
10938_CD58	finngen_R10_M13_OSTEONECROSIS	Osteonecrosis || id:finngen_R10_M13_OSTEONECROSIS	CD58++sLFA_3	Weighted median	3	0.215443	0.154179	0.162306	-0.0867473	0.517634	1.24041	0.916909	1.67805	0.940911
10938_CD58	finngen_R10_M13_OSTEONECROSIS	Osteonecrosis || id:finngen_R10_M13_OSTEONECROSIS	CD58++sLFA_3	Weighted mode	3	0.248134	0.145917	0.231137	-0.0378624	0.534131	1.28163	0.962845	1.70596	0.983835
10948_PLD3	finngen_R10_M13_OSTEONECROSIS	Osteonecrosis || id:finngen_R10_M13_OSTEONECROSIS	PLD3++PLD3_NA_PLD3	Wald ratio	1	-0.255309	0.855081	0.765262	-1.93127	1.42065	0.774677	0.144964	4.13981	0.998933
10974_SPINK7	finngen_R10_M13_OSTEONECROSIS	Osteonecrosis || id:finngen_R10_M13_OSTEONECROSIS	SPINK7++ISK7_NA_ISK7	Wald ratio	1	0.0865431	0.306221	0.777471	-0.51365	0.686736	1.0904	0.598308	1.98722	0.998933
10977_UCMA	finngen_R10_M13_OSTEONECROSIS	Osteonecrosis || id:finngen_R10_M13_OSTEONECROSIS	UCMA++UCMA_NA_UCMA	Inverse variance weighted	6	0.086344	0.129371	0.504508	-0.167223	0.339911	1.09018	0.846011	1.40482	0.997452
10977_UCMA	finngen_R10_M13_OSTEONECROSIS	Osteonecrosis || id:finngen_R10_M13_OSTEONECROSIS	UCMA++UCMA_NA_UCMA	MR Egger	6	-0.122347	0.22803	0.620037	-0.569285	0.324592	0.884842	0.56593	1.38347	0.994982
10977_UCMA	finngen_R10_M13_OSTEONECROSIS	Osteonecrosis || id:finngen_R10_M13_OSTEONECROSIS	UCMA++UCMA_NA_UCMA	Weighted median	6	-0.0246752	0.163168	0.879798	-0.344485	0.295135	0.975627	0.708585	1.34331	0.965009
10977_UCMA	finngen_R10_M13_OSTEONECROSIS	Osteonecrosis || id:finngen_R10_M13_OSTEONECROSIS	UCMA++UCMA_NA_UCMA	Weighted mode	6	-0.0328029	0.190737	0.870198	-0.406647	0.341041	0.967729	0.665879	1.40641	0.986441
11098_PDXK	finngen_R10_M13_OSTEONECROSIS	Osteonecrosis || id:finngen_R10_M13_OSTEONECROSIS	PDXK++PDXK_NA_PDXK	Inverse variance weighted	5	-0.11734	0.243904	0.630452	-0.595393	0.360713	0.889283	0.551346	1.43435	0.997452
11098_PDXK	finngen_R10_M13_OSTEONECROSIS	Osteonecrosis || id:finngen_R10_M13_OSTEONECROSIS	PDXK++PDXK_NA_PDXK	MR Egger	5	-0.639735	1.27926	0.651397	-3.14709	1.86762	0.527432	0.0429771	6.47286	0.994982
11098_PDXK	finngen_R10_M13_OSTEONECROSIS	Osteonecrosis || id:finngen_R10_M13_OSTEONECROSIS	PDXK++PDXK_NA_PDXK	Weighted median	5	-0.197482	0.260791	0.448905	-0.708631	0.313668	0.820795	0.492318	1.36844	0.940911
11098_PDXK	finngen_R10_M13_OSTEONECROSIS	Osteonecrosis || id:finngen_R10_M13_OSTEONECROSIS	PDXK++PDXK_NA_PDXK	Weighted mode	5	-0.203224	0.283853	0.513596	-0.759576	0.353127	0.816095	0.467865	1.42351	0.983835
11102_REG4	finngen_R10_M13_OSTEONECROSIS	Osteonecrosis || id:finngen_R10_M13_OSTEONECROSIS	REG4++REG4_NA_REG4	Inverse variance weighted	6	0.245167	0.24513	0.317239	-0.235289	0.725622	1.27783	0.790343	2.06602	0.997452
11102_REG4	finngen_R10_M13_OSTEONECROSIS	Osteonecrosis || id:finngen_R10_M13_OSTEONECROSIS	REG4++REG4_NA_REG4	MR Egger	6	-1.49265	0.868903	0.160955	-3.1957	0.210405	0.224777	0.040938	1.23418	0.994982
11102_REG4	finngen_R10_M13_OSTEONECROSIS	Osteonecrosis || id:finngen_R10_M13_OSTEONECROSIS	REG4++REG4_NA_REG4	Weighted median	6	0.303158	0.285808	0.288824	-0.257025	0.863341	1.35413	0.773349	2.37107	0.940911
11102_REG4	finngen_R10_M13_OSTEONECROSIS	Osteonecrosis || id:finngen_R10_M13_OSTEONECROSIS	REG4++REG4_NA_REG4	Weighted mode	6	0.653186	0.364234	0.132897	-0.0607127	1.36709	1.92165	0.941094	3.9239	0.983835
11103_HSPB1	finngen_R10_M13_OSTEONECROSIS	Osteonecrosis || id:finngen_R10_M13_OSTEONECROSIS	HSPB1++HSP_27	Inverse variance weighted	6	-0.0148726	0.121771	0.902791	-0.253543	0.223798	0.985237	0.776046	1.25082	0.997452
11103_HSPB1	finngen_R10_M13_OSTEONECROSIS	Osteonecrosis || id:finngen_R10_M13_OSTEONECROSIS	HSPB1++HSP_27	MR Egger	6	-0.411029	0.293565	0.234065	-0.986416	0.164358	0.662968	0.372911	1.17864	0.994982
11103_HSPB1	finngen_R10_M13_OSTEONECROSIS	Osteonecrosis || id:finngen_R10_M13_OSTEONECROSIS	HSPB1++HSP_27	Weighted median	6	-0.096139	0.126336	0.44667	-0.343758	0.15148	0.908338	0.709101	1.16355	0.940911
11103_HSPB1	finngen_R10_M13_OSTEONECROSIS	Osteonecrosis || id:finngen_R10_M13_OSTEONECROSIS	HSPB1++HSP_27	Weighted mode	6	-0.101165	0.127921	0.464876	-0.35189	0.149559	0.903784	0.703357	1.16132	0.983835
11104_CHI3L1	finngen_R10_M13_OSTEONECROSIS	Osteonecrosis || id:finngen_R10_M13_OSTEONECROSIS	CHI3L1++YKL_40	Inverse variance weighted	15	0.0775155	0.0643928	0.22867	-0.0486943	0.203725	1.0806	0.952472	1.22596	0.997452
11104_CHI3L1	finngen_R10_M13_OSTEONECROSIS	Osteonecrosis || id:finngen_R10_M13_OSTEONECROSIS	CHI3L1++YKL_40	MR Egger	15	0.149406	0.157398	0.359821	-0.159094	0.457905	1.16114	0.852916	1.58076	0.994982
11104_CHI3L1	finngen_R10_M13_OSTEONECROSIS	Osteonecrosis || id:finngen_R10_M13_OSTEONECROSIS	CHI3L1++YKL_40	Weighted median	15	0.112589	0.0713845	0.114746	-0.0273249	0.252502	1.11917	0.973045	1.28724	0.940911
11104_CHI3L1	finngen_R10_M13_OSTEONECROSIS	Osteonecrosis || id:finngen_R10_M13_OSTEONECROSIS	CHI3L1++YKL_40	Weighted mode	15	0.113399	0.0708998	0.132044	-0.0255648	0.252362	1.12008	0.974759	1.28706	0.983835
11109_SVEP1	finngen_R10_M13_OSTEONECROSIS	Osteonecrosis || id:finngen_R10_M13_OSTEONECROSIS	SVEP1++SVEP1_NA_SVEP1	Inverse variance weighted	6	-0.0825394	0.0880641	0.348622	-0.255145	0.0900663	0.920775	0.774804	1.09425	0.997452
11109_SVEP1	finngen_R10_M13_OSTEONECROSIS	Osteonecrosis || id:finngen_R10_M13_OSTEONECROSIS	SVEP1++SVEP1_NA_SVEP1	MR Egger	6	-0.239558	0.140748	0.163963	-0.515424	0.0363077	0.786975	0.597247	1.03697	0.994982
11109_SVEP1	finngen_R10_M13_OSTEONECROSIS	Osteonecrosis || id:finngen_R10_M13_OSTEONECROSIS	SVEP1++SVEP1_NA_SVEP1	Weighted median	6	-0.0910889	0.0992987	0.358974	-0.285714	0.103537	0.912937	0.751477	1.10909	0.940911
11109_SVEP1	finngen_R10_M13_OSTEONECROSIS	Osteonecrosis || id:finngen_R10_M13_OSTEONECROSIS	SVEP1++SVEP1_NA_SVEP1	Weighted mode	6	-0.100367	0.0993957	0.358945	-0.295182	0.0944486	0.904505	0.744396	1.09905	0.983835
11117_SPATA20	finngen_R10_M13_OSTEONECROSIS	Osteonecrosis || id:finngen_R10_M13_OSTEONECROSIS	SPATA20++SPT20_NA_SPT20	Inverse variance weighted	4	0.0223304	0.115367	0.84652	-0.203788	0.248449	1.02258	0.815635	1.28204	0.997452
11117_SPATA20	finngen_R10_M13_OSTEONECROSIS	Osteonecrosis || id:finngen_R10_M13_OSTEONECROSIS	SPATA20++SPT20_NA_SPT20	MR Egger	4	-0.188602	0.341544	0.636276	-0.858029	0.480824	0.828116	0.423997	1.61741	0.994982
11117_SPATA20	finngen_R10_M13_OSTEONECROSIS	Osteonecrosis || id:finngen_R10_M13_OSTEONECROSIS	SPATA20++SPT20_NA_SPT20	Weighted median	4	0.0171938	0.116797	0.882965	-0.211728	0.246115	1.01734	0.809185	1.27905	0.965009
11117_SPATA20	finngen_R10_M13_OSTEONECROSIS	Osteonecrosis || id:finngen_R10_M13_OSTEONECROSIS	SPATA20++SPT20_NA_SPT20	Weighted mode	4	0.00814697	0.118959	0.949708	-0.225013	0.241306	1.00818	0.798506	1.27291	0.997759
11126_TRIO	finngen_R10_M13_OSTEONECROSIS	Osteonecrosis || id:finngen_R10_M13_OSTEONECROSIS	TRIO++TRIO_NA_TRIO	Wald ratio	1	-0.632804	0.840223	0.451367	-2.27964	1.01403	0.5311	0.102321	2.7567	0.998933
11134_MTRF1L	finngen_R10_M13_OSTEONECROSIS	Osteonecrosis || id:finngen_R10_M13_OSTEONECROSIS	MTRF1L++RF1ML_NA_RF1ML	Wald ratio	1	-0.0198575	0.233688	0.932281	-0.477885	0.43817	0.980338	0.620093	1.54987	0.998933
11140_COL1A1	finngen_R10_M13_OSTEONECROSIS	Osteonecrosis || id:finngen_R10_M13_OSTEONECROSIS	COL1A1++CO1A1_NA_CO1A1	Inverse variance weighted	4	0.0276062	0.150261	0.854232	-0.266906	0.322118	1.02799	0.765745	1.38005	0.997452
11140_COL1A1	finngen_R10_M13_OSTEONECROSIS	Osteonecrosis || id:finngen_R10_M13_OSTEONECROSIS	COL1A1++CO1A1_NA_CO1A1	MR Egger	4	0.295703	0.703503	0.7151	-1.08316	1.67457	1.34407	0.338523	5.3365	0.994982
11140_COL1A1	finngen_R10_M13_OSTEONECROSIS	Osteonecrosis || id:finngen_R10_M13_OSTEONECROSIS	COL1A1++CO1A1_NA_CO1A1	Weighted median	4	0.0175491	0.172994	0.919199	-0.321519	0.356617	1.0177	0.725047	1.42849	0.97096
11140_COL1A1	finngen_R10_M13_OSTEONECROSIS	Osteonecrosis || id:finngen_R10_M13_OSTEONECROSIS	COL1A1++CO1A1_NA_CO1A1	Weighted mode	4	0.146949	0.195936	0.507723	-0.237086	0.530984	1.1583	0.788923	1.70061	0.983835
11142_ANGPTL1	finngen_R10_M13_OSTEONECROSIS	Osteonecrosis || id:finngen_R10_M13_OSTEONECROSIS	ANGPTL1++ANGL1_NA_ANGL1	Inverse variance weighted	4	-0.0656971	0.153162	0.667967	-0.365894	0.2345	0.936415	0.693576	1.26428	0.997452
11142_ANGPTL1	finngen_R10_M13_OSTEONECROSIS	Osteonecrosis || id:finngen_R10_M13_OSTEONECROSIS	ANGPTL1++ANGL1_NA_ANGL1	MR Egger	4	0.31789	0.305099	0.406848	-0.280104	0.915884	1.37423	0.755705	2.49898	0.994982
11142_ANGPTL1	finngen_R10_M13_OSTEONECROSIS	Osteonecrosis || id:finngen_R10_M13_OSTEONECROSIS	ANGPTL1++ANGL1_NA_ANGL1	Weighted median	4	-0.067919	0.117267	0.562466	-0.297762	0.161924	0.934336	0.742478	1.17577	0.940911
11142_ANGPTL1	finngen_R10_M13_OSTEONECROSIS	Osteonecrosis || id:finngen_R10_M13_OSTEONECROSIS	ANGPTL1++ANGL1_NA_ANGL1	Weighted mode	4	0.0864312	0.129144	0.551228	-0.166691	0.339553	1.09028	0.846461	1.40432	0.983835
11145_KIAA1549L	finngen_R10_M13_OSTEONECROSIS	Osteonecrosis || id:finngen_R10_M13_OSTEONECROSIS	KIAA1549L++K154L_NA_K154L	Inverse variance weighted	7	-0.0372554	0.106583	0.726682	-0.246158	0.171647	0.96343	0.781798	1.18726	0.997452
11145_KIAA1549L	finngen_R10_M13_OSTEONECROSIS	Osteonecrosis || id:finngen_R10_M13_OSTEONECROSIS	KIAA1549L++K154L_NA_K154L	MR Egger	7	-0.184432	0.22077	0.441571	-0.617142	0.248278	0.831577	0.539484	1.28182	0.994982
11145_KIAA1549L	finngen_R10_M13_OSTEONECROSIS	Osteonecrosis || id:finngen_R10_M13_OSTEONECROSIS	KIAA1549L++K154L_NA_K154L	Weighted median	7	-0.0294495	0.109425	0.787831	-0.243923	0.185024	0.97098	0.783548	1.20325	0.958896
11145_KIAA1549L	finngen_R10_M13_OSTEONECROSIS	Osteonecrosis || id:finngen_R10_M13_OSTEONECROSIS	KIAA1549L++K154L_NA_K154L	Weighted mode	7	-0.0554237	0.108931	0.629057	-0.268928	0.15808	0.946084	0.764198	1.17126	0.983835
11152_KLK13	finngen_R10_M13_OSTEONECROSIS	Osteonecrosis || id:finngen_R10_M13_OSTEONECROSIS	KLK13++kallikrein_13	Inverse variance weighted	4	0.0613979	0.0845997	0.467995	-0.104418	0.227213	1.06332	0.900849	1.2551	0.997452
11152_KLK13	finngen_R10_M13_OSTEONECROSIS	Osteonecrosis || id:finngen_R10_M13_OSTEONECROSIS	KLK13++kallikrein_13	MR Egger	4	0.0643265	0.270035	0.833896	-0.464942	0.593595	1.06644	0.628171	1.81049	0.994982
11152_KLK13	finngen_R10_M13_OSTEONECROSIS	Osteonecrosis || id:finngen_R10_M13_OSTEONECROSIS	KLK13++kallikrein_13	Weighted median	4	0.057023	0.0894544	0.523829	-0.118308	0.232354	1.05868	0.888423	1.26157	0.940911
11152_KLK13	finngen_R10_M13_OSTEONECROSIS	Osteonecrosis || id:finngen_R10_M13_OSTEONECROSIS	KLK13++kallikrein_13	Weighted mode	4	0.0569195	0.0856857	0.554005	-0.111024	0.224863	1.05857	0.894917	1.25215	0.983835
11177_KRT5	finngen_R10_M13_OSTEONECROSIS	Osteonecrosis || id:finngen_R10_M13_OSTEONECROSIS	KRT5++K2C5_NA_K2C5	Inverse variance weighted	2	-0.0436386	0.257176	0.865259	-0.547704	0.460427	0.9573	0.578276	1.58475	0.997452
11178_SVEP1	finngen_R10_M13_OSTEONECROSIS	Osteonecrosis || id:finngen_R10_M13_OSTEONECROSIS	SVEP1++SVEP1_NA_SVEP1	Inverse variance weighted	7	-0.0739382	0.0856974	0.388257	-0.241905	0.0940287	0.928729	0.785131	1.09859	0.997452
11178_SVEP1	finngen_R10_M13_OSTEONECROSIS	Osteonecrosis || id:finngen_R10_M13_OSTEONECROSIS	SVEP1++SVEP1_NA_SVEP1	MR Egger	7	-0.22213	0.14064	0.175074	-0.497784	0.0535244	0.800811	0.607876	1.05498	0.994982
11178_SVEP1	finngen_R10_M13_OSTEONECROSIS	Osteonecrosis || id:finngen_R10_M13_OSTEONECROSIS	SVEP1++SVEP1_NA_SVEP1	Weighted median	7	-0.0783825	0.101104	0.438183	-0.276546	0.119781	0.924611	0.758398	1.12725	0.940911
11178_SVEP1	finngen_R10_M13_OSTEONECROSIS	Osteonecrosis || id:finngen_R10_M13_OSTEONECROSIS	SVEP1++SVEP1_NA_SVEP1	Weighted mode	7	-0.0867583	0.093614	0.389805	-0.270242	0.0967251	0.916899	0.763195	1.10156	0.983835
11187_CLEC12A	finngen_R10_M13_OSTEONECROSIS	Osteonecrosis || id:finngen_R10_M13_OSTEONECROSIS	CLEC12A++CL12A_NA_CL12A	Inverse variance weighted	7	0.197251	0.0859082	0.021672	0.0288709	0.365631	1.21805	1.02929	1.44142	0.997452
11187_CLEC12A	finngen_R10_M13_OSTEONECROSIS	Osteonecrosis || id:finngen_R10_M13_OSTEONECROSIS	CLEC12A++CL12A_NA_CL12A	MR Egger	7	0.0920665	0.181222	0.633043	-0.263128	0.447261	1.09644	0.768644	1.56402	0.994982
11187_CLEC12A	finngen_R10_M13_OSTEONECROSIS	Osteonecrosis || id:finngen_R10_M13_OSTEONECROSIS	CLEC12A++CL12A_NA_CL12A	Weighted median	7	0.184859	0.103384	0.073763	-0.0177737	0.387491	1.20305	0.982383	1.47328	0.940911
11187_CLEC12A	finngen_R10_M13_OSTEONECROSIS	Osteonecrosis || id:finngen_R10_M13_OSTEONECROSIS	CLEC12A++CL12A_NA_CL12A	Weighted mode	7	0.178215	0.106983	0.1468	-0.0314717	0.387902	1.19508	0.969018	1.47388	0.983835
11196_COL6A3	finngen_R10_M13_OSTEONECROSIS	Osteonecrosis || id:finngen_R10_M13_OSTEONECROSIS	COL6A3++Collagen_alpha_3_VI	Inverse variance weighted	2	0.253606	0.4746	0.593095	-0.676611	1.18382	1.28866	0.508337	3.26684	0.997452
11208_NAGPA	finngen_R10_M13_OSTEONECROSIS	Osteonecrosis || id:finngen_R10_M13_OSTEONECROSIS	NAGPA++NAGPA_NA_NAGPA	Inverse variance weighted	6	0.0343288	0.100853	0.733567	-0.163343	0.232001	1.03492	0.8493	1.26112	0.997452
11208_NAGPA	finngen_R10_M13_OSTEONECROSIS	Osteonecrosis || id:finngen_R10_M13_OSTEONECROSIS	NAGPA++NAGPA_NA_NAGPA	MR Egger	6	-0.0199763	0.164785	0.909357	-0.342954	0.303002	0.980222	0.709671	1.35392	0.994982
11208_NAGPA	finngen_R10_M13_OSTEONECROSIS	Osteonecrosis || id:finngen_R10_M13_OSTEONECROSIS	NAGPA++NAGPA_NA_NAGPA	Weighted median	6	0.0420169	0.104104	0.686503	-0.162027	0.246061	1.04291	0.850418	1.27898	0.940911
11208_NAGPA	finngen_R10_M13_OSTEONECROSIS	Osteonecrosis || id:finngen_R10_M13_OSTEONECROSIS	NAGPA++NAGPA_NA_NAGPA	Weighted mode	6	0.045898	0.113728	0.703203	-0.177008	0.268804	1.04697	0.837773	1.3084	0.983835
11211_TBCE	finngen_R10_M13_OSTEONECROSIS	Osteonecrosis || id:finngen_R10_M13_OSTEONECROSIS	TBCE++TBCE_NA_TBCE	Inverse variance weighted	2	0.393029	0.325298	0.226966	-0.244556	1.03061	1.48146	0.783052	2.80279	0.997452
11212_TXNDC5	finngen_R10_M13_OSTEONECROSIS	Osteonecrosis || id:finngen_R10_M13_OSTEONECROSIS	TXNDC5++TXND5_NA_TXND5	Inverse variance weighted	6	0.102864	0.0971284	0.289576	-0.0875076	0.293236	1.10834	0.916212	1.34076	0.997452
11212_TXNDC5	finngen_R10_M13_OSTEONECROSIS	Osteonecrosis || id:finngen_R10_M13_OSTEONECROSIS	TXNDC5++TXND5_NA_TXND5	MR Egger	6	0.057796	0.13739	0.695613	-0.211488	0.32708	1.0595	0.809379	1.38691	0.994982
11212_TXNDC5	finngen_R10_M13_OSTEONECROSIS	Osteonecrosis || id:finngen_R10_M13_OSTEONECROSIS	TXNDC5++TXND5_NA_TXND5	Weighted median	6	0.112397	0.096412	0.243696	-0.0765705	0.301364	1.11896	0.926288	1.3517	0.940911
11212_TXNDC5	finngen_R10_M13_OSTEONECROSIS	Osteonecrosis || id:finngen_R10_M13_OSTEONECROSIS	TXNDC5++TXND5_NA_TXND5	Weighted mode	6	0.0770629	0.0939445	0.449367	-0.107068	0.261194	1.08011	0.898464	1.29848	0.983835
11214_DNAJB9	finngen_R10_M13_OSTEONECROSIS	Osteonecrosis || id:finngen_R10_M13_OSTEONECROSIS	DNAJB9++DNJB9_NA_DNJB9	Wald ratio	1	-0.213361	1.05087	0.839109	-2.27307	1.84634	0.807864	0.102996	6.33661	0.998933
11219_FGFBP3	finngen_R10_M13_OSTEONECROSIS	Osteonecrosis || id:finngen_R10_M13_OSTEONECROSIS	FGFBP3++FGFP3_NA_FGFP3	Inverse variance weighted	3	0.026208	0.129988	0.840214	-0.228568	0.280984	1.02655	0.795672	1.32443	0.997452
11219_FGFBP3	finngen_R10_M13_OSTEONECROSIS	Osteonecrosis || id:finngen_R10_M13_OSTEONECROSIS	FGFBP3++FGFP3_NA_FGFP3	MR Egger	3	0.17383	0.215425	0.567772	-0.248404	0.596063	1.18985	0.780045	1.81496	0.994982
11219_FGFBP3	finngen_R10_M13_OSTEONECROSIS	Osteonecrosis || id:finngen_R10_M13_OSTEONECROSIS	FGFBP3++FGFP3_NA_FGFP3	Weighted median	3	0.0591708	0.133002	0.656402	-0.201513	0.319855	1.06096	0.817493	1.37693	0.940911
11219_FGFBP3	finngen_R10_M13_OSTEONECROSIS	Osteonecrosis || id:finngen_R10_M13_OSTEONECROSIS	FGFBP3++FGFP3_NA_FGFP3	Weighted mode	3	0.0754612	0.123949	0.60459	-0.167478	0.318401	1.07838	0.845795	1.37493	0.983835
11237_PCOLCE	finngen_R10_M13_OSTEONECROSIS	Osteonecrosis || id:finngen_R10_M13_OSTEONECROSIS	PCOLCE++PCOC1_NA_PCOC1	Inverse variance weighted	2	0.326424	0.218382	0.134983	-0.101605	0.754453	1.386	0.903386	2.12645	0.997452
11241_ASL	finngen_R10_M13_OSTEONECROSIS	Osteonecrosis || id:finngen_R10_M13_OSTEONECROSIS	ASL++ARLY_NA_ARLY	Inverse variance weighted	2	0.214556	0.256273	0.402471	-0.287739	0.716851	1.23931	0.749957	2.04797	0.997452
11248_UROS	finngen_R10_M13_OSTEONECROSIS	Osteonecrosis || id:finngen_R10_M13_OSTEONECROSIS	UROS++HEM4_NA_HEM4	Inverse variance weighted	4	0.0801755	0.191639	0.675678	-0.295437	0.455788	1.08348	0.744207	1.57742	0.997452
11248_UROS	finngen_R10_M13_OSTEONECROSIS	Osteonecrosis || id:finngen_R10_M13_OSTEONECROSIS	UROS++HEM4_NA_HEM4	MR Egger	4	0.173114	0.313734	0.636516	-0.441805	0.788033	1.189	0.642875	2.19907	0.994982
11248_UROS	finngen_R10_M13_OSTEONECROSIS	Osteonecrosis || id:finngen_R10_M13_OSTEONECROSIS	UROS++HEM4_NA_HEM4	Weighted median	4	0.0950108	0.202256	0.638529	-0.30141	0.491432	1.09967	0.739774	1.63466	0.940911
11248_UROS	finngen_R10_M13_OSTEONECROSIS	Osteonecrosis || id:finngen_R10_M13_OSTEONECROSIS	UROS++HEM4_NA_HEM4	Weighted mode	4	0.125725	0.210131	0.591787	-0.286131	0.537581	1.13397	0.751164	1.71186	0.983835
11257_QDPR	finngen_R10_M13_OSTEONECROSIS	Osteonecrosis || id:finngen_R10_M13_OSTEONECROSIS	QDPR++DHPR_NA_DHPR	Inverse variance weighted	4	-0.144587	0.103239	0.161361	-0.346935	0.0577613	0.86538	0.706851	1.05946	0.997452
11257_QDPR	finngen_R10_M13_OSTEONECROSIS	Osteonecrosis || id:finngen_R10_M13_OSTEONECROSIS	QDPR++DHPR_NA_DHPR	MR Egger	4	-0.230179	0.211565	0.390245	-0.644848	0.184489	0.794391	0.524742	1.2026	0.994982
11257_QDPR	finngen_R10_M13_OSTEONECROSIS	Osteonecrosis || id:finngen_R10_M13_OSTEONECROSIS	QDPR++DHPR_NA_DHPR	Weighted median	4	-0.15341	0.10724	0.152565	-0.3636	0.0567803	0.857778	0.695169	1.05842	0.940911
11257_QDPR	finngen_R10_M13_OSTEONECROSIS	Osteonecrosis || id:finngen_R10_M13_OSTEONECROSIS	QDPR++DHPR_NA_DHPR	Weighted mode	4	-0.153352	0.108214	0.251448	-0.36545	0.0587471	0.857828	0.693884	1.06051	0.983835
11265_ALDH1A1	finngen_R10_M13_OSTEONECROSIS	Osteonecrosis || id:finngen_R10_M13_OSTEONECROSIS	ALDH1A1++Retinal_dehydrogenase_1	Wald ratio	1	0.194817	0.414842	0.638627	-0.618272	1.00791	1.21509	0.538875	2.73986	0.998933
11266_SELPLG	finngen_R10_M13_OSTEONECROSIS	Osteonecrosis || id:finngen_R10_M13_OSTEONECROSIS	SELPLG++SELPL_NA_SELPL	Wald ratio	1	-0.10612	0.151355	0.48322	-0.402775	0.190535	0.899317	0.668462	1.2099	0.998933
11273_GSTT2B	finngen_R10_M13_OSTEONECROSIS	Osteonecrosis || id:finngen_R10_M13_OSTEONECROSIS	GSTT2B++GSTT2_NA_GSTT2	Inverse variance weighted	2	0.29776	0.54034	0.581592	-0.761306	1.35683	1.34684	0.467056	3.88385	0.997452
11277_ATF6	finngen_R10_M13_OSTEONECROSIS	Osteonecrosis || id:finngen_R10_M13_OSTEONECROSIS	ATF6++ATF6A_NA_ATF6A	Wald ratio	1	1.23585	0.735742	0.09301	-0.206207	2.6779	3.4413	0.813664	14.5545	0.795618
11278_COL11A2	finngen_R10_M13_OSTEONECROSIS	Osteonecrosis || id:finngen_R10_M13_OSTEONECROSIS	COL11A2++COL11A2_NA_COL11A2	Inverse variance weighted (multiplicative random effects)	4	-0.219596	0.334393	0.511374	-0.875007	0.435815	0.802843	0.416859	1.54622	0.997452
11278_COL11A2	finngen_R10_M13_OSTEONECROSIS	Osteonecrosis || id:finngen_R10_M13_OSTEONECROSIS	COL11A2++COL11A2_NA_COL11A2	MR Egger	4	-0.35447	1.02902	0.763341	-2.37135	1.66241	0.701545	0.0933543	5.27202	0.994982
11278_COL11A2	finngen_R10_M13_OSTEONECROSIS	Osteonecrosis || id:finngen_R10_M13_OSTEONECROSIS	COL11A2++COL11A2_NA_COL11A2	Weighted median	4	-0.182527	0.179889	0.310266	-0.53511	0.170056	0.833162	0.585605	1.18537	0.940911
11278_COL11A2	finngen_R10_M13_OSTEONECROSIS	Osteonecrosis || id:finngen_R10_M13_OSTEONECROSIS	COL11A2++COL11A2_NA_COL11A2	Weighted mode	4	-0.202536	0.222972	0.430662	-0.639561	0.234489	0.816657	0.527524	1.26426	0.983835
11287_CYB5A	finngen_R10_M13_OSTEONECROSIS	Osteonecrosis || id:finngen_R10_M13_OSTEONECROSIS	CYB5A++Cytochrome_b5	Wald ratio	1	-0.224739	0.424278	0.596322	-1.05632	0.606846	0.798725	0.347732	1.83464	0.998933
11288_NT5C2	finngen_R10_M13_OSTEONECROSIS	Osteonecrosis || id:finngen_R10_M13_OSTEONECROSIS	NT5C2++5NTC_NA_5NTC	Inverse variance weighted	2	0.206942	0.415596	0.618525	-0.607625	1.02151	1.22991	0.544643	2.77738	0.997452
11302_TNR	finngen_R10_M13_OSTEONECROSIS	Osteonecrosis || id:finngen_R10_M13_OSTEONECROSIS	TNR++TENR_NA_TENR	Wald ratio	1	-0.300415	0.276509	0.277276	-0.842372	0.241542	0.740511	0.430688	1.27321	0.929103
11308_CREB3L4	finngen_R10_M13_OSTEONECROSIS	Osteonecrosis || id:finngen_R10_M13_OSTEONECROSIS	CREB3L4++CR3L4_NA_CR3L4	Inverse variance weighted	4	-0.121777	0.219288	0.57867	-0.551581	0.308027	0.885346	0.576038	1.36074	0.997452
11308_CREB3L4	finngen_R10_M13_OSTEONECROSIS	Osteonecrosis || id:finngen_R10_M13_OSTEONECROSIS	CREB3L4++CR3L4_NA_CR3L4	MR Egger	4	0.647293	0.828634	0.516495	-0.976829	2.27142	1.91036	0.376503	9.69311	0.994982
11308_CREB3L4	finngen_R10_M13_OSTEONECROSIS	Osteonecrosis || id:finngen_R10_M13_OSTEONECROSIS	CREB3L4++CR3L4_NA_CR3L4	Weighted median	4	-0.0594985	0.164238	0.71715	-0.381404	0.262407	0.942237	0.682902	1.30006	0.940911
11308_CREB3L4	finngen_R10_M13_OSTEONECROSIS	Osteonecrosis || id:finngen_R10_M13_OSTEONECROSIS	CREB3L4++CR3L4_NA_CR3L4	Weighted mode	4	-0.0453968	0.172471	0.809429	-0.38344	0.292647	0.955618	0.681513	1.33997	0.983835
11313_PCBD1	finngen_R10_M13_OSTEONECROSIS	Osteonecrosis || id:finngen_R10_M13_OSTEONECROSIS	PCBD1++PHS_NA_PHS	Inverse variance weighted	6	-0.0180196	0.226168	0.936497	-0.461308	0.425269	0.982142	0.630459	1.53	0.997452
11313_PCBD1	finngen_R10_M13_OSTEONECROSIS	Osteonecrosis || id:finngen_R10_M13_OSTEONECROSIS	PCBD1++PHS_NA_PHS	MR Egger	6	-0.343286	0.571693	0.580555	-1.4638	0.777232	0.709435	0.231354	2.17544	0.994982
11313_PCBD1	finngen_R10_M13_OSTEONECROSIS	Osteonecrosis || id:finngen_R10_M13_OSTEONECROSIS	PCBD1++PHS_NA_PHS	Weighted median	6	-0.125037	0.272615	0.64648	-0.659362	0.409288	0.882464	0.517181	1.50575	0.940911
11313_PCBD1	finngen_R10_M13_OSTEONECROSIS	Osteonecrosis || id:finngen_R10_M13_OSTEONECROSIS	PCBD1++PHS_NA_PHS	Weighted mode	6	-0.213459	0.288601	0.492764	-0.779116	0.352199	0.807786	0.458811	1.42219	0.983835
11333_ARHGAP25	finngen_R10_M13_OSTEONECROSIS	Osteonecrosis || id:finngen_R10_M13_OSTEONECROSIS	ARHGAP25++RHG25_NA_RHG25	Wald ratio	1	-0.0427494	0.241241	0.859347	-0.515582	0.430084	0.958152	0.597153	1.53739	0.998933
11347_TALDO1	finngen_R10_M13_OSTEONECROSIS	Osteonecrosis || id:finngen_R10_M13_OSTEONECROSIS	TALDO1++Transaldolase_NA_Transaldolase	Inverse variance weighted	3	0.185555	0.439792	0.673086	-0.676437	1.04755	1.20389	0.508425	2.85065	0.997452
11347_TALDO1	finngen_R10_M13_OSTEONECROSIS	Osteonecrosis || id:finngen_R10_M13_OSTEONECROSIS	TALDO1++Transaldolase_NA_Transaldolase	MR Egger	3	1.91131	1.38308	0.398784	-0.799524	4.62214	6.76192	0.449543	101.711	0.994982
11347_TALDO1	finngen_R10_M13_OSTEONECROSIS	Osteonecrosis || id:finngen_R10_M13_OSTEONECROSIS	TALDO1++Transaldolase_NA_Transaldolase	Weighted median	3	0.100239	0.485674	0.836485	-0.851682	1.05216	1.10544	0.426697	2.86383	0.965009
11347_TALDO1	finngen_R10_M13_OSTEONECROSIS	Osteonecrosis || id:finngen_R10_M13_OSTEONECROSIS	TALDO1++Transaldolase_NA_Transaldolase	Weighted mode	3	-0.0262579	0.642881	0.971131	-1.2863	1.23379	0.974084	0.27629	3.43421	0.997759
11351_NHEJ1	finngen_R10_M13_OSTEONECROSIS	Osteonecrosis || id:finngen_R10_M13_OSTEONECROSIS	NHEJ1++NHEJ1_NA_NHEJ1	Inverse variance weighted	3	-0.0476288	0.567239	0.933083	-1.15942	1.06416	0.953488	0.313669	2.8984	0.997452
11351_NHEJ1	finngen_R10_M13_OSTEONECROSIS	Osteonecrosis || id:finngen_R10_M13_OSTEONECROSIS	NHEJ1++NHEJ1_NA_NHEJ1	MR Egger	3	8.18617	6.47641	0.426099	-4.50759	20.8799	3590.93	0.011025	1.1696e+09	0.994982
11351_NHEJ1	finngen_R10_M13_OSTEONECROSIS	Osteonecrosis || id:finngen_R10_M13_OSTEONECROSIS	NHEJ1++NHEJ1_NA_NHEJ1	Weighted median	3	-0.0121175	0.576778	0.983239	-1.1426	1.11837	0.987956	0.318988	3.05986	0.989241
11351_NHEJ1	finngen_R10_M13_OSTEONECROSIS	Osteonecrosis || id:finngen_R10_M13_OSTEONECROSIS	NHEJ1++NHEJ1_NA_NHEJ1	Weighted mode	3	0.330828	0.633639	0.653663	-0.911104	1.57276	1.39212	0.40208	4.81993	0.983835
11360_RRM1	finngen_R10_M13_OSTEONECROSIS	Osteonecrosis || id:finngen_R10_M13_OSTEONECROSIS	RRM1++RRM1_NA_RRM1	Wald ratio	1	0.282485	0.660769	0.669008	-1.01262	1.57759	1.32642	0.363265	4.84328	0.998933
11369_ADH5	finngen_R10_M13_OSTEONECROSIS	Osteonecrosis || id:finngen_R10_M13_OSTEONECROSIS	ADH5++ADHX_NA_ADHX	Inverse variance weighted (multiplicative random effects)	3	-0.280997	0.437728	0.52091	-1.13894	0.576951	0.755031	0.320157	1.7806	0.997452
11369_ADH5	finngen_R10_M13_OSTEONECROSIS	Osteonecrosis || id:finngen_R10_M13_OSTEONECROSIS	ADH5++ADHX_NA_ADHX	MR Egger	3	-0.740589	1.15497	0.637013	-3.00432	1.52315	0.476833	0.0495722	4.58664	0.994982
11369_ADH5	finngen_R10_M13_OSTEONECROSIS	Osteonecrosis || id:finngen_R10_M13_OSTEONECROSIS	ADH5++ADHX_NA_ADHX	Weighted median	3	-0.228071	0.254371	0.369928	-0.726638	0.270496	0.796068	0.483532	1.31061	0.940911
11369_ADH5	finngen_R10_M13_OSTEONECROSIS	Osteonecrosis || id:finngen_R10_M13_OSTEONECROSIS	ADH5++ADHX_NA_ADHX	Weighted mode	3	-0.240972	0.270204	0.466595	-0.770572	0.288628	0.785864	0.462748	1.3346	0.983835
11377_ADH7	finngen_R10_M13_OSTEONECROSIS	Osteonecrosis || id:finngen_R10_M13_OSTEONECROSIS	ADH7++ADH7_NA_ADH7	Inverse variance weighted	4	-0.0733025	0.117178	0.531599	-0.302971	0.156366	0.92932	0.738621	1.16925	0.997452
11377_ADH7	finngen_R10_M13_OSTEONECROSIS	Osteonecrosis || id:finngen_R10_M13_OSTEONECROSIS	ADH7++ADH7_NA_ADH7	MR Egger	4	-0.167916	0.167413	0.421496	-0.496046	0.160214	0.845425	0.608934	1.17376	0.994982
11377_ADH7	finngen_R10_M13_OSTEONECROSIS	Osteonecrosis || id:finngen_R10_M13_OSTEONECROSIS	ADH7++ADH7_NA_ADH7	Weighted median	4	-0.0934934	0.120934	0.439465	-0.330523	0.143537	0.910744	0.718548	1.15435	0.940911
11377_ADH7	finngen_R10_M13_OSTEONECROSIS	Osteonecrosis || id:finngen_R10_M13_OSTEONECROSIS	ADH7++ADH7_NA_ADH7	Weighted mode	4	-0.0985044	0.124284	0.485918	-0.342101	0.145092	0.906192	0.710277	1.15615	0.983835
11378_SYK	finngen_R10_M13_OSTEONECROSIS	Osteonecrosis || id:finngen_R10_M13_OSTEONECROSIS	SYK++KSYK_NA_KSYK	Wald ratio	1	-0.0119447	0.440986	0.978391	-0.876277	0.852388	0.988126	0.41633	2.34524	0.998933
11387_ATF6B	finngen_R10_M13_OSTEONECROSIS	Osteonecrosis || id:finngen_R10_M13_OSTEONECROSIS	ATF6B++ATF6B_NA_ATF6B	Wald ratio	1	0.232108	0.867765	0.789101	-1.46871	1.93293	1.26126	0.230222	6.90971	0.998933
11388_WFDC2	finngen_R10_M13_OSTEONECROSIS	Osteonecrosis || id:finngen_R10_M13_OSTEONECROSIS	WFDC2++HE4_NA_HE4	Wald ratio	1	0.197056	0.522529	0.706085	-0.827101	1.22121	1.21781	0.437315	3.3913	0.998933
11390_CA8	finngen_R10_M13_OSTEONECROSIS	Osteonecrosis || id:finngen_R10_M13_OSTEONECROSIS	CA8++Carbonic_Anhydrase_VIII	Inverse variance weighted	6	0.0776596	0.0793121	0.327499	-0.0777922	0.233111	1.08075	0.925157	1.26252	0.997452
11390_CA8	finngen_R10_M13_OSTEONECROSIS	Osteonecrosis || id:finngen_R10_M13_OSTEONECROSIS	CA8++Carbonic_Anhydrase_VIII	MR Egger	6	0.042228	0.186734	0.832179	-0.323771	0.408227	1.04313	0.723416	1.50415	0.994982
11390_CA8	finngen_R10_M13_OSTEONECROSIS	Osteonecrosis || id:finngen_R10_M13_OSTEONECROSIS	CA8++Carbonic_Anhydrase_VIII	Weighted median	6	0.0923709	0.0872082	0.289509	-0.0785572	0.263299	1.09677	0.924449	1.30122	0.940911
11390_CA8	finngen_R10_M13_OSTEONECROSIS	Osteonecrosis || id:finngen_R10_M13_OSTEONECROSIS	CA8++Carbonic_Anhydrase_VIII	Weighted mode	6	0.0866295	0.0856738	0.358344	-0.0812912	0.25455	1.09049	0.921925	1.28988	0.983835
11424_FAH	finngen_R10_M13_OSTEONECROSIS	Osteonecrosis || id:finngen_R10_M13_OSTEONECROSIS	FAH++FAAA_NA_FAAA	Inverse variance weighted (multiplicative random effects)	5	0.00184556	0.12651	0.988361	-0.246113	0.249804	1.00185	0.781834	1.28377	0.997452
11424_FAH	finngen_R10_M13_OSTEONECROSIS	Osteonecrosis || id:finngen_R10_M13_OSTEONECROSIS	FAH++FAAA_NA_FAAA	MR Egger	5	0.0600745	0.141487	0.699743	-0.21724	0.337389	1.06192	0.804737	1.40128	0.994982
11424_FAH	finngen_R10_M13_OSTEONECROSIS	Osteonecrosis || id:finngen_R10_M13_OSTEONECROSIS	FAH++FAAA_NA_FAAA	Weighted median	5	0.0272833	0.074966	0.715901	-0.11965	0.174217	1.02766	0.887231	1.19031	0.940911
11424_FAH	finngen_R10_M13_OSTEONECROSIS	Osteonecrosis || id:finngen_R10_M13_OSTEONECROSIS	FAH++FAAA_NA_FAAA	Weighted mode	5	0.0263313	0.0783189	0.753612	-0.127174	0.179836	1.02668	0.880581	1.19702	0.983835
11428_PDLIM1	finngen_R10_M13_OSTEONECROSIS	Osteonecrosis || id:finngen_R10_M13_OSTEONECROSIS	PDLIM1++PDLI1_NA_PDLI1	Wald ratio	1	-0.734724	0.532948	0.168017	-1.7793	0.309855	0.479638	0.168756	1.36323	0.85396
11431_RECQL	finngen_R10_M13_OSTEONECROSIS	Osteonecrosis || id:finngen_R10_M13_OSTEONECROSIS	RECQL++RECQ1_NA_RECQ1	Inverse variance weighted	7	0.247337	0.113975	0.029999	0.0239464	0.470727	1.28061	1.02424	1.60116	0.997452
11431_RECQL	finngen_R10_M13_OSTEONECROSIS	Osteonecrosis || id:finngen_R10_M13_OSTEONECROSIS	RECQL++RECQ1_NA_RECQ1	MR Egger	7	0.277092	0.22004	0.263516	-0.154186	0.70837	1.31929	0.857113	2.03068	0.994982
11431_RECQL	finngen_R10_M13_OSTEONECROSIS	Osteonecrosis || id:finngen_R10_M13_OSTEONECROSIS	RECQL++RECQ1_NA_RECQ1	Weighted median	7	0.26257	0.141539	0.0635811	-0.0148466	0.539987	1.30027	0.985263	1.71598	0.940911
11431_RECQL	finngen_R10_M13_OSTEONECROSIS	Osteonecrosis || id:finngen_R10_M13_OSTEONECROSIS	RECQL++RECQ1_NA_RECQ1	Weighted mode	7	0.262747	0.140499	0.110664	-0.0126312	0.538125	1.3005	0.987448	1.71279	0.983835
11441_PYGL	finngen_R10_M13_OSTEONECROSIS	Osteonecrosis || id:finngen_R10_M13_OSTEONECROSIS	PYGL++PYGL_NA_PYGL	Inverse variance weighted	2	-0.186218	0.290334	0.521268	-0.755274	0.382837	0.830092	0.469882	1.46644	0.997452
11480_ALDH3A1	finngen_R10_M13_OSTEONECROSIS	Osteonecrosis || id:finngen_R10_M13_OSTEONECROSIS	ALDH3A1++Aldehyde_dehydrogenase__class_3	Wald ratio	1	0.840095	0.303103	0.0055774	0.246012	1.43418	2.31659	1.27891	4.19619	0.576883
11493_DYNLL2	finngen_R10_M13_OSTEONECROSIS	Osteonecrosis || id:finngen_R10_M13_OSTEONECROSIS	DYNLL2++DYL2_NA_DYL2	Wald ratio	1	-0.197394	0.70302	0.778879	-1.57531	1.18052	0.820867	0.206943	3.25608	0.998933
11510_APOL1	finngen_R10_M13_OSTEONECROSIS	Osteonecrosis || id:finngen_R10_M13_OSTEONECROSIS	APOL1++Apo_L1	Inverse variance weighted	4	-0.0618296	0.151702	0.683588	-0.359166	0.235507	0.940043	0.698258	1.26555	0.997452
11510_APOL1	finngen_R10_M13_OSTEONECROSIS	Osteonecrosis || id:finngen_R10_M13_OSTEONECROSIS	APOL1++Apo_L1	MR Egger	4	-0.257437	0.227199	0.374726	-0.702747	0.187873	0.77303	0.495223	1.20668	0.994982
11510_APOL1	finngen_R10_M13_OSTEONECROSIS	Osteonecrosis || id:finngen_R10_M13_OSTEONECROSIS	APOL1++Apo_L1	Weighted median	4	-0.109493	0.111477	0.326	-0.327987	0.109002	0.896289	0.720372	1.11516	0.940911
11510_APOL1	finngen_R10_M13_OSTEONECROSIS	Osteonecrosis || id:finngen_R10_M13_OSTEONECROSIS	APOL1++Apo_L1	Weighted mode	4	-0.134209	0.112945	0.320224	-0.355582	0.0871635	0.874407	0.700765	1.09108	0.983835
11514_CD59	finngen_R10_M13_OSTEONECROSIS	Osteonecrosis || id:finngen_R10_M13_OSTEONECROSIS	CD59++CD59_NA_CD59	Inverse variance weighted	3	0.0871767	0.287798	0.761959	-0.476908	0.651262	1.09109	0.620699	1.91796	0.997452
11514_CD59	finngen_R10_M13_OSTEONECROSIS	Osteonecrosis || id:finngen_R10_M13_OSTEONECROSIS	CD59++CD59_NA_CD59	MR Egger	3	0.989437	0.461713	0.277952	0.0844807	1.89439	2.68972	1.08815	6.64852	0.994982
11514_CD59	finngen_R10_M13_OSTEONECROSIS	Osteonecrosis || id:finngen_R10_M13_OSTEONECROSIS	CD59++CD59_NA_CD59	Weighted median	3	0.0857227	0.191555	0.654507	-0.289725	0.46117	1.0895	0.748469	1.58593	0.940911
11514_CD59	finngen_R10_M13_OSTEONECROSIS	Osteonecrosis || id:finngen_R10_M13_OSTEONECROSIS	CD59++CD59_NA_CD59	Weighted mode	3	0.273898	0.210392	0.322728	-0.138471	0.686267	1.31508	0.870688	1.98629	0.983835
11516_FABP1	finngen_R10_M13_OSTEONECROSIS	Osteonecrosis || id:finngen_R10_M13_OSTEONECROSIS	FABP1++FABPL_NA_FABPL	Wald ratio	1	-0.314574	0.331348	0.342428	-0.964016	0.334868	0.7301	0.381358	1.39776	0.950395
11530_HMBS	finngen_R10_M13_OSTEONECROSIS	Osteonecrosis || id:finngen_R10_M13_OSTEONECROSIS	HMBS++HEM3_NA_HEM3	Wald ratio	1	0.125877	0.685699	0.854348	-1.21809	1.46985	1.13414	0.295794	4.34857	0.998933
11540_FOXO3	finngen_R10_M13_OSTEONECROSIS	Osteonecrosis || id:finngen_R10_M13_OSTEONECROSIS	FOXO3++FOXO3A_NA_FOXO3A	Wald ratio	1	-0.149064	0.685464	0.827847	-1.49257	1.19445	0.861514	0.224794	3.30173	0.998933
11543_LIMA1	finngen_R10_M13_OSTEONECROSIS	Osteonecrosis || id:finngen_R10_M13_OSTEONECROSIS	LIMA1++LIMA1_NA_LIMA1	Wald ratio	1	0.503808	0.616813	0.414047	-0.705146	1.71276	1.65501	0.494036	5.54426	0.997314
11547_MUSK	finngen_R10_M13_OSTEONECROSIS	Osteonecrosis || id:finngen_R10_M13_OSTEONECROSIS	MUSK++MUSK_NA_MUSK	Wald ratio	1	0.790185	0.55956	0.157904	-0.306552	1.88692	2.2038	0.73598	6.59902	0.839313
11568_FKBP1B	finngen_R10_M13_OSTEONECROSIS	Osteonecrosis || id:finngen_R10_M13_OSTEONECROSIS	FKBP1B++FKB1B_NA_FKB1B	Inverse variance weighted	2	-0.0134122	0.186674	0.942723	-0.379293	0.352469	0.986677	0.684345	1.42257	0.997452
11606_DNAJB6	finngen_R10_M13_OSTEONECROSIS	Osteonecrosis || id:finngen_R10_M13_OSTEONECROSIS	DNAJB6++DNJB6_NA_DNJB6	Wald ratio	1	-0.134942	0.719553	0.85124	-1.54527	1.27538	0.873766	0.213255	3.58007	0.998933
11615_DAPP1	finngen_R10_M13_OSTEONECROSIS	Osteonecrosis || id:finngen_R10_M13_OSTEONECROSIS	DAPP1++DAPP1_NA_DAPP1	Wald ratio	1	0.189018	0.721082	0.79322	-1.2243	1.60234	1.20806	0.293963	4.96463	0.998933
11616_HSF1	finngen_R10_M13_OSTEONECROSIS	Osteonecrosis || id:finngen_R10_M13_OSTEONECROSIS	HSF1++HSF1_NA_HSF1	Wald ratio	1	-0.520704	0.57087	0.361704	-1.63961	0.598201	0.594102	0.194056	1.81884	0.950395
11636_TAGLN2	finngen_R10_M13_OSTEONECROSIS	Osteonecrosis || id:finngen_R10_M13_OSTEONECROSIS	TAGLN2++Transgelin_2	Wald ratio	1	-0.762575	0.386885	0.0487164	-1.52087	-0.00428115	0.466464	0.218522	0.995728	0.795618
11643_DTX3L	finngen_R10_M13_OSTEONECROSIS	Osteonecrosis || id:finngen_R10_M13_OSTEONECROSIS	DTX3L++DTX3L_NA_DTX3L	Wald ratio	1	0.0923227	0.245508	0.706881	-0.388872	0.573518	1.09672	0.677821	1.7745	0.998933
11646_CHST9	finngen_R10_M13_OSTEONECROSIS	Osteonecrosis || id:finngen_R10_M13_OSTEONECROSIS	CHST9++Carbohydrate_sulfotransferase_9	Inverse variance weighted	4	0.0168659	0.206428	0.934882	-0.387733	0.421464	1.01701	0.678594	1.52419	0.997452
11646_CHST9	finngen_R10_M13_OSTEONECROSIS	Osteonecrosis || id:finngen_R10_M13_OSTEONECROSIS	CHST9++Carbohydrate_sulfotransferase_9	MR Egger	4	0.655657	0.314025	0.172048	0.0401685	1.27115	1.92641	1.04099	3.56493	0.994982
11646_CHST9	finngen_R10_M13_OSTEONECROSIS	Osteonecrosis || id:finngen_R10_M13_OSTEONECROSIS	CHST9++Carbohydrate_sulfotransferase_9	Weighted median	4	0.038062	0.147288	0.796084	-0.250623	0.326747	1.0388	0.778316	1.38645	0.965009
11646_CHST9	finngen_R10_M13_OSTEONECROSIS	Osteonecrosis || id:finngen_R10_M13_OSTEONECROSIS	CHST9++Carbohydrate_sulfotransferase_9	Weighted mode	4	0.168809	0.162658	0.375659	-0.15	0.487618	1.18389	0.860708	1.62843	0.983835
11649_SMAP1	finngen_R10_M13_OSTEONECROSIS	Osteonecrosis || id:finngen_R10_M13_OSTEONECROSIS	SMAP1++SMAP1_NA_SMAP1	Inverse variance weighted	4	0.0826237	0.147318	0.574898	-0.20612	0.371367	1.08613	0.813736	1.44972	0.997452
11649_SMAP1	finngen_R10_M13_OSTEONECROSIS	Osteonecrosis || id:finngen_R10_M13_OSTEONECROSIS	SMAP1++SMAP1_NA_SMAP1	MR Egger	4	0.306684	0.694872	0.702087	-1.05527	1.66863	1.35891	0.3481	5.30492	0.994982
11649_SMAP1	finngen_R10_M13_OSTEONECROSIS	Osteonecrosis || id:finngen_R10_M13_OSTEONECROSIS	SMAP1++SMAP1_NA_SMAP1	Weighted median	4	0.112246	0.11728	0.338527	-0.117622	0.342114	1.11879	0.889032	1.40792	0.940911
11649_SMAP1	finngen_R10_M13_OSTEONECROSIS	Osteonecrosis || id:finngen_R10_M13_OSTEONECROSIS	SMAP1++SMAP1_NA_SMAP1	Weighted mode	4	0.12422	0.115318	0.360298	-0.101803	0.350242	1.13226	0.903207	1.41941	0.983835
11656_EVL	finngen_R10_M13_OSTEONECROSIS	Osteonecrosis || id:finngen_R10_M13_OSTEONECROSIS	EVL++EVL_NA_EVL	Inverse variance weighted	3	0.406873	0.335321	0.224984	-0.250357	1.0641	1.50211	0.778523	2.89823	0.997452
11656_EVL	finngen_R10_M13_OSTEONECROSIS	Osteonecrosis || id:finngen_R10_M13_OSTEONECROSIS	EVL++EVL_NA_EVL	MR Egger	3	1.4071	1.49309	0.518871	-1.51936	4.33355	4.08408	0.218852	76.2142	0.994982
11656_EVL	finngen_R10_M13_OSTEONECROSIS	Osteonecrosis || id:finngen_R10_M13_OSTEONECROSIS	EVL++EVL_NA_EVL	Weighted median	3	0.366163	0.406777	0.368037	-0.43112	1.16345	1.44219	0.649781	3.20095	0.940911
11656_EVL	finngen_R10_M13_OSTEONECROSIS	Osteonecrosis || id:finngen_R10_M13_OSTEONECROSIS	EVL++EVL_NA_EVL	Weighted mode	3	0.302382	0.491577	0.601137	-0.661109	1.26587	1.35308	0.516278	3.54619	0.983835
11659_CLINT1	finngen_R10_M13_OSTEONECROSIS	Osteonecrosis || id:finngen_R10_M13_OSTEONECROSIS	CLINT1++EPN4_NA_EPN4	Wald ratio	1	0.574346	0.728901	0.430719	-0.854301	2.00299	1.77597	0.425581	7.4112	0.998933
11681_AGFG1	finngen_R10_M13_OSTEONECROSIS	Osteonecrosis || id:finngen_R10_M13_OSTEONECROSIS	AGFG1++NUPL_NA_NUPL	Wald ratio	1	-0.0463802	0.403787	0.908554	-0.837802	0.745041	0.954679	0.432661	2.10653	0.998933
11696_CRABP2	finngen_R10_M13_OSTEONECROSIS	Osteonecrosis || id:finngen_R10_M13_OSTEONECROSIS	CRABP2++RABP2_NA_RABP2	Inverse variance weighted	4	0.0369419	0.125926	0.769246	-0.209874	0.283757	1.03763	0.810687	1.32811	0.997452
11696_CRABP2	finngen_R10_M13_OSTEONECROSIS	Osteonecrosis || id:finngen_R10_M13_OSTEONECROSIS	CRABP2++RABP2_NA_RABP2	MR Egger	4	0.0973252	0.326145	0.793538	-0.54192	0.73657	1.10222	0.58163	2.08876	0.994982
11696_CRABP2	finngen_R10_M13_OSTEONECROSIS	Osteonecrosis || id:finngen_R10_M13_OSTEONECROSIS	CRABP2++RABP2_NA_RABP2	Weighted median	4	0.0302452	0.127841	0.812979	-0.220322	0.280813	1.03071	0.80226	1.32421	0.965009
11696_CRABP2	finngen_R10_M13_OSTEONECROSIS	Osteonecrosis || id:finngen_R10_M13_OSTEONECROSIS	CRABP2++RABP2_NA_RABP2	Weighted mode	4	0.0278742	0.135156	0.849809	-0.237032	0.29278	1.02827	0.788966	1.34015	0.985031
11708_LCN1	finngen_R10_M13_OSTEONECROSIS	Osteonecrosis || id:finngen_R10_M13_OSTEONECROSIS	LCN1++LCN1_NA_LCN1	Wald ratio	1	0.267052	0.56987	0.639342	-0.849893	1.384	1.30611	0.427461	3.99083	0.998933
11969_S100A2	finngen_R10_M13_OSTEONECROSIS	Osteonecrosis || id:finngen_R10_M13_OSTEONECROSIS	S100A2++S100A2_NA_S100A2	Inverse variance weighted	2	-0.655569	0.341073	0.0545956	-1.32407	0.0129332	0.519146	0.26605	1.01302	0.997452
12008_CD7	finngen_R10_M13_OSTEONECROSIS	Osteonecrosis || id:finngen_R10_M13_OSTEONECROSIS	CD7++CD7_NA_CD7	Inverse variance weighted	3	0.0862321	0.204913	0.673885	-0.315398	0.487862	1.09006	0.729498	1.62883	0.997452
12008_CD7	finngen_R10_M13_OSTEONECROSIS	Osteonecrosis || id:finngen_R10_M13_OSTEONECROSIS	CD7++CD7_NA_CD7	MR Egger	3	-0.0687726	0.62236	0.929936	-1.2886	1.15105	0.933539	0.275657	3.16152	0.994982
12008_CD7	finngen_R10_M13_OSTEONECROSIS	Osteonecrosis || id:finngen_R10_M13_OSTEONECROSIS	CD7++CD7_NA_CD7	Weighted median	3	0.0730825	0.20644	0.723329	-0.33154	0.477705	1.07582	0.717817	1.61237	0.940911
12008_CD7	finngen_R10_M13_OSTEONECROSIS	Osteonecrosis || id:finngen_R10_M13_OSTEONECROSIS	CD7++CD7_NA_CD7	Weighted mode	3	0.0743198	0.206975	0.753903	-0.331351	0.47999	1.07715	0.717953	1.61606	0.983835
12016_CBL	finngen_R10_M13_OSTEONECROSIS	Osteonecrosis || id:finngen_R10_M13_OSTEONECROSIS	CBL++CBL_NA_CBL	Wald ratio	1	-0.0863053	0.439945	0.844475	-0.948597	0.775987	0.917314	0.387284	2.17274	0.998933
12329_RPS6KA1	finngen_R10_M13_OSTEONECROSIS	Osteonecrosis || id:finngen_R10_M13_OSTEONECROSIS	RPS6KA1++KS6A1_NA_KS6A1	Wald ratio	1	-0.408449	0.380363	0.282894	-1.15396	0.337062	0.664681	0.315386	1.40083	0.929103
12333_RPIA	finngen_R10_M13_OSTEONECROSIS	Osteonecrosis || id:finngen_R10_M13_OSTEONECROSIS	RPIA++RPIA_NA_RPIA	Wald ratio	1	-0.530596	0.303115	0.0800359	-1.1247	0.0635093	0.588254	0.324749	1.06557	0.795618
12334_SHMT1	finngen_R10_M13_OSTEONECROSIS	Osteonecrosis || id:finngen_R10_M13_OSTEONECROSIS	SHMT1++cSHMT_NA_cSHMT	Inverse variance weighted	6	0.00118965	0.0811498	0.988303	-0.157864	0.160243	1.00119	0.853966	1.1738	0.997452
12334_SHMT1	finngen_R10_M13_OSTEONECROSIS	Osteonecrosis || id:finngen_R10_M13_OSTEONECROSIS	SHMT1++cSHMT_NA_cSHMT	MR Egger	6	-0.192847	0.284584	0.535169	-0.750631	0.364938	0.824608	0.472068	1.44042	0.994982
12334_SHMT1	finngen_R10_M13_OSTEONECROSIS	Osteonecrosis || id:finngen_R10_M13_OSTEONECROSIS	SHMT1++cSHMT_NA_cSHMT	Weighted median	6	0.0166911	0.0998261	0.867212	-0.178968	0.21235	1.01683	0.836133	1.23658	0.965009
12334_SHMT1	finngen_R10_M13_OSTEONECROSIS	Osteonecrosis || id:finngen_R10_M13_OSTEONECROSIS	SHMT1++cSHMT_NA_cSHMT	Weighted mode	6	0.0273826	0.0945301	0.783696	-0.157896	0.212662	1.02776	0.853938	1.23697	0.983835
12338_EGFLAM	finngen_R10_M13_OSTEONECROSIS	Osteonecrosis || id:finngen_R10_M13_OSTEONECROSIS	EGFLAM++EGFLA_NA_EGFLA	Inverse variance weighted	3	0.235026	0.227359	0.301265	-0.210597	0.680649	1.26494	0.810101	1.97516	0.997452
12338_EGFLAM	finngen_R10_M13_OSTEONECROSIS	Osteonecrosis || id:finngen_R10_M13_OSTEONECROSIS	EGFLAM++EGFLA_NA_EGFLA	MR Egger	3	0.53778	0.228705	0.255988	0.089518	0.986042	1.7122	1.09365	2.6806	0.994982
12338_EGFLAM	finngen_R10_M13_OSTEONECROSIS	Osteonecrosis || id:finngen_R10_M13_OSTEONECROSIS	EGFLAM++EGFLA_NA_EGFLA	Weighted median	3	0.215869	0.15215	0.155959	-0.0823441	0.514083	1.24094	0.920955	1.6721	0.940911
12338_EGFLAM	finngen_R10_M13_OSTEONECROSIS	Osteonecrosis || id:finngen_R10_M13_OSTEONECROSIS	EGFLAM++EGFLA_NA_EGFLA	Weighted mode	3	0.464163	0.167517	0.109306	0.13583	0.792497	1.59068	1.14549	2.2089	0.983835
12343_ACAP2	finngen_R10_M13_OSTEONECROSIS	Osteonecrosis || id:finngen_R10_M13_OSTEONECROSIS	ACAP2++CENB2_NA_CENB2	Wald ratio	1	0.462053	0.724252	0.523491	-0.95748	1.88159	1.58733	0.383859	6.56391	0.998933
12347_CCM2	finngen_R10_M13_OSTEONECROSIS	Osteonecrosis || id:finngen_R10_M13_OSTEONECROSIS	CCM2++CCM2_NA_CCM2	Wald ratio	1	0.311451	0.616704	0.613541	-0.897288	1.52019	1.36541	0.407674	4.5731	0.998933
12348_SARS2	finngen_R10_M13_OSTEONECROSIS	Osteonecrosis || id:finngen_R10_M13_OSTEONECROSIS	SARS2++SYSM_NA_SYSM	Wald ratio	1	0.26728	0.354511	0.450885	-0.427561	0.96212	1.30641	0.652098	2.61724	0.998933
12356_SRI	finngen_R10_M13_OSTEONECROSIS	Osteonecrosis || id:finngen_R10_M13_OSTEONECROSIS	SRI++Sorcin_NA_Sorcin	Wald ratio	1	-1.04882	0.392198	0.00749045	-1.81753	-0.280113	0.35035	0.162427	0.755698	0.576883
12357_SNAP29	finngen_R10_M13_OSTEONECROSIS	Osteonecrosis || id:finngen_R10_M13_OSTEONECROSIS	SNAP29++SNP29_NA_SNP29	Wald ratio	1	0.164724	0.4953	0.739455	-0.806063	1.13551	1.17907	0.446613	3.11276	0.998933
12361_RRAS2	finngen_R10_M13_OSTEONECROSIS	Osteonecrosis || id:finngen_R10_M13_OSTEONECROSIS	RRAS2++RRAS2_NA_RRAS2	Wald ratio	1	-0.0878187	0.0863703	0.309263	-0.257105	0.0814671	0.915927	0.773287	1.08488	0.929103
12366_CRYGD	finngen_R10_M13_OSTEONECROSIS	Osteonecrosis || id:finngen_R10_M13_OSTEONECROSIS	CRYGD++CRGD_NA_CRGD	Wald ratio	1	0.0642315	0.332224	0.846694	-0.586928	0.715391	1.06634	0.556033	2.04499	0.998933
12370_APOF	finngen_R10_M13_OSTEONECROSIS	Osteonecrosis || id:finngen_R10_M13_OSTEONECROSIS	APOF++Apo_F	Inverse variance weighted	4	-0.175934	0.219785	0.423433	-0.606713	0.254846	0.838673	0.54514	1.29026	0.997452
12370_APOF	finngen_R10_M13_OSTEONECROSIS	Osteonecrosis || id:finngen_R10_M13_OSTEONECROSIS	APOF++Apo_F	MR Egger	4	0.408092	0.535289	0.525477	-0.641075	1.45726	1.50395	0.526726	4.29417	0.994982
12370_APOF	finngen_R10_M13_OSTEONECROSIS	Osteonecrosis || id:finngen_R10_M13_OSTEONECROSIS	APOF++Apo_F	Weighted median	4	-0.153482	0.240043	0.522567	-0.623966	0.317002	0.857716	0.535815	1.37301	0.940911
12370_APOF	finngen_R10_M13_OSTEONECROSIS	Osteonecrosis || id:finngen_R10_M13_OSTEONECROSIS	APOF++Apo_F	Weighted mode	4	-0.00697908	0.242423	0.978841	-0.482128	0.46817	0.993045	0.617468	1.59707	0.997759
12376_CDKN2D	finngen_R10_M13_OSTEONECROSIS	Osteonecrosis || id:finngen_R10_M13_OSTEONECROSIS	CDKN2D++p19_INK4d	Wald ratio	1	0.995935	0.472634	0.0351001	0.0695726	1.9223	2.70725	1.07205	6.83665	0.795618
12378_TAPBP	finngen_R10_M13_OSTEONECROSIS	Osteonecrosis || id:finngen_R10_M13_OSTEONECROSIS	TAPBP++TPSN_NA_TPSN	Inverse variance weighted	2	0.0458007	0.286234	0.872872	-0.515219	0.60682	1.04687	0.59737	1.83459	0.997452
12381_CBR1	finngen_R10_M13_OSTEONECROSIS	Osteonecrosis || id:finngen_R10_M13_OSTEONECROSIS	CBR1++CBR1_NA_CBR1	Inverse variance weighted	4	-0.021714	0.195612	0.911612	-0.405113	0.361685	0.97852	0.666901	1.43575	0.997452
12381_CBR1	finngen_R10_M13_OSTEONECROSIS	Osteonecrosis || id:finngen_R10_M13_OSTEONECROSIS	CBR1++CBR1_NA_CBR1	MR Egger	4	-0.204263	0.270358	0.52879	-0.734164	0.325639	0.815248	0.479906	1.38491	0.994982
12381_CBR1	finngen_R10_M13_OSTEONECROSIS	Osteonecrosis || id:finngen_R10_M13_OSTEONECROSIS	CBR1++CBR1_NA_CBR1	Weighted median	4	-0.0810948	0.199973	0.685088	-0.473041	0.310852	0.922106	0.623104	1.36459	0.940911
12381_CBR1	finngen_R10_M13_OSTEONECROSIS	Osteonecrosis || id:finngen_R10_M13_OSTEONECROSIS	CBR1++CBR1_NA_CBR1	Weighted mode	4	-0.0806872	0.216036	0.733616	-0.504118	0.342743	0.922482	0.604038	1.40881	0.983835
12386_RNPEP	finngen_R10_M13_OSTEONECROSIS	Osteonecrosis || id:finngen_R10_M13_OSTEONECROSIS	RNPEP++AMPB_NA_AMPB	Inverse variance weighted	5	-0.0674688	0.120373	0.57514	-0.3034	0.168463	0.934757	0.738304	1.18348	0.997452
12386_RNPEP	finngen_R10_M13_OSTEONECROSIS	Osteonecrosis || id:finngen_R10_M13_OSTEONECROSIS	RNPEP++AMPB_NA_AMPB	MR Egger	5	-0.360306	0.298261	0.313581	-0.944898	0.224286	0.697463	0.388719	1.25143	0.994982
12386_RNPEP	finngen_R10_M13_OSTEONECROSIS	Osteonecrosis || id:finngen_R10_M13_OSTEONECROSIS	RNPEP++AMPB_NA_AMPB	Weighted median	5	-0.0844359	0.126409	0.504159	-0.332197	0.163325	0.919031	0.717346	1.17742	0.940911
12386_RNPEP	finngen_R10_M13_OSTEONECROSIS	Osteonecrosis || id:finngen_R10_M13_OSTEONECROSIS	RNPEP++AMPB_NA_AMPB	Weighted mode	5	-0.125019	0.138588	0.418019	-0.396653	0.146614	0.88248	0.672568	1.15791	0.983835
12387_PDLIM4	finngen_R10_M13_OSTEONECROSIS	Osteonecrosis || id:finngen_R10_M13_OSTEONECROSIS	PDLIM4++PDLI4_NA_PDLI4	Wald ratio	1	0.0188966	0.252574	0.940361	-0.476148	0.513941	1.01908	0.621172	1.67187	0.998933
12395_DARS2	finngen_R10_M13_OSTEONECROSIS	Osteonecrosis || id:finngen_R10_M13_OSTEONECROSIS	DARS2++SYDM_NA_SYDM	Wald ratio	1	-0.639882	0.455402	0.159994	-1.53247	0.252707	0.527355	0.216001	1.28751	0.839313
12396_HIBCH	finngen_R10_M13_OSTEONECROSIS	Osteonecrosis || id:finngen_R10_M13_OSTEONECROSIS	HIBCH++HIBCH_NA_HIBCH	Inverse variance weighted	5	0.00738479	0.109054	0.946011	-0.206361	0.22113	1.00741	0.81354	1.24749	0.997452
12396_HIBCH	finngen_R10_M13_OSTEONECROSIS	Osteonecrosis || id:finngen_R10_M13_OSTEONECROSIS	HIBCH++HIBCH_NA_HIBCH	MR Egger	5	-0.0570458	0.221131	0.813113	-0.490463	0.376372	0.944551	0.612343	1.45699	0.994982
12396_HIBCH	finngen_R10_M13_OSTEONECROSIS	Osteonecrosis || id:finngen_R10_M13_OSTEONECROSIS	HIBCH++HIBCH_NA_HIBCH	Weighted median	5	0.00645582	0.108216	0.952429	-0.205648	0.21856	1.00648	0.81412	1.24428	0.973699
12396_HIBCH	finngen_R10_M13_OSTEONECROSIS	Osteonecrosis || id:finngen_R10_M13_OSTEONECROSIS	HIBCH++HIBCH_NA_HIBCH	Weighted mode	5	0.00401894	0.11619	0.974064	-0.223714	0.231752	1.00403	0.799544	1.26081	0.997759
12399_CCDC50	finngen_R10_M13_OSTEONECROSIS	Osteonecrosis || id:finngen_R10_M13_OSTEONECROSIS	CCDC50++CCD50_NA_CCD50	Wald ratio	1	0.560436	0.717677	0.434859	-0.84621	1.96708	1.75144	0.429038	7.14979	0.998933
12401_STAMBPL1	finngen_R10_M13_OSTEONECROSIS	Osteonecrosis || id:finngen_R10_M13_OSTEONECROSIS	STAMBPL1++STALP_NA_STALP	Inverse variance weighted	2	0.372594	0.30455	0.22117	-0.224325	0.969513	1.4515	0.799056	2.63666	0.997452
12411_MAX	finngen_R10_M13_OSTEONECROSIS	Osteonecrosis || id:finngen_R10_M13_OSTEONECROSIS	MAX++MAX_NA_MAX	Wald ratio	1	-0.171547	0.206558	0.406253	-0.576401	0.233306	0.84236	0.561917	1.26277	0.99439
12422_ALOX15B	finngen_R10_M13_OSTEONECROSIS	Osteonecrosis || id:finngen_R10_M13_OSTEONECROSIS	ALOX15B++LX15B_NA_LX15B	Wald ratio	1	0.11041	0.537829	0.837347	-0.943734	1.16455	1.11674	0.389172	3.20449	0.998933
12424_THYN1	finngen_R10_M13_OSTEONECROSIS	Osteonecrosis || id:finngen_R10_M13_OSTEONECROSIS	THYN1++THYN1_NA_THYN1	Wald ratio	1	0.072326	0.775367	0.925681	-1.44739	1.59204	1.07501	0.235183	4.91379	0.998933
12428_LYPLAL1	finngen_R10_M13_OSTEONECROSIS	Osteonecrosis || id:finngen_R10_M13_OSTEONECROSIS	LYPLAL1++LYPL1_NA_LYPL1	Wald ratio	1	0.131067	0.3968	0.741166	-0.646661	0.908795	1.14004	0.523792	2.48133	0.998933
12431_PELO	finngen_R10_M13_OSTEONECROSIS	Osteonecrosis || id:finngen_R10_M13_OSTEONECROSIS	PELO++PELO_NA_PELO	Wald ratio	1	0.309337	0.896422	0.730035	-1.44765	2.06632	1.36252	0.235122	7.89574	0.998933
12432_CACYBP	finngen_R10_M13_OSTEONECROSIS	Osteonecrosis || id:finngen_R10_M13_OSTEONECROSIS	CACYBP++CYBP_NA_CYBP	Wald ratio	1	-0.498257	0.295113	0.0913425	-1.07668	0.0801651	0.607589	0.340725	1.08347	0.795618
12436_GSTO1	finngen_R10_M13_OSTEONECROSIS	Osteonecrosis || id:finngen_R10_M13_OSTEONECROSIS	GSTO1++GST_omega_1	Inverse variance weighted	8	-0.0296438	0.0891596	0.739526	-0.204397	0.145109	0.970791	0.815139	1.15617	0.997452
12436_GSTO1	finngen_R10_M13_OSTEONECROSIS	Osteonecrosis || id:finngen_R10_M13_OSTEONECROSIS	GSTO1++GST_omega_1	MR Egger	8	-0.0986737	0.204481	0.64651	-0.499456	0.302109	0.906038	0.606861	1.35271	0.994982
12436_GSTO1	finngen_R10_M13_OSTEONECROSIS	Osteonecrosis || id:finngen_R10_M13_OSTEONECROSIS	GSTO1++GST_omega_1	Weighted median	8	-0.016028	0.105734	0.879512	-0.223267	0.191211	0.9841	0.799901	1.21072	0.965009
12436_GSTO1	finngen_R10_M13_OSTEONECROSIS	Osteonecrosis || id:finngen_R10_M13_OSTEONECROSIS	GSTO1++GST_omega_1	Weighted mode	8	-0.00846989	0.109019	0.940247	-0.222148	0.205208	0.991566	0.800797	1.22778	0.997759
12437_ULK3	finngen_R10_M13_OSTEONECROSIS	Osteonecrosis || id:finngen_R10_M13_OSTEONECROSIS	ULK3++ULK3_NA_ULK3	Wald ratio	1	-0.412875	0.44501	0.353518	-1.28509	0.459346	0.661745	0.276624	1.58304	0.950395
12438_MPG	finngen_R10_M13_OSTEONECROSIS	Osteonecrosis || id:finngen_R10_M13_OSTEONECROSIS	MPG++3MG_NA_3MG	Wald ratio	1	0.670199	0.388509	0.0845175	-0.0912781	1.43168	1.95463	0.912764	4.18571	0.795618
12445_ANKRD27	finngen_R10_M13_OSTEONECROSIS	Osteonecrosis || id:finngen_R10_M13_OSTEONECROSIS	ANKRD27++ANR27_NA_ANR27	Wald ratio	1	0.428803	0.696084	0.537881	-0.935523	1.79313	1.53542	0.392381	6.00822	0.998933
12449_PPIH	finngen_R10_M13_OSTEONECROSIS	Osteonecrosis || id:finngen_R10_M13_OSTEONECROSIS	PPIH++PPIH_NA_PPIH	Inverse variance weighted	3	0.0502223	0.109666	0.646985	-0.164724	0.265168	1.0515	0.848128	1.30365	0.997452
12449_PPIH	finngen_R10_M13_OSTEONECROSIS	Osteonecrosis || id:finngen_R10_M13_OSTEONECROSIS	PPIH++PPIH_NA_PPIH	MR Egger	3	0.0659982	0.206087	0.802696	-0.337933	0.46993	1.06822	0.713243	1.59988	0.994982
12449_PPIH	finngen_R10_M13_OSTEONECROSIS	Osteonecrosis || id:finngen_R10_M13_OSTEONECROSIS	PPIH++PPIH_NA_PPIH	Weighted median	3	0.0517923	0.113555	0.648318	-0.170775	0.274359	1.05316	0.843011	1.31569	0.940911
12449_PPIH	finngen_R10_M13_OSTEONECROSIS	Osteonecrosis || id:finngen_R10_M13_OSTEONECROSIS	PPIH++PPIH_NA_PPIH	Weighted mode	3	0.0523622	0.116457	0.69701	-0.175893	0.280617	1.05376	0.838708	1.32395	0.983835
12450_PMVK	finngen_R10_M13_OSTEONECROSIS	Osteonecrosis || id:finngen_R10_M13_OSTEONECROSIS	PMVK++PMVK_NA_PMVK	Inverse variance weighted	3	0.085862	0.384011	0.823074	-0.666799	0.838523	1.08966	0.513349	2.31295	0.997452
12450_PMVK	finngen_R10_M13_OSTEONECROSIS	Osteonecrosis || id:finngen_R10_M13_OSTEONECROSIS	PMVK++PMVK_NA_PMVK	MR Egger	3	0.193874	1.53234	0.91988	-2.80951	3.19726	1.21394	0.0602342	24.4654	0.994982
12450_PMVK	finngen_R10_M13_OSTEONECROSIS	Osteonecrosis || id:finngen_R10_M13_OSTEONECROSIS	PMVK++PMVK_NA_PMVK	Weighted median	3	0.0748764	0.463764	0.871736	-0.834102	0.983854	1.07775	0.434264	2.67475	0.965009
12450_PMVK	finngen_R10_M13_OSTEONECROSIS	Osteonecrosis || id:finngen_R10_M13_OSTEONECROSIS	PMVK++PMVK_NA_PMVK	Weighted mode	3	0.0143265	0.550846	0.981612	-1.06533	1.09398	1.01443	0.344614	2.98615	0.997759
12457_ADI1	finngen_R10_M13_OSTEONECROSIS	Osteonecrosis || id:finngen_R10_M13_OSTEONECROSIS	ADI1++MTND_NA_MTND	Wald ratio	1	-0.00383317	0.39248	0.992208	-0.773093	0.765427	0.996174	0.461583	2.14991	0.998933
12459_PLEKHA1	finngen_R10_M13_OSTEONECROSIS	Osteonecrosis || id:finngen_R10_M13_OSTEONECROSIS	PLEKHA1++PKHA1_NA_PKHA1	Inverse variance weighted	4	0.0321222	0.150378	0.830852	-0.262619	0.326863	1.03264	0.769035	1.38661	0.997452
12459_PLEKHA1	finngen_R10_M13_OSTEONECROSIS	Osteonecrosis || id:finngen_R10_M13_OSTEONECROSIS	PLEKHA1++PKHA1_NA_PKHA1	MR Egger	4	0.134293	0.273013	0.671485	-0.400813	0.669399	1.14373	0.669775	1.95306	0.994982
12459_PLEKHA1	finngen_R10_M13_OSTEONECROSIS	Osteonecrosis || id:finngen_R10_M13_OSTEONECROSIS	PLEKHA1++PKHA1_NA_PKHA1	Weighted median	4	0.0323697	0.12639	0.797866	-0.215355	0.280094	1.0329	0.806255	1.32325	0.965009
12459_PLEKHA1	finngen_R10_M13_OSTEONECROSIS	Osteonecrosis || id:finngen_R10_M13_OSTEONECROSIS	PLEKHA1++PKHA1_NA_PKHA1	Weighted mode	4	0.0390933	0.133882	0.789317	-0.223316	0.301503	1.03987	0.799862	1.35189	0.983835
12469_MAPRE1	finngen_R10_M13_OSTEONECROSIS	Osteonecrosis || id:finngen_R10_M13_OSTEONECROSIS	MAPRE1++MARE1_NA_MARE1	Wald ratio	1	-0.432529	0.620747	0.485936	-1.64919	0.784136	0.648866	0.192205	2.19051	0.998933
12475_CLIC5	finngen_R10_M13_OSTEONECROSIS	Osteonecrosis || id:finngen_R10_M13_OSTEONECROSIS	CLIC5++CLIC5_NA_CLIC5	Inverse variance weighted	6	-0.0929421	0.152124	0.541223	-0.391104	0.20522	0.911246	0.67631	1.2278	0.997452
12475_CLIC5	finngen_R10_M13_OSTEONECROSIS	Osteonecrosis || id:finngen_R10_M13_OSTEONECROSIS	CLIC5++CLIC5_NA_CLIC5	MR Egger	6	-0.0792639	0.204206	0.717672	-0.479507	0.320979	0.923796	0.619089	1.37848	0.994982
12475_CLIC5	finngen_R10_M13_OSTEONECROSIS	Osteonecrosis || id:finngen_R10_M13_OSTEONECROSIS	CLIC5++CLIC5_NA_CLIC5	Weighted median	6	-0.0634841	0.166896	0.703662	-0.3906	0.263632	0.938489	0.676651	1.30165	0.940911
12475_CLIC5	finngen_R10_M13_OSTEONECROSIS	Osteonecrosis || id:finngen_R10_M13_OSTEONECROSIS	CLIC5++CLIC5_NA_CLIC5	Weighted mode	6	-0.0584763	0.166647	0.739964	-0.385104	0.268151	0.943201	0.68038	1.30754	0.983835
12486_GLRX2	finngen_R10_M13_OSTEONECROSIS	Osteonecrosis || id:finngen_R10_M13_OSTEONECROSIS	GLRX2++GLRX2_NA_GLRX2	Inverse variance weighted	3	-0.368875	0.413573	0.372434	-1.17948	0.441728	0.691512	0.307439	1.55539	0.997452
12486_GLRX2	finngen_R10_M13_OSTEONECROSIS	Osteonecrosis || id:finngen_R10_M13_OSTEONECROSIS	GLRX2++GLRX2_NA_GLRX2	MR Egger	3	0.0360858	0.607499	0.962229	-1.15461	1.22678	1.03674	0.31518	3.41025	0.994982
12486_GLRX2	finngen_R10_M13_OSTEONECROSIS	Osteonecrosis || id:finngen_R10_M13_OSTEONECROSIS	GLRX2++GLRX2_NA_GLRX2	Weighted median	3	-0.27766	0.265432	0.29553	-0.797907	0.242587	0.757554	0.450271	1.27454	0.940911
12486_GLRX2	finngen_R10_M13_OSTEONECROSIS	Osteonecrosis || id:finngen_R10_M13_OSTEONECROSIS	GLRX2++GLRX2_NA_GLRX2	Weighted mode	3	-0.189014	0.285201	0.575656	-0.748009	0.36998	0.827775	0.473308	1.44771	0.983835
12494_GABARAPL2	finngen_R10_M13_OSTEONECROSIS	Osteonecrosis || id:finngen_R10_M13_OSTEONECROSIS	GABARAPL2++GBRL2_NA_GBRL2	Wald ratio	1	-0.457874	0.410308	0.264453	-1.26208	0.346329	0.632627	0.283066	1.41387	0.929103
12517_PDCD5	finngen_R10_M13_OSTEONECROSIS	Osteonecrosis || id:finngen_R10_M13_OSTEONECROSIS	PDCD5++TFAR19_NA_TFAR19	Inverse variance weighted	4	0.0853128	0.123046	0.488095	-0.155857	0.326482	1.08906	0.855682	1.38608	0.997452
12517_PDCD5	finngen_R10_M13_OSTEONECROSIS	Osteonecrosis || id:finngen_R10_M13_OSTEONECROSIS	PDCD5++TFAR19_NA_TFAR19	MR Egger	4	0.388721	0.412663	0.445637	-0.420099	1.19754	1.47509	0.656982	3.31196	0.994982
12517_PDCD5	finngen_R10_M13_OSTEONECROSIS	Osteonecrosis || id:finngen_R10_M13_OSTEONECROSIS	PDCD5++TFAR19_NA_TFAR19	Weighted median	4	0.101817	0.127826	0.425724	-0.148721	0.352355	1.10718	0.861809	1.42241	0.940911
12517_PDCD5	finngen_R10_M13_OSTEONECROSIS	Osteonecrosis || id:finngen_R10_M13_OSTEONECROSIS	PDCD5++TFAR19_NA_TFAR19	Weighted mode	4	0.112614	0.131339	0.454244	-0.14481	0.370038	1.1192	0.865187	1.44779	0.983835
12522_RAD23B	finngen_R10_M13_OSTEONECROSIS	Osteonecrosis || id:finngen_R10_M13_OSTEONECROSIS	RAD23B++RD23B_NA_RD23B	Wald ratio	1	-0.75178	0.775315	0.332224	-2.2714	0.767838	0.471526	0.103168	2.1551	0.950395
12524_SAT2	finngen_R10_M13_OSTEONECROSIS	Osteonecrosis || id:finngen_R10_M13_OSTEONECROSIS	SAT2++SAT2_NA_SAT2	Inverse variance weighted	4	-0.124164	0.179616	0.489392	-0.476211	0.227883	0.883235	0.621133	1.25594	0.997452
12524_SAT2	finngen_R10_M13_OSTEONECROSIS	Osteonecrosis || id:finngen_R10_M13_OSTEONECROSIS	SAT2++SAT2_NA_SAT2	MR Egger	4	0.331443	0.33343	0.424951	-0.32208	0.984965	1.39298	0.72464	2.67772	0.994982
12524_SAT2	finngen_R10_M13_OSTEONECROSIS	Osteonecrosis || id:finngen_R10_M13_OSTEONECROSIS	SAT2++SAT2_NA_SAT2	Weighted median	4	-0.0668046	0.169864	0.694111	-0.399738	0.266129	0.935378	0.670495	1.3049	0.940911
12524_SAT2	finngen_R10_M13_OSTEONECROSIS	Osteonecrosis || id:finngen_R10_M13_OSTEONECROSIS	SAT2++SAT2_NA_SAT2	Weighted mode	4	-0.0149074	0.183993	0.940527	-0.375533	0.345718	0.985203	0.686923	1.413	0.997759
12549_HPGDS	finngen_R10_M13_OSTEONECROSIS	Osteonecrosis || id:finngen_R10_M13_OSTEONECROSIS	HPGDS++PTGD2_NA_PTGD2	Inverse variance weighted	9	0.0429513	0.0610163	0.481475	-0.0766405	0.162543	1.04389	0.926223	1.1765	0.997452
12549_HPGDS	finngen_R10_M13_OSTEONECROSIS	Osteonecrosis || id:finngen_R10_M13_OSTEONECROSIS	HPGDS++PTGD2_NA_PTGD2	MR Egger	9	0.0457311	0.0959954	0.648308	-0.14242	0.233882	1.04679	0.867257	1.2635	0.994982
12549_HPGDS	finngen_R10_M13_OSTEONECROSIS	Osteonecrosis || id:finngen_R10_M13_OSTEONECROSIS	HPGDS++PTGD2_NA_PTGD2	Weighted median	9	0.0484608	0.0655872	0.459982	-0.0800901	0.177012	1.04965	0.923033	1.19365	0.940911
12549_HPGDS	finngen_R10_M13_OSTEONECROSIS	Osteonecrosis || id:finngen_R10_M13_OSTEONECROSIS	HPGDS++PTGD2_NA_PTGD2	Weighted mode	9	0.0436719	0.0649067	0.520007	-0.0835453	0.170889	1.04464	0.919849	1.18636	0.983835
12556_UBE2C	finngen_R10_M13_OSTEONECROSIS	Osteonecrosis || id:finngen_R10_M13_OSTEONECROSIS	UBE2C++UBE2C_NA_UBE2C	Wald ratio	1	-0.0700269	0.271135	0.796196	-0.601452	0.461398	0.932369	0.548015	1.58629	0.998933
12558_UBASH3B	finngen_R10_M13_OSTEONECROSIS	Osteonecrosis || id:finngen_R10_M13_OSTEONECROSIS	UBASH3B++UBS3B_NA_UBS3B	Inverse variance weighted	2	0.0727825	0.293483	0.804138	-0.502444	0.648009	1.0755	0.60505	1.91173	0.997452
12560_NT5C	finngen_R10_M13_OSTEONECROSIS	Osteonecrosis || id:finngen_R10_M13_OSTEONECROSIS	NT5C++NT5C_NA_NT5C	Inverse variance weighted	5	-0.138771	0.116149	0.232177	-0.366424	0.0888809	0.870427	0.693209	1.09295	0.997452
12560_NT5C	finngen_R10_M13_OSTEONECROSIS	Osteonecrosis || id:finngen_R10_M13_OSTEONECROSIS	NT5C++NT5C_NA_NT5C	MR Egger	5	-0.0950114	0.147188	0.564569	-0.383501	0.193478	0.909363	0.681472	1.21346	0.994982
12560_NT5C	finngen_R10_M13_OSTEONECROSIS	Osteonecrosis || id:finngen_R10_M13_OSTEONECROSIS	NT5C++NT5C_NA_NT5C	Weighted median	5	-0.092673	0.126693	0.464486	-0.34099	0.155644	0.911492	0.711066	1.16841	0.940911
12560_NT5C	finngen_R10_M13_OSTEONECROSIS	Osteonecrosis || id:finngen_R10_M13_OSTEONECROSIS	NT5C++NT5C_NA_NT5C	Weighted mode	5	-0.0815617	0.139882	0.591133	-0.35573	0.192606	0.921676	0.700662	1.21241	0.983835
12563_TNFAIP8	finngen_R10_M13_OSTEONECROSIS	Osteonecrosis || id:finngen_R10_M13_OSTEONECROSIS	TNFAIP8++TFIP8_NA_TFIP8	Inverse variance weighted	2	-0.0625283	0.261514	0.811027	-0.575096	0.450039	0.939386	0.562651	1.56837	0.997452
12569_CCT5	finngen_R10_M13_OSTEONECROSIS	Osteonecrosis || id:finngen_R10_M13_OSTEONECROSIS	CCT5++TCP_1_epsilon	Wald ratio	1	-0.426093	0.733268	0.561182	-1.8633	1.01111	0.653056	0.15516	2.74866	0.998933
12571_ARL3	finngen_R10_M13_OSTEONECROSIS	Osteonecrosis || id:finngen_R10_M13_OSTEONECROSIS	ARL3++ARL3_NA_ARL3	Inverse variance weighted	2	-0.0946599	0.358727	0.791875	-0.797765	0.608445	0.909682	0.450334	1.83757	0.997452
12573_TRIM3	finngen_R10_M13_OSTEONECROSIS	Osteonecrosis || id:finngen_R10_M13_OSTEONECROSIS	TRIM3++TRIM3_NA_TRIM3	Wald ratio	1	0.0210366	0.403237	0.958394	-0.769308	0.811381	1.02126	0.463334	2.25102	0.998933
12575_MTHFD1	finngen_R10_M13_OSTEONECROSIS	Osteonecrosis || id:finngen_R10_M13_OSTEONECROSIS	MTHFD1++C1TC_NA_C1TC	Inverse variance weighted	3	-0.154647	0.313663	0.621987	-0.769427	0.460133	0.856717	0.463278	1.58428	0.997452
12575_MTHFD1	finngen_R10_M13_OSTEONECROSIS	Osteonecrosis || id:finngen_R10_M13_OSTEONECROSIS	MTHFD1++C1TC_NA_C1TC	MR Egger	3	-6.16207	4.60365	0.40848	-15.1852	2.86109	0.00210788	2.54178e-07	17.4805	0.994982
12575_MTHFD1	finngen_R10_M13_OSTEONECROSIS	Osteonecrosis || id:finngen_R10_M13_OSTEONECROSIS	MTHFD1++C1TC_NA_C1TC	Weighted median	3	-0.127562	0.32191	0.691908	-0.758507	0.503382	0.880238	0.468365	1.65431	0.940911
12575_MTHFD1	finngen_R10_M13_OSTEONECROSIS	Osteonecrosis || id:finngen_R10_M13_OSTEONECROSIS	MTHFD1++C1TC_NA_C1TC	Weighted mode	3	0.00854383	0.358765	0.983163	-0.694637	0.711724	1.00858	0.499256	2.0375	0.997759
12594_GCA	finngen_R10_M13_OSTEONECROSIS	Osteonecrosis || id:finngen_R10_M13_OSTEONECROSIS	GCA++GRAN_NA_GRAN	Inverse variance weighted	2	0.0255238	0.127407	0.841221	-0.224195	0.275242	1.02585	0.79916	1.31685	0.997452
12612_PSMB1	finngen_R10_M13_OSTEONECROSIS	Osteonecrosis || id:finngen_R10_M13_OSTEONECROSIS	PSMB1++PSB1_NA_PSB1	Inverse variance weighted	2	0.017216	0.270288	0.949213	-0.512549	0.546981	1.01737	0.598967	1.72803	0.997452
12616_NRBP1	finngen_R10_M13_OSTEONECROSIS	Osteonecrosis || id:finngen_R10_M13_OSTEONECROSIS	NRBP1++NRBP_NA_NRBP	Wald ratio	1	-0.314781	0.755809	0.677057	-1.79617	1.16661	0.729948	0.165934	3.21107	0.998933
12633_PTPN9	finngen_R10_M13_OSTEONECROSIS	Osteonecrosis || id:finngen_R10_M13_OSTEONECROSIS	PTPN9++PTN9_NA_PTN9	Wald ratio	1	-1.04683	0.566815	0.064766	-2.15779	0.0641237	0.351048	0.11558	1.06622	0.795618
12635_TRDMT1	finngen_R10_M13_OSTEONECROSIS	Osteonecrosis || id:finngen_R10_M13_OSTEONECROSIS	TRDMT1++TRDMT_NA_TRDMT	Inverse variance weighted	4	0.0178473	0.112255	0.873678	-0.202173	0.237868	1.01801	0.816953	1.26854	0.997452
12635_TRDMT1	finngen_R10_M13_OSTEONECROSIS	Osteonecrosis || id:finngen_R10_M13_OSTEONECROSIS	TRDMT1++TRDMT_NA_TRDMT	MR Egger	4	0.0698216	0.194546	0.75402	-0.311488	0.451131	1.07232	0.732356	1.57009	0.994982
12635_TRDMT1	finngen_R10_M13_OSTEONECROSIS	Osteonecrosis || id:finngen_R10_M13_OSTEONECROSIS	TRDMT1++TRDMT_NA_TRDMT	Weighted median	4	0.0270161	0.114786	0.813928	-0.197964	0.251996	1.02738	0.8204	1.28659	0.965009
12635_TRDMT1	finngen_R10_M13_OSTEONECROSIS	Osteonecrosis || id:finngen_R10_M13_OSTEONECROSIS	TRDMT1++TRDMT_NA_TRDMT	Weighted mode	4	0.027878	0.113133	0.821258	-0.193863	0.249618	1.02827	0.823771	1.28354	0.983835
12637_CRAT	finngen_R10_M13_OSTEONECROSIS	Osteonecrosis || id:finngen_R10_M13_OSTEONECROSIS	CRAT++CACP_NA_CACP	Wald ratio	1	0.185714	0.470548	0.693082	-0.73656	1.10799	1.20408	0.478758	3.02826	0.998933
12641_INPP5B	finngen_R10_M13_OSTEONECROSIS	Osteonecrosis || id:finngen_R10_M13_OSTEONECROSIS	INPP5B++I5P2_NA_I5P2	Inverse variance weighted	2	-0.0811988	0.220221	0.712341	-0.512832	0.350435	0.92201	0.598797	1.41968	0.997452
12643_ARRB1	finngen_R10_M13_OSTEONECROSIS	Osteonecrosis || id:finngen_R10_M13_OSTEONECROSIS	ARRB1++ARRB1_NA_ARRB1	Wald ratio	1	0.742629	0.609648	0.223176	-0.452282	1.93754	2.10145	0.636174	6.94165	0.929103
12646_RPE	finngen_R10_M13_OSTEONECROSIS	Osteonecrosis || id:finngen_R10_M13_OSTEONECROSIS	RPE++RPE_NA_RPE	Wald ratio	1	-0.170277	0.479708	0.722619	-1.11051	0.76995	0.843431	0.329393	2.15966	0.998933
12656_KLC1	finngen_R10_M13_OSTEONECROSIS	Osteonecrosis || id:finngen_R10_M13_OSTEONECROSIS	KLC1++KLC1_NA_KLC1	Wald ratio	1	-0.115895	0.413797	0.779418	-0.926937	0.695147	0.890569	0.395764	2.004	0.998933
12662_ECH1	finngen_R10_M13_OSTEONECROSIS	Osteonecrosis || id:finngen_R10_M13_OSTEONECROSIS	ECH1++ECH1_NA_ECH1	Inverse variance weighted	2	-0.107516	0.13418	0.422969	-0.370509	0.155477	0.898062	0.690383	1.16821	0.997452
12677_FLII	finngen_R10_M13_OSTEONECROSIS	Osteonecrosis || id:finngen_R10_M13_OSTEONECROSIS	FLII++FLII_NA_FLII	Wald ratio	1	0.595403	0.484573	0.219179	-0.354361	1.54517	1.81376	0.701622	4.68875	0.929103
12685_HOMER2	finngen_R10_M13_OSTEONECROSIS	Osteonecrosis || id:finngen_R10_M13_OSTEONECROSIS	HOMER2++HOME2_NA_HOME2	Wald ratio	1	0.292606	0.56885	0.606986	-0.82234	1.40755	1.33991	0.439402	4.08594	0.998933
12686_MPST	finngen_R10_M13_OSTEONECROSIS	Osteonecrosis || id:finngen_R10_M13_OSTEONECROSIS	MPST++THTM_NA_THTM	Inverse variance weighted	2	0.0633997	0.521735	0.903282	-0.959201	1.086	1.06545	0.383199	2.9624	0.997452
12687_DECR1	finngen_R10_M13_OSTEONECROSIS	Osteonecrosis || id:finngen_R10_M13_OSTEONECROSIS	DECR1++DECR_NA_DECR	Inverse variance weighted	2	-0.354834	1.04349	0.733822	-2.40007	1.6904	0.70129	0.0907115	5.42166	0.997452
12689_ARPC1B	finngen_R10_M13_OSTEONECROSIS	Osteonecrosis || id:finngen_R10_M13_OSTEONECROSIS	ARPC1B++ARC1B_NA_ARC1B	Wald ratio	1	0.172256	0.380471	0.650734	-0.573467	0.917978	1.18798	0.563568	2.50422	0.998933
12697_PIP4K2A	finngen_R10_M13_OSTEONECROSIS	Osteonecrosis || id:finngen_R10_M13_OSTEONECROSIS	PIP4K2A++PI42A_NA_PI42A	Wald ratio	1	0.48332	0.339884	0.155021	-0.182852	1.14949	1.62145	0.832892	3.15659	0.839313
12703_NEK7	finngen_R10_M13_OSTEONECROSIS	Osteonecrosis || id:finngen_R10_M13_OSTEONECROSIS	NEK7++NEK7_NA_NEK7	Wald ratio	1	0.0923702	0.359529	0.797241	-0.612308	0.797048	1.09677	0.542098	2.21898	0.998933
12714_AP1G2	finngen_R10_M13_OSTEONECROSIS	Osteonecrosis || id:finngen_R10_M13_OSTEONECROSIS	AP1G2++AP1G2_NA_AP1G2	Inverse variance weighted (multiplicative random effects)	3	-0.0174063	0.319527	0.956557	-0.643679	0.608866	0.982744	0.525356	1.83835	0.997452
12714_AP1G2	finngen_R10_M13_OSTEONECROSIS	Osteonecrosis || id:finngen_R10_M13_OSTEONECROSIS	AP1G2++AP1G2_NA_AP1G2	MR Egger	3	0.662876	0.651283	0.494384	-0.613638	1.93939	1.94036	0.541378	6.9545	0.994982
12714_AP1G2	finngen_R10_M13_OSTEONECROSIS	Osteonecrosis || id:finngen_R10_M13_OSTEONECROSIS	AP1G2++AP1G2_NA_AP1G2	Weighted median	3	0.0296317	0.152681	0.846117	-0.269624	0.328887	1.03008	0.763667	1.38942	0.965009
12714_AP1G2	finngen_R10_M13_OSTEONECROSIS	Osteonecrosis || id:finngen_R10_M13_OSTEONECROSIS	AP1G2++AP1G2_NA_AP1G2	Weighted mode	3	0.0495852	0.135369	0.749264	-0.215738	0.314909	1.05084	0.805946	1.37013	0.983835
12727_PTGFRN	finngen_R10_M13_OSTEONECROSIS	Osteonecrosis || id:finngen_R10_M13_OSTEONECROSIS	PTGFRN++FPRP_NA_FPRP	Inverse variance weighted	6	-0.0679015	0.0749888	0.365206	-0.21488	0.0790764	0.934352	0.806639	1.08229	0.997452
12727_PTGFRN	finngen_R10_M13_OSTEONECROSIS	Osteonecrosis || id:finngen_R10_M13_OSTEONECROSIS	PTGFRN++FPRP_NA_FPRP	MR Egger	6	-0.138382	0.151395	0.412403	-0.435116	0.158351	0.870766	0.64719	1.17158	0.994982
12727_PTGFRN	finngen_R10_M13_OSTEONECROSIS	Osteonecrosis || id:finngen_R10_M13_OSTEONECROSIS	PTGFRN++FPRP_NA_FPRP	Weighted median	6	-0.0785482	0.0837639	0.348382	-0.242725	0.0856291	0.924458	0.784487	1.0894	0.940911
12727_PTGFRN	finngen_R10_M13_OSTEONECROSIS	Osteonecrosis || id:finngen_R10_M13_OSTEONECROSIS	PTGFRN++FPRP_NA_FPRP	Weighted mode	6	-0.0723172	0.0899471	0.457903	-0.248614	0.103979	0.930236	0.779881	1.10958	0.983835
12731_PLEKHA7	finngen_R10_M13_OSTEONECROSIS	Osteonecrosis || id:finngen_R10_M13_OSTEONECROSIS	PLEKHA7++PKHA7_NA_PKHA7	Inverse variance weighted	3	-0.0672373	0.130766	0.607125	-0.323538	0.189064	0.934973	0.723584	1.20812	0.997452
12731_PLEKHA7	finngen_R10_M13_OSTEONECROSIS	Osteonecrosis || id:finngen_R10_M13_OSTEONECROSIS	PLEKHA7++PKHA7_NA_PKHA7	MR Egger	3	0.040458	0.197273	0.871223	-0.346197	0.427113	1.04129	0.707373	1.53283	0.994982
12731_PLEKHA7	finngen_R10_M13_OSTEONECROSIS	Osteonecrosis || id:finngen_R10_M13_OSTEONECROSIS	PLEKHA7++PKHA7_NA_PKHA7	Weighted median	3	-0.0473414	0.134935	0.725703	-0.311814	0.217131	0.953762	0.732118	1.24251	0.940911
12731_PLEKHA7	finngen_R10_M13_OSTEONECROSIS	Osteonecrosis || id:finngen_R10_M13_OSTEONECROSIS	PLEKHA7++PKHA7_NA_PKHA7	Weighted mode	3	-0.0420875	0.143349	0.796727	-0.323052	0.238877	0.958786	0.723936	1.26982	0.983835
12764_ELMO1	finngen_R10_M13_OSTEONECROSIS	Osteonecrosis || id:finngen_R10_M13_OSTEONECROSIS	ELMO1++ELMO1_NA_ELMO1	Inverse variance weighted	3	0.529889	0.342973	0.122349	-0.142339	1.20212	1.69874	0.867328	3.32715	0.997452
12764_ELMO1	finngen_R10_M13_OSTEONECROSIS	Osteonecrosis || id:finngen_R10_M13_OSTEONECROSIS	ELMO1++ELMO1_NA_ELMO1	MR Egger	3	-1.63854	1.43075	0.456968	-4.44282	1.16574	0.194264	0.0117628	3.20829	0.994982
12764_ELMO1	finngen_R10_M13_OSTEONECROSIS	Osteonecrosis || id:finngen_R10_M13_OSTEONECROSIS	ELMO1++ELMO1_NA_ELMO1	Weighted median	3	0.443568	0.335184	0.185716	-0.213392	1.10053	1.55826	0.807839	3.00575	0.940911
12764_ELMO1	finngen_R10_M13_OSTEONECROSIS	Osteonecrosis || id:finngen_R10_M13_OSTEONECROSIS	ELMO1++ELMO1_NA_ELMO1	Weighted mode	3	0.332096	0.368434	0.462523	-0.390035	1.05423	1.39389	0.677033	2.86976	0.983835
12786_GPCPD1	finngen_R10_M13_OSTEONECROSIS	Osteonecrosis || id:finngen_R10_M13_OSTEONECROSIS	GPCPD1++GDE5_NA_GDE5	Inverse variance weighted	2	0.0359021	0.369093	0.922511	-0.687519	0.759324	1.03655	0.502822	2.13683	0.997452
12799_DNAJC27	finngen_R10_M13_OSTEONECROSIS	Osteonecrosis || id:finngen_R10_M13_OSTEONECROSIS	DNAJC27++DJC27_NA_DJC27	Wald ratio	1	-0.0523161	0.88236	0.95272	-1.78174	1.67711	0.949029	0.168345	5.35007	0.998933
12801_IRF2	finngen_R10_M13_OSTEONECROSIS	Osteonecrosis || id:finngen_R10_M13_OSTEONECROSIS	IRF2++IRF2_NA_IRF2	Wald ratio	1	0.306864	0.982762	0.754853	-1.61935	2.23308	1.35916	0.198027	9.32854	0.998933
12812_ACYP2	finngen_R10_M13_OSTEONECROSIS	Osteonecrosis || id:finngen_R10_M13_OSTEONECROSIS	ACYP2++ACYP2_NA_ACYP2	Inverse variance weighted	2	-0.160611	0.647511	0.804101	-1.42973	1.10851	0.851623	0.239373	3.02984	0.997452
12813_EHBP1	finngen_R10_M13_OSTEONECROSIS	Osteonecrosis || id:finngen_R10_M13_OSTEONECROSIS	EHBP1++EHBP1_NA_EHBP1	Wald ratio	1	0.997631	0.895391	0.2652	-0.757336	2.7526	2.71185	0.468914	15.6833	0.929103
12831_TESC	finngen_R10_M13_OSTEONECROSIS	Osteonecrosis || id:finngen_R10_M13_OSTEONECROSIS	TESC++TESC_NA_TESC	Inverse variance weighted	6	0.0342621	0.106284	0.747177	-0.174055	0.242579	1.03486	0.840251	1.27453	0.997452
12831_TESC	finngen_R10_M13_OSTEONECROSIS	Osteonecrosis || id:finngen_R10_M13_OSTEONECROSIS	TESC++TESC_NA_TESC	MR Egger	6	-0.170113	0.237673	0.513709	-0.635951	0.295726	0.84357	0.529431	1.3441	0.994982
12831_TESC	finngen_R10_M13_OSTEONECROSIS	Osteonecrosis || id:finngen_R10_M13_OSTEONECROSIS	TESC++TESC_NA_TESC	Weighted median	6	-0.00735927	0.108922	0.946132	-0.220847	0.206128	0.992668	0.80184	1.22891	0.973699
12831_TESC	finngen_R10_M13_OSTEONECROSIS	Osteonecrosis || id:finngen_R10_M13_OSTEONECROSIS	TESC++TESC_NA_TESC	Weighted mode	6	-0.0136483	0.112493	0.908158	-0.234134	0.206838	0.986444	0.791256	1.22978	0.991137
12851_POLM	finngen_R10_M13_OSTEONECROSIS	Osteonecrosis || id:finngen_R10_M13_OSTEONECROSIS	POLM++DPOLM_NA_DPOLM	Inverse variance weighted	3	0.218481	0.153776	0.155383	-0.0829202	0.519881	1.24418	0.920425	1.68183	0.997452
12851_POLM	finngen_R10_M13_OSTEONECROSIS	Osteonecrosis || id:finngen_R10_M13_OSTEONECROSIS	POLM++DPOLM_NA_DPOLM	MR Egger	3	0.445521	0.315136	0.391927	-0.172145	1.06319	1.5613	0.841857	2.89558	0.994982
12851_POLM	finngen_R10_M13_OSTEONECROSIS	Osteonecrosis || id:finngen_R10_M13_OSTEONECROSIS	POLM++DPOLM_NA_DPOLM	Weighted median	3	0.220735	0.15402	0.151813	-0.0811444	0.522615	1.24699	0.922061	1.68643	0.940911
12851_POLM	finngen_R10_M13_OSTEONECROSIS	Osteonecrosis || id:finngen_R10_M13_OSTEONECROSIS	POLM++DPOLM_NA_DPOLM	Weighted mode	3	0.273031	0.167019	0.243726	-0.0543257	0.600388	1.31394	0.947124	1.82283	0.983835
12855_CASS4	finngen_R10_M13_OSTEONECROSIS	Osteonecrosis || id:finngen_R10_M13_OSTEONECROSIS	CASS4++CT032_NA_CT032	Wald ratio	1	-0.0989133	0.648903	0.878846	-1.37076	1.17294	0.905821	0.253913	3.23147	0.998933
12859_ECI2	finngen_R10_M13_OSTEONECROSIS	Osteonecrosis || id:finngen_R10_M13_OSTEONECROSIS	ECI2++PECI_NA_PECI	Inverse variance weighted	3	0.0281359	0.116957	0.809892	-0.201101	0.257372	1.02854	0.81783	1.29353	0.997452
12859_ECI2	finngen_R10_M13_OSTEONECROSIS	Osteonecrosis || id:finngen_R10_M13_OSTEONECROSIS	ECI2++PECI_NA_PECI	MR Egger	3	-0.627418	0.554274	0.460645	-1.71379	0.458959	0.533969	0.180181	1.58243	0.994982
12859_ECI2	finngen_R10_M13_OSTEONECROSIS	Osteonecrosis || id:finngen_R10_M13_OSTEONECROSIS	ECI2++PECI_NA_PECI	Weighted median	3	-0.00322388	0.121771	0.978879	-0.241896	0.235448	0.996781	0.785138	1.26548	0.986059
12859_ECI2	finngen_R10_M13_OSTEONECROSIS	Osteonecrosis || id:finngen_R10_M13_OSTEONECROSIS	ECI2++PECI_NA_PECI	Weighted mode	3	-0.032615	0.125933	0.819865	-0.279444	0.214214	0.967911	0.756204	1.23889	0.983835
12893_IFI16	finngen_R10_M13_OSTEONECROSIS	Osteonecrosis || id:finngen_R10_M13_OSTEONECROSIS	IFI16++IP16_NA_IP16	Wald ratio	1	0.876826	0.718877	0.222573	-0.532173	2.28583	2.40326	0.587327	9.8338	0.929103
12940_ALDH3B1	finngen_R10_M13_OSTEONECROSIS	Osteonecrosis || id:finngen_R10_M13_OSTEONECROSIS	ALDH3B1++AL3B1_NA_AL3B1	Wald ratio	1	-0.662507	0.296961	0.0256842	-1.24455	-0.0804629	0.515557	0.28807	0.922689	0.795618
12975_KRT20	finngen_R10_M13_OSTEONECROSIS	Osteonecrosis || id:finngen_R10_M13_OSTEONECROSIS	KRT20++Keratin_20	Inverse variance weighted	2	0.472947	0.852099	0.578869	-1.19717	2.14306	1.60472	0.302049	8.52549	0.997452
12990_MAP3K3	finngen_R10_M13_OSTEONECROSIS	Osteonecrosis || id:finngen_R10_M13_OSTEONECROSIS	MAP3K3++MAP3K3_NA_MAP3K3	Wald ratio	1	-0.375529	0.789998	0.634534	-1.92393	1.17287	0.686926	0.146033	3.23124	0.998933
13044_TSG101	finngen_R10_M13_OSTEONECROSIS	Osteonecrosis || id:finngen_R10_M13_OSTEONECROSIS	TSG101++TS101_NA_TS101	Wald ratio	1	0.0441367	0.247875	0.858676	-0.441699	0.529972	1.04513	0.642943	1.69888	0.998933
13059_RFK	finngen_R10_M13_OSTEONECROSIS	Osteonecrosis || id:finngen_R10_M13_OSTEONECROSIS	RFK++RIFK_NA_RIFK	Inverse variance weighted	2	-0.00632682	0.327104	0.984568	-0.64745	0.634796	0.993693	0.523379	1.88664	0.997452
13062_GMFG	finngen_R10_M13_OSTEONECROSIS	Osteonecrosis || id:finngen_R10_M13_OSTEONECROSIS	GMFG++GMFG_NA_GMFG	Wald ratio	1	2.22535	2.23386	0.319159	-2.15302	6.60372	9.25669	0.116132	737.834	0.94553
13068_CCS	finngen_R10_M13_OSTEONECROSIS	Osteonecrosis || id:finngen_R10_M13_OSTEONECROSIS	CCS++CCS_NA_CCS	Wald ratio	1	0.201501	0.321979	0.531432	-0.429577	0.83258	1.22324	0.650784	2.29924	0.998933
13088_BTC	finngen_R10_M13_OSTEONECROSIS	Osteonecrosis || id:finngen_R10_M13_OSTEONECROSIS	BTC++BTC_NA_BTC	Inverse variance weighted	2	0.127997	0.240861	0.595132	-0.344091	0.600085	1.13655	0.708865	1.82227	0.997452
13090_S100A6	finngen_R10_M13_OSTEONECROSIS	Osteonecrosis || id:finngen_R10_M13_OSTEONECROSIS	S100A6++S100A6_NA_S100A6	Inverse variance weighted	4	0.359043	0.451349	0.426329	-0.525601	1.24369	1.43196	0.5912	3.46838	0.997452
13090_S100A6	finngen_R10_M13_OSTEONECROSIS	Osteonecrosis || id:finngen_R10_M13_OSTEONECROSIS	S100A6++S100A6_NA_S100A6	MR Egger	4	-1.73129	1.74201	0.425026	-5.14562	1.68305	0.177056	0.00582483	5.38195	0.994982
13090_S100A6	finngen_R10_M13_OSTEONECROSIS	Osteonecrosis || id:finngen_R10_M13_OSTEONECROSIS	S100A6++S100A6_NA_S100A6	Weighted median	4	0.888584	0.382071	0.0200343	0.139725	1.63744	2.43168	1.14996	5.142	0.940911
13090_S100A6	finngen_R10_M13_OSTEONECROSIS	Osteonecrosis || id:finngen_R10_M13_OSTEONECROSIS	S100A6++S100A6_NA_S100A6	Weighted mode	4	0.85957	0.435528	0.142941	0.00593585	1.7132	2.36214	1.00595	5.5467	0.983835
13093_SECTM1	finngen_R10_M13_OSTEONECROSIS	Osteonecrosis || id:finngen_R10_M13_OSTEONECROSIS	SECTM1++SECTM1_NA_SECTM1	Inverse variance weighted	4	0.210726	0.177692	0.235658	-0.137549	0.559002	1.23457	0.871492	1.74893	0.997452
13093_SECTM1	finngen_R10_M13_OSTEONECROSIS	Osteonecrosis || id:finngen_R10_M13_OSTEONECROSIS	SECTM1++SECTM1_NA_SECTM1	MR Egger	4	0.579476	0.418818	0.300673	-0.241408	1.40036	1.7851	0.785521	4.05666	0.994982
13093_SECTM1	finngen_R10_M13_OSTEONECROSIS	Osteonecrosis || id:finngen_R10_M13_OSTEONECROSIS	SECTM1++SECTM1_NA_SECTM1	Weighted median	4	0.237195	0.182776	0.194378	-0.121046	0.595436	1.26769	0.885993	1.81382	0.940911
13093_SECTM1	finngen_R10_M13_OSTEONECROSIS	Osteonecrosis || id:finngen_R10_M13_OSTEONECROSIS	SECTM1++SECTM1_NA_SECTM1	Weighted mode	4	0.24732	0.200773	0.30576	-0.146196	0.640836	1.28059	0.863989	1.89807	0.983835
13094_RSPO3	finngen_R10_M13_OSTEONECROSIS	Osteonecrosis || id:finngen_R10_M13_OSTEONECROSIS	RSPO3++RSPO3_NA_RSPO3	Inverse variance weighted	2	-0.233423	0.160521	0.145902	-0.548044	0.0811978	0.791819	0.57808	1.08459	0.997452
13095_REG1A	finngen_R10_M13_OSTEONECROSIS	Osteonecrosis || id:finngen_R10_M13_OSTEONECROSIS	REG1A++PSP_NA_PSP	Inverse variance weighted	6	0.0990956	0.143689	0.490412	-0.182535	0.380726	1.10417	0.833156	1.46335	0.997452
13095_REG1A	finngen_R10_M13_OSTEONECROSIS	Osteonecrosis || id:finngen_R10_M13_OSTEONECROSIS	REG1A++PSP_NA_PSP	MR Egger	6	0.0243571	0.407183	0.955169	-0.773722	0.822436	1.02466	0.461293	2.27604	0.994982
13095_REG1A	finngen_R10_M13_OSTEONECROSIS	Osteonecrosis || id:finngen_R10_M13_OSTEONECROSIS	REG1A++PSP_NA_PSP	Weighted median	6	0.0860166	0.15146	0.570091	-0.210844	0.382877	1.08982	0.8099	1.4665	0.940911
13095_REG1A	finngen_R10_M13_OSTEONECROSIS	Osteonecrosis || id:finngen_R10_M13_OSTEONECROSIS	REG1A++PSP_NA_PSP	Weighted mode	6	0.0995324	0.162334	0.566603	-0.218643	0.417707	1.10465	0.803609	1.51848	0.983835
13102_FAM3D	finngen_R10_M13_OSTEONECROSIS	Osteonecrosis || id:finngen_R10_M13_OSTEONECROSIS	FAM3D++FAM3D_NA_FAM3D	Inverse variance weighted	4	-0.0592395	0.115725	0.608723	-0.286061	0.167582	0.942481	0.751216	1.18244	0.997452
13102_FAM3D	finngen_R10_M13_OSTEONECROSIS	Osteonecrosis || id:finngen_R10_M13_OSTEONECROSIS	FAM3D++FAM3D_NA_FAM3D	MR Egger	4	-0.0715896	0.191866	0.744891	-0.447646	0.304467	0.930913	0.639131	1.3559	0.994982
13102_FAM3D	finngen_R10_M13_OSTEONECROSIS	Osteonecrosis || id:finngen_R10_M13_OSTEONECROSIS	FAM3D++FAM3D_NA_FAM3D	Weighted median	4	-0.0481472	0.116019	0.678146	-0.275544	0.17925	0.952994	0.759159	1.19632	0.940911
13102_FAM3D	finngen_R10_M13_OSTEONECROSIS	Osteonecrosis || id:finngen_R10_M13_OSTEONECROSIS	FAM3D++FAM3D_NA_FAM3D	Weighted mode	4	-0.0414183	0.122451	0.757466	-0.281421	0.198585	0.959428	0.75471	1.21968	0.983835
13107_LYPD3	finngen_R10_M13_OSTEONECROSIS	Osteonecrosis || id:finngen_R10_M13_OSTEONECROSIS	LYPD3++LYPD3_NA_LYPD3	Wald ratio	1	0.34245	0.319747	0.284167	-0.284253	0.969154	1.40839	0.752576	2.63571	0.929103
13109_NEGR1	finngen_R10_M13_OSTEONECROSIS	Osteonecrosis || id:finngen_R10_M13_OSTEONECROSIS	NEGR1++NEGR1_NA_NEGR1	Inverse variance weighted	2	0.192882	0.261796	0.461266	-0.320238	0.706002	1.21274	0.725976	2.02588	0.997452
13112_FSTL1	finngen_R10_M13_OSTEONECROSIS	Osteonecrosis || id:finngen_R10_M13_OSTEONECROSIS	FSTL1++FSTL1_NA_FSTL1	Wald ratio	1	0.39405	0.243579	0.105716	-0.0833637	0.871465	1.48298	0.920016	2.39041	0.795618
13113_SPP1	finngen_R10_M13_OSTEONECROSIS	Osteonecrosis || id:finngen_R10_M13_OSTEONECROSIS	SPP1++Osteopontin_NA_Osteopontin	Inverse variance weighted	2	0.209018	0.174008	0.229674	-0.132037	0.550073	1.23247	0.876309	1.73338	0.997452
13114_LUM	finngen_R10_M13_OSTEONECROSIS	Osteonecrosis || id:finngen_R10_M13_OSTEONECROSIS	LUM++Lumican_NA_Lumican	Inverse variance weighted	7	-0.149098	0.151589	0.325326	-0.446212	0.148015	0.861484	0.640048	1.15953	0.997452
13114_LUM	finngen_R10_M13_OSTEONECROSIS	Osteonecrosis || id:finngen_R10_M13_OSTEONECROSIS	LUM++Lumican_NA_Lumican	MR Egger	7	0.285807	0.343521	0.443322	-0.387495	0.959109	1.33084	0.678755	2.60937	0.994982
13114_LUM	finngen_R10_M13_OSTEONECROSIS	Osteonecrosis || id:finngen_R10_M13_OSTEONECROSIS	LUM++Lumican_NA_Lumican	Weighted median	7	-0.062932	0.187045	0.736529	-0.429541	0.303677	0.939007	0.650808	1.35483	0.941367
13114_LUM	finngen_R10_M13_OSTEONECROSIS	Osteonecrosis || id:finngen_R10_M13_OSTEONECROSIS	LUM++Lumican_NA_Lumican	Weighted mode	7	-0.0436755	0.193515	0.82893	-0.422966	0.335614	0.957264	0.655101	1.3988	0.984205
13116_CD177	finngen_R10_M13_OSTEONECROSIS	Osteonecrosis || id:finngen_R10_M13_OSTEONECROSIS	CD177++CD177_NA_CD177	Inverse variance weighted	12	-0.163105	0.0671954	0.015211	-0.294807	-0.0314015	0.849502	0.744675	0.969086	0.997452
13116_CD177	finngen_R10_M13_OSTEONECROSIS	Osteonecrosis || id:finngen_R10_M13_OSTEONECROSIS	CD177++CD177_NA_CD177	MR Egger	12	-0.35025	0.102285	0.00650099	-0.55073	-0.149771	0.704512	0.576529	0.860905	0.994982
13116_CD177	finngen_R10_M13_OSTEONECROSIS	Osteonecrosis || id:finngen_R10_M13_OSTEONECROSIS	CD177++CD177_NA_CD177	Weighted median	12	-0.173438	0.0762087	0.0228565	-0.322807	-0.0240686	0.84077	0.724114	0.976219	0.940911
13116_CD177	finngen_R10_M13_OSTEONECROSIS	Osteonecrosis || id:finngen_R10_M13_OSTEONECROSIS	CD177++CD177_NA_CD177	Weighted mode	12	-0.169101	0.065507	0.0255258	-0.297494	-0.0407071	0.844424	0.742677	0.96011	0.983835
13118_SMOC1	finngen_R10_M13_OSTEONECROSIS	Osteonecrosis || id:finngen_R10_M13_OSTEONECROSIS	SMOC1++SMOC1_NA_SMOC1	Inverse variance weighted	4	-0.694419	0.226371	0.0021577	-1.13811	-0.250733	0.499364	0.320425	0.77823	0.784956
13118_SMOC1	finngen_R10_M13_OSTEONECROSIS	Osteonecrosis || id:finngen_R10_M13_OSTEONECROSIS	SMOC1++SMOC1_NA_SMOC1	MR Egger	4	-0.47715	0.45925	0.407937	-1.37728	0.42298	0.620549	0.252264	1.5265	0.994982
13118_SMOC1	finngen_R10_M13_OSTEONECROSIS	Osteonecrosis || id:finngen_R10_M13_OSTEONECROSIS	SMOC1++SMOC1_NA_SMOC1	Weighted median	4	-0.688631	0.238411	0.00387188	-1.15592	-0.221345	0.502263	0.314769	0.80144	0.592354
13118_SMOC1	finngen_R10_M13_OSTEONECROSIS	Osteonecrosis || id:finngen_R10_M13_OSTEONECROSIS	SMOC1++SMOC1_NA_SMOC1	Weighted mode	4	-0.659672	0.240235	0.0709831	-1.13053	-0.188812	0.517021	0.322861	0.827942	0.983835
13119_SERPINA10	finngen_R10_M13_OSTEONECROSIS	Osteonecrosis || id:finngen_R10_M13_OSTEONECROSIS	SERPINA10++protein_Z_inhibitor	Inverse variance weighted	7	-0.0195625	0.0753145	0.795061	-0.167179	0.128054	0.980628	0.846048	1.13661	0.997452
13119_SERPINA10	finngen_R10_M13_OSTEONECROSIS	Osteonecrosis || id:finngen_R10_M13_OSTEONECROSIS	SERPINA10++protein_Z_inhibitor	MR Egger	7	0.0264783	0.121714	0.836383	-0.212082	0.265039	1.02683	0.808898	1.30348	0.994982
13119_SERPINA10	finngen_R10_M13_OSTEONECROSIS	Osteonecrosis || id:finngen_R10_M13_OSTEONECROSIS	SERPINA10++protein_Z_inhibitor	Weighted median	7	0.00934251	0.0843305	0.911787	-0.155945	0.17463	1.00939	0.855606	1.19081	0.97096
13119_SERPINA10	finngen_R10_M13_OSTEONECROSIS	Osteonecrosis || id:finngen_R10_M13_OSTEONECROSIS	SERPINA10++protein_Z_inhibitor	Weighted mode	7	0.00924701	0.0903724	0.921836	-0.167883	0.186377	1.00929	0.845453	1.20488	0.997362
13122_FLRT2	finngen_R10_M13_OSTEONECROSIS	Osteonecrosis || id:finngen_R10_M13_OSTEONECROSIS	FLRT2++FLRT2_NA_FLRT2	Inverse variance weighted	4	0.0722902	0.132694	0.585899	-0.18779	0.332371	1.07497	0.828788	1.39427	0.997452
13122_FLRT2	finngen_R10_M13_OSTEONECROSIS	Osteonecrosis || id:finngen_R10_M13_OSTEONECROSIS	FLRT2++FLRT2_NA_FLRT2	MR Egger	4	-0.250517	0.305126	0.497924	-0.848564	0.34753	0.778399	0.428029	1.41557	0.994982
13122_FLRT2	finngen_R10_M13_OSTEONECROSIS	Osteonecrosis || id:finngen_R10_M13_OSTEONECROSIS	FLRT2++FLRT2_NA_FLRT2	Weighted median	4	0.0209367	0.141659	0.882503	-0.256715	0.298588	1.02116	0.773589	1.34795	0.965009
13122_FLRT2	finngen_R10_M13_OSTEONECROSIS	Osteonecrosis || id:finngen_R10_M13_OSTEONECROSIS	FLRT2++FLRT2_NA_FLRT2	Weighted mode	4	0.0462644	0.148424	0.775671	-0.244646	0.337175	1.04735	0.782982	1.40098	0.983835
13123_FLRT3	finngen_R10_M13_OSTEONECROSIS	Osteonecrosis || id:finngen_R10_M13_OSTEONECROSIS	FLRT3++FLRT3_NA_FLRT3	Inverse variance weighted	7	0.0296998	0.0783921	0.704791	-0.123949	0.183348	1.03015	0.883425	1.20123	0.997452
13123_FLRT3	finngen_R10_M13_OSTEONECROSIS	Osteonecrosis || id:finngen_R10_M13_OSTEONECROSIS	FLRT3++FLRT3_NA_FLRT3	MR Egger	7	-0.0207242	0.27662	0.943184	-0.5629	0.521452	0.979489	0.569555	1.68447	0.994982
13123_FLRT3	finngen_R10_M13_OSTEONECROSIS	Osteonecrosis || id:finngen_R10_M13_OSTEONECROSIS	FLRT3++FLRT3_NA_FLRT3	Weighted median	7	0.0363664	0.0772829	0.637954	-0.115108	0.187841	1.03704	0.89127	1.20664	0.940911
13123_FLRT3	finngen_R10_M13_OSTEONECROSIS	Osteonecrosis || id:finngen_R10_M13_OSTEONECROSIS	FLRT3++FLRT3_NA_FLRT3	Weighted mode	7	0.034137	0.0723503	0.653718	-0.10767	0.175944	1.03473	0.897924	1.19237	0.983835
13124_ISLR2	finngen_R10_M13_OSTEONECROSIS	Osteonecrosis || id:finngen_R10_M13_OSTEONECROSIS	ISLR2++ISLR2_NA_ISLR2	Inverse variance weighted	4	0.266383	0.187234	0.154815	-0.100595	0.633362	1.30524	0.904299	1.88393	0.997452
13124_ISLR2	finngen_R10_M13_OSTEONECROSIS	Osteonecrosis || id:finngen_R10_M13_OSTEONECROSIS	ISLR2++ISLR2_NA_ISLR2	MR Egger	4	1.53528	1.77519	0.47828	-1.94409	5.01466	4.64264	0.143118	150.605	0.994982
13124_ISLR2	finngen_R10_M13_OSTEONECROSIS	Osteonecrosis || id:finngen_R10_M13_OSTEONECROSIS	ISLR2++ISLR2_NA_ISLR2	Weighted median	4	0.341797	0.17403	0.0495283	0.00069884	0.682895	1.40747	1.0007	1.9796	0.940911
13124_ISLR2	finngen_R10_M13_OSTEONECROSIS	Osteonecrosis || id:finngen_R10_M13_OSTEONECROSIS	ISLR2++ISLR2_NA_ISLR2	Weighted mode	4	0.348429	0.180036	0.148389	-0.00444159	0.7013	1.41684	0.995568	2.01637	0.983835
13125_VTN	finngen_R10_M13_OSTEONECROSIS	Osteonecrosis || id:finngen_R10_M13_OSTEONECROSIS	VTN++Vitronectin_NA_Vitronectin	Inverse variance weighted	11	-0.0466107	0.0597768	0.435541	-0.163773	0.0705519	0.954459	0.848935	1.0731	0.997452
13125_VTN	finngen_R10_M13_OSTEONECROSIS	Osteonecrosis || id:finngen_R10_M13_OSTEONECROSIS	VTN++Vitronectin_NA_Vitronectin	MR Egger	11	-1.89549e-06	0.324322	0.999995	-0.635674	0.63567	0.999998	0.529579	1.88829	0.999995
13125_VTN	finngen_R10_M13_OSTEONECROSIS	Osteonecrosis || id:finngen_R10_M13_OSTEONECROSIS	VTN++Vitronectin_NA_Vitronectin	Weighted median	11	-0.130451	0.0774191	0.0919887	-0.282193	0.0212903	0.877699	0.754129	1.02152	0.940911
13125_VTN	finngen_R10_M13_OSTEONECROSIS	Osteonecrosis || id:finngen_R10_M13_OSTEONECROSIS	VTN++Vitronectin_NA_Vitronectin	Weighted mode	11	-0.162389	0.123113	0.216565	-0.40369	0.0789118	0.85011	0.667851	1.08211	0.983835
13126_DSC2	finngen_R10_M13_OSTEONECROSIS	Osteonecrosis || id:finngen_R10_M13_OSTEONECROSIS	DSC2++DSC2_NA_DSC2	Inverse variance weighted	3	-0.0221102	0.23	0.923416	-0.472911	0.42869	0.978132	0.623186	1.53525	0.997452
13126_DSC2	finngen_R10_M13_OSTEONECROSIS	Osteonecrosis || id:finngen_R10_M13_OSTEONECROSIS	DSC2++DSC2_NA_DSC2	MR Egger	3	-0.117428	0.439723	0.833867	-0.979285	0.744428	0.889204	0.37558	2.10524	0.994982
13126_DSC2	finngen_R10_M13_OSTEONECROSIS	Osteonecrosis || id:finngen_R10_M13_OSTEONECROSIS	DSC2++DSC2_NA_DSC2	Weighted median	3	-0.0165587	0.239378	0.944851	-0.48574	0.452623	0.983578	0.615242	1.57243	0.973699
13126_DSC2	finngen_R10_M13_OSTEONECROSIS	Osteonecrosis || id:finngen_R10_M13_OSTEONECROSIS	DSC2++DSC2_NA_DSC2	Weighted mode	3	-0.0183682	0.256685	0.949465	-0.52147	0.484734	0.981799	0.593647	1.62374	0.997759
13130_HK2	finngen_R10_M13_OSTEONECROSIS	Osteonecrosis || id:finngen_R10_M13_OSTEONECROSIS	HK2++HXK2_NA_HXK2	Inverse variance weighted	2	0.464705	0.482392	0.33538	-0.480783	1.41019	1.59154	0.618299	4.09675	0.997452
13132_SEMA5A	finngen_R10_M13_OSTEONECROSIS	Osteonecrosis || id:finngen_R10_M13_OSTEONECROSIS	SEMA5A++SEM5A_NA_SEM5A	Inverse variance weighted	8	0.0587804	0.0601859	0.328743	-0.0591839	0.176745	1.06054	0.942533	1.19333	0.997452
13132_SEMA5A	finngen_R10_M13_OSTEONECROSIS	Osteonecrosis || id:finngen_R10_M13_OSTEONECROSIS	SEMA5A++SEM5A_NA_SEM5A	MR Egger	8	0.0306773	0.0754269	0.698327	-0.117159	0.178514	1.03115	0.889443	1.19544	0.994982
13132_SEMA5A	finngen_R10_M13_OSTEONECROSIS	Osteonecrosis || id:finngen_R10_M13_OSTEONECROSIS	SEMA5A++SEM5A_NA_SEM5A	Weighted median	8	0.0740855	0.054419	0.17339	-0.0325758	0.180747	1.0769	0.967949	1.19811	0.940911
13132_SEMA5A	finngen_R10_M13_OSTEONECROSIS	Osteonecrosis || id:finngen_R10_M13_OSTEONECROSIS	SEMA5A++SEM5A_NA_SEM5A	Weighted mode	8	0.0560572	0.0553613	0.344979	-0.0524509	0.164565	1.05766	0.948901	1.17888	0.983835
13133_LTBP4	finngen_R10_M13_OSTEONECROSIS	Osteonecrosis || id:finngen_R10_M13_OSTEONECROSIS	LTBP4++LTBP4_NA_LTBP4	Wald ratio	1	1.6805	0.558851	0.0026378	0.585155	2.77585	5.36825	1.79527	16.0523	0.4961
13242_SHANK3	finngen_R10_M13_OSTEONECROSIS	Osteonecrosis || id:finngen_R10_M13_OSTEONECROSIS	SHANK3++SHAN3_NA_SHAN3	Inverse variance weighted	4	0.119528	0.119557	0.317428	-0.114804	0.353861	1.12697	0.891541	1.42456	0.997452
13242_SHANK3	finngen_R10_M13_OSTEONECROSIS	Osteonecrosis || id:finngen_R10_M13_OSTEONECROSIS	SHANK3++SHAN3_NA_SHAN3	MR Egger	4	-0.0434504	0.279195	0.890615	-0.590673	0.503773	0.95748	0.553954	1.65495	0.994982
13242_SHANK3	finngen_R10_M13_OSTEONECROSIS	Osteonecrosis || id:finngen_R10_M13_OSTEONECROSIS	SHANK3++SHAN3_NA_SHAN3	Weighted median	4	0.126784	0.0989478	0.20008	-0.0671535	0.320722	1.13517	0.935052	1.37812	0.940911
13242_SHANK3	finngen_R10_M13_OSTEONECROSIS	Osteonecrosis || id:finngen_R10_M13_OSTEONECROSIS	SHANK3++SHAN3_NA_SHAN3	Weighted mode	4	0.13396	0.107154	0.299879	-0.0760626	0.343982	1.14335	0.926758	1.41055	0.983835
13381_B4GALT1	finngen_R10_M13_OSTEONECROSIS	Osteonecrosis || id:finngen_R10_M13_OSTEONECROSIS	B4GALT1++B4GT1_NA_B4GT1	Inverse variance weighted	3	-0.279118	0.257045	0.277534	-0.782926	0.224689	0.75645	0.457067	1.25193	0.997452
13381_B4GALT1	finngen_R10_M13_OSTEONECROSIS	Osteonecrosis || id:finngen_R10_M13_OSTEONECROSIS	B4GALT1++B4GT1_NA_B4GT1	MR Egger	3	-0.88322	1.10532	0.570811	-3.04965	1.28321	0.413449	0.0473756	3.60819	0.994982
13381_B4GALT1	finngen_R10_M13_OSTEONECROSIS	Osteonecrosis || id:finngen_R10_M13_OSTEONECROSIS	B4GALT1++B4GT1_NA_B4GT1	Weighted median	3	-0.309386	0.186255	0.0966959	-0.674447	0.0556741	0.733897	0.509438	1.05725	0.940911
13381_B4GALT1	finngen_R10_M13_OSTEONECROSIS	Osteonecrosis || id:finngen_R10_M13_OSTEONECROSIS	B4GALT1++B4GT1_NA_B4GT1	Weighted mode	3	-0.329744	0.189359	0.223745	-0.700889	0.0414002	0.719108	0.496144	1.04227	0.983835
13384_FH	finngen_R10_M13_OSTEONECROSIS	Osteonecrosis || id:finngen_R10_M13_OSTEONECROSIS	FH++FUMH_NA_FUMH	Wald ratio	1	0.172945	0.28728	0.547169	-0.390124	0.736015	1.1888	0.676973	2.0876	0.998933
13388_PCSK1	finngen_R10_M13_OSTEONECROSIS	Osteonecrosis || id:finngen_R10_M13_OSTEONECROSIS	PCSK1++NEC1_NA_NEC1	Inverse variance weighted	8	0.17711	0.0850074	0.0372092	0.0104951	0.343724	1.19376	1.01055	1.41019	0.997452
13388_PCSK1	finngen_R10_M13_OSTEONECROSIS	Osteonecrosis || id:finngen_R10_M13_OSTEONECROSIS	PCSK1++NEC1_NA_NEC1	MR Egger	8	-0.183323	0.235794	0.46642	-0.645479	0.278833	0.832499	0.524411	1.32159	0.994982
13388_PCSK1	finngen_R10_M13_OSTEONECROSIS	Osteonecrosis || id:finngen_R10_M13_OSTEONECROSIS	PCSK1++NEC1_NA_NEC1	Weighted median	8	0.182619	0.107963	0.0907419	-0.0289884	0.394226	1.20036	0.971428	1.48324	0.940911
13388_PCSK1	finngen_R10_M13_OSTEONECROSIS	Osteonecrosis || id:finngen_R10_M13_OSTEONECROSIS	PCSK1++NEC1_NA_NEC1	Weighted mode	8	0.245023	0.107374	0.0564719	0.0345713	0.455476	1.27765	1.03518	1.57692	0.983835
13405_SPINK2	finngen_R10_M13_OSTEONECROSIS	Osteonecrosis || id:finngen_R10_M13_OSTEONECROSIS	SPINK2++ISK2_NA_ISK2	Inverse variance weighted	4	0.00135533	0.139917	0.992271	-0.272882	0.275593	1.00136	0.761182	1.31731	0.997452
13405_SPINK2	finngen_R10_M13_OSTEONECROSIS	Osteonecrosis || id:finngen_R10_M13_OSTEONECROSIS	SPINK2++ISK2_NA_ISK2	MR Egger	4	0.0442248	0.201241	0.846449	-0.350207	0.438656	1.04522	0.704542	1.55062	0.994982
13405_SPINK2	finngen_R10_M13_OSTEONECROSIS	Osteonecrosis || id:finngen_R10_M13_OSTEONECROSIS	SPINK2++ISK2_NA_ISK2	Weighted median	4	-0.0557147	0.158104	0.724544	-0.365598	0.254169	0.945809	0.693781	1.28939	0.940911
13405_SPINK2	finngen_R10_M13_OSTEONECROSIS	Osteonecrosis || id:finngen_R10_M13_OSTEONECROSIS	SPINK2++ISK2_NA_ISK2	Weighted mode	4	0.0250419	0.154022	0.881178	-0.276841	0.326925	1.02536	0.758175	1.3867	0.986441
13416_TMEM132D	finngen_R10_M13_OSTEONECROSIS	Osteonecrosis || id:finngen_R10_M13_OSTEONECROSIS	TMEM132D++T132D_NA_T132D	Inverse variance weighted	5	-0.0552521	0.102194	0.588741	-0.255552	0.145047	0.946247	0.774489	1.15609	0.997452
13416_TMEM132D	finngen_R10_M13_OSTEONECROSIS	Osteonecrosis || id:finngen_R10_M13_OSTEONECROSIS	TMEM132D++T132D_NA_T132D	MR Egger	5	-0.0589692	0.152039	0.724005	-0.356965	0.239026	0.942736	0.699797	1.27001	0.994982
13416_TMEM132D	finngen_R10_M13_OSTEONECROSIS	Osteonecrosis || id:finngen_R10_M13_OSTEONECROSIS	TMEM132D++T132D_NA_T132D	Weighted median	5	-0.0731269	0.092398	0.428691	-0.254227	0.107973	0.929483	0.775516	1.11402	0.940911
13416_TMEM132D	finngen_R10_M13_OSTEONECROSIS	Osteonecrosis || id:finngen_R10_M13_OSTEONECROSIS	TMEM132D++T132D_NA_T132D	Weighted mode	5	-0.0841512	0.0881844	0.393988	-0.256993	0.0886902	0.919292	0.773374	1.09274	0.983835
13427_MAN1C1	finngen_R10_M13_OSTEONECROSIS	Osteonecrosis || id:finngen_R10_M13_OSTEONECROSIS	MAN1C1++MA1C1_NA_MA1C1	Inverse variance weighted	3	-0.173274	0.208898	0.406841	-0.582714	0.236166	0.840907	0.558381	1.26638	0.997452
13427_MAN1C1	finngen_R10_M13_OSTEONECROSIS	Osteonecrosis || id:finngen_R10_M13_OSTEONECROSIS	MAN1C1++MA1C1_NA_MA1C1	MR Egger	3	-0.716538	0.364507	0.299586	-1.43097	-0.00210315	0.488441	0.239076	0.997899	0.994982
13427_MAN1C1	finngen_R10_M13_OSTEONECROSIS	Osteonecrosis || id:finngen_R10_M13_OSTEONECROSIS	MAN1C1++MA1C1_NA_MA1C1	Weighted median	3	-0.189572	0.173681	0.275057	-0.529987	0.150844	0.827313	0.588612	1.16282	0.940911
13427_MAN1C1	finngen_R10_M13_OSTEONECROSIS	Osteonecrosis || id:finngen_R10_M13_OSTEONECROSIS	MAN1C1++MA1C1_NA_MA1C1	Weighted mode	3	-0.286157	0.173771	0.241362	-0.626748	0.054434	0.751145	0.534327	1.05594	0.983835
13434_PARVA	finngen_R10_M13_OSTEONECROSIS	Osteonecrosis || id:finngen_R10_M13_OSTEONECROSIS	PARVA++PARVA_NA_PARVA	Inverse variance weighted	2	-0.222371	1.16336	0.848411	-2.50255	2.05781	0.800619	0.0818761	7.82878	0.997452
13438_CHRD	finngen_R10_M13_OSTEONECROSIS	Osteonecrosis || id:finngen_R10_M13_OSTEONECROSIS	CHRD++CHRD_NA_CHRD	Wald ratio	1	-1.3844	0.853987	0.104996	-3.05821	0.289417	0.250475	0.0469716	1.33565	0.795618
13449_SF3B4	finngen_R10_M13_OSTEONECROSIS	Osteonecrosis || id:finngen_R10_M13_OSTEONECROSIS	SF3B4++SF3B4_NA_SF3B4	Wald ratio	1	-0.238054	0.929397	0.797844	-2.05967	1.58356	0.78816	0.127496	4.87229	0.998933
13450_USP8	finngen_R10_M13_OSTEONECROSIS	Osteonecrosis || id:finngen_R10_M13_OSTEONECROSIS	USP8++UBP8_NA_UBP8	Wald ratio	1	-0.542372	0.62114	0.382561	-1.75981	0.675062	0.581368	0.172078	1.96415	0.967756
13460_CHAD	finngen_R10_M13_OSTEONECROSIS	Osteonecrosis || id:finngen_R10_M13_OSTEONECROSIS	CHAD++CHAD_NA_CHAD	Wald ratio	1	-0.282258	0.790208	0.720946	-1.83107	1.26655	0.754079	0.160243	3.54859	0.998933
13463_PXDN	finngen_R10_M13_OSTEONECROSIS	Osteonecrosis || id:finngen_R10_M13_OSTEONECROSIS	PXDN++PXDN_NA_PXDN	Inverse variance weighted	3	-0.134267	0.206847	0.516264	-0.539687	0.271152	0.874356	0.582931	1.31147	0.997452
13463_PXDN	finngen_R10_M13_OSTEONECROSIS	Osteonecrosis || id:finngen_R10_M13_OSTEONECROSIS	PXDN++PXDN_NA_PXDN	MR Egger	3	0.277747	0.489772	0.671585	-0.682205	1.2377	1.32015	0.505501	3.44767	0.994982
13463_PXDN	finngen_R10_M13_OSTEONECROSIS	Osteonecrosis || id:finngen_R10_M13_OSTEONECROSIS	PXDN++PXDN_NA_PXDN	Weighted median	3	-0.093958	0.209084	0.653158	-0.503762	0.315846	0.910321	0.604253	1.37142	0.940911
13463_PXDN	finngen_R10_M13_OSTEONECROSIS	Osteonecrosis || id:finngen_R10_M13_OSTEONECROSIS	PXDN++PXDN_NA_PXDN	Weighted mode	3	-0.0847148	0.222808	0.740367	-0.521418	0.351988	0.918774	0.593678	1.42189	0.983835
13465_RCAN1	finngen_R10_M13_OSTEONECROSIS	Osteonecrosis || id:finngen_R10_M13_OSTEONECROSIS	RCAN1++CCP1_NA_CCP1	Wald ratio	1	-0.70904	0.706875	0.315831	-2.09451	0.676435	0.492117	0.12313	1.96685	0.940701
13472_HDHD2	finngen_R10_M13_OSTEONECROSIS	Osteonecrosis || id:finngen_R10_M13_OSTEONECROSIS	HDHD2++HDHD2_NA_HDHD2	Inverse variance weighted	3	-0.0876808	0.120678	0.46749	-0.324209	0.148848	0.916053	0.723099	1.1605	0.997452
13472_HDHD2	finngen_R10_M13_OSTEONECROSIS	Osteonecrosis || id:finngen_R10_M13_OSTEONECROSIS	HDHD2++HDHD2_NA_HDHD2	MR Egger	3	-0.488572	0.507041	0.511808	-1.48237	0.505228	0.613502	0.227098	1.65736	0.994982
13472_HDHD2	finngen_R10_M13_OSTEONECROSIS	Osteonecrosis || id:finngen_R10_M13_OSTEONECROSIS	HDHD2++HDHD2_NA_HDHD2	Weighted median	3	-0.0911397	0.121987	0.454986	-0.330234	0.147954	0.91289	0.718756	1.15946	0.940911
13472_HDHD2	finngen_R10_M13_OSTEONECROSIS	Osteonecrosis || id:finngen_R10_M13_OSTEONECROSIS	HDHD2++HDHD2_NA_HDHD2	Weighted mode	3	-0.115697	0.12209	0.443338	-0.354993	0.123599	0.890745	0.701178	1.13156	0.983835
13473_ITPKA	finngen_R10_M13_OSTEONECROSIS	Osteonecrosis || id:finngen_R10_M13_OSTEONECROSIS	ITPKA++IP3KA_NA_IP3KA	Wald ratio	1	-0.912109	0.522083	0.0806271	-1.93539	0.111173	0.401676	0.144368	1.11759	0.795618
13481_TCEA2	finngen_R10_M13_OSTEONECROSIS	Osteonecrosis || id:finngen_R10_M13_OSTEONECROSIS	TCEA2++TCEA2_NA_TCEA2	Wald ratio	1	-0.144228	0.270041	0.593275	-0.673507	0.385052	0.865691	0.509917	1.46969	0.998933
13488_ARFIP1	finngen_R10_M13_OSTEONECROSIS	Osteonecrosis || id:finngen_R10_M13_OSTEONECROSIS	ARFIP1++ARFP1_NA_ARFP1	Inverse variance weighted	2	0.0924746	0.160927	0.565537	-0.222943	0.407892	1.09689	0.800161	1.50364	0.997452
13519_ARHGEF25	finngen_R10_M13_OSTEONECROSIS	Osteonecrosis || id:finngen_R10_M13_OSTEONECROSIS	ARHGEF25++ARHGP_NA_ARHGP	Inverse variance weighted	2	-0.223683	0.31719	0.480685	-0.845377	0.39801	0.799568	0.429396	1.48886	0.997452
13534_MYOM2	finngen_R10_M13_OSTEONECROSIS	Osteonecrosis || id:finngen_R10_M13_OSTEONECROSIS	MYOM2++MYOM2_NA_MYOM2	Inverse variance weighted	3	-0.0439029	0.570522	0.938662	-1.16213	1.07432	0.957047	0.31282	2.928	0.997452
13534_MYOM2	finngen_R10_M13_OSTEONECROSIS	Osteonecrosis || id:finngen_R10_M13_OSTEONECROSIS	MYOM2++MYOM2_NA_MYOM2	MR Egger	3	-1.86779	1.80282	0.488733	-5.40133	1.66574	0.154464	0.00451058	5.28961	0.994982
13534_MYOM2	finngen_R10_M13_OSTEONECROSIS	Osteonecrosis || id:finngen_R10_M13_OSTEONECROSIS	MYOM2++MYOM2_NA_MYOM2	Weighted median	3	-0.541977	0.528589	0.305208	-1.57801	0.494057	0.581597	0.206385	1.63895	0.940911
13534_MYOM2	finngen_R10_M13_OSTEONECROSIS	Osteonecrosis || id:finngen_R10_M13_OSTEONECROSIS	MYOM2++MYOM2_NA_MYOM2	Weighted mode	3	-0.559995	0.580731	0.43664	-1.69823	0.578237	0.571212	0.183008	1.78289	0.983835
13536_POLI	finngen_R10_M13_OSTEONECROSIS	Osteonecrosis || id:finngen_R10_M13_OSTEONECROSIS	POLI++POLI_NA_POLI	Wald ratio	1	0.32636	0.485676	0.501602	-0.625564	1.27829	1.38591	0.534959	3.59048	0.998933
13545_EIF1AD	finngen_R10_M13_OSTEONECROSIS	Osteonecrosis || id:finngen_R10_M13_OSTEONECROSIS	EIF1AD++EIF1A_NA_EIF1A	Inverse variance weighted	4	-0.268054	0.159935	0.0937357	-0.581527	0.0454196	0.764867	0.559044	1.04647	0.997452
13545_EIF1AD	finngen_R10_M13_OSTEONECROSIS	Osteonecrosis || id:finngen_R10_M13_OSTEONECROSIS	EIF1AD++EIF1A_NA_EIF1A	MR Egger	4	0.76413	0.692666	0.384938	-0.593495	2.12175	2.14713	0.552393	8.34577	0.994982
13545_EIF1AD	finngen_R10_M13_OSTEONECROSIS	Osteonecrosis || id:finngen_R10_M13_OSTEONECROSIS	EIF1AD++EIF1A_NA_EIF1A	Weighted median	4	-0.241136	0.172635	0.162476	-0.579501	0.0972298	0.785735	0.560178	1.10211	0.940911
13545_EIF1AD	finngen_R10_M13_OSTEONECROSIS	Osteonecrosis || id:finngen_R10_M13_OSTEONECROSIS	EIF1AD++EIF1A_NA_EIF1A	Weighted mode	4	-0.217699	0.173927	0.299401	-0.558597	0.123199	0.804368	0.572011	1.13111	0.983835
13552_SWAP70	finngen_R10_M13_OSTEONECROSIS	Osteonecrosis || id:finngen_R10_M13_OSTEONECROSIS	SWAP70++SWP70_NA_SWP70	Inverse variance weighted	4	-0.016369	0.0885981	0.853421	-0.190021	0.157283	0.983764	0.826941	1.17033	0.997452
13552_SWAP70	finngen_R10_M13_OSTEONECROSIS	Osteonecrosis || id:finngen_R10_M13_OSTEONECROSIS	SWAP70++SWP70_NA_SWP70	MR Egger	4	0.00390499	0.164975	0.983265	-0.319446	0.327256	1.00391	0.726552	1.38716	0.998833
13552_SWAP70	finngen_R10_M13_OSTEONECROSIS	Osteonecrosis || id:finngen_R10_M13_OSTEONECROSIS	SWAP70++SWP70_NA_SWP70	Weighted median	4	0.0107249	0.094691	0.909823	-0.174869	0.196319	1.01078	0.839567	1.21692	0.97096
13552_SWAP70	finngen_R10_M13_OSTEONECROSIS	Osteonecrosis || id:finngen_R10_M13_OSTEONECROSIS	SWAP70++SWP70_NA_SWP70	Weighted mode	4	0.00843603	0.0948639	0.934743	-0.177497	0.194369	1.00847	0.837363	1.21454	0.997759
13578_ABLIM3	finngen_R10_M13_OSTEONECROSIS	Osteonecrosis || id:finngen_R10_M13_OSTEONECROSIS	ABLIM3++ABLM3_NA_ABLM3	Wald ratio	1	0.203065	0.465891	0.662937	-0.710083	1.11621	1.22515	0.491604	3.05327	0.998933
13580_UAP1	finngen_R10_M13_OSTEONECROSIS	Osteonecrosis || id:finngen_R10_M13_OSTEONECROSIS	UAP1++Sperm_associated_antigen_2	Wald ratio	1	0.730182	0.672761	0.277766	-0.58843	2.04879	2.07546	0.555198	7.75854	0.929103
13590_REXO2	finngen_R10_M13_OSTEONECROSIS	Osteonecrosis || id:finngen_R10_M13_OSTEONECROSIS	REXO2++ORN_NA_ORN	Wald ratio	1	0.449554	0.377374	0.233547	-0.290098	1.18921	1.56761	0.74819	3.28448	0.929103
13597_RAB31	finngen_R10_M13_OSTEONECROSIS	Osteonecrosis || id:finngen_R10_M13_OSTEONECROSIS	RAB31++RAB31_NA_RAB31	Inverse variance weighted	3	0.0556522	0.270802	0.837175	-0.475119	0.586424	1.05723	0.621811	1.79755	0.997452
13597_RAB31	finngen_R10_M13_OSTEONECROSIS	Osteonecrosis || id:finngen_R10_M13_OSTEONECROSIS	RAB31++RAB31_NA_RAB31	MR Egger	3	-1.1034	0.934703	0.447425	-2.93542	0.728617	0.331741	0.0531084	2.07221	0.994982
13597_RAB31	finngen_R10_M13_OSTEONECROSIS	Osteonecrosis || id:finngen_R10_M13_OSTEONECROSIS	RAB31++RAB31_NA_RAB31	Weighted median	3	0.0207216	0.286072	0.942256	-0.539979	0.581422	1.02094	0.582761	1.78858	0.973699
13597_RAB31	finngen_R10_M13_OSTEONECROSIS	Osteonecrosis || id:finngen_R10_M13_OSTEONECROSIS	RAB31++RAB31_NA_RAB31	Weighted mode	3	-0.020817	0.301875	0.951297	-0.612491	0.570857	0.979398	0.541999	1.76978	0.997759
13603_RFESD	finngen_R10_M13_OSTEONECROSIS	Osteonecrosis || id:finngen_R10_M13_OSTEONECROSIS	RFESD++RFESD_NA_RFESD	Wald ratio	1	-0.0285493	0.722321	0.968472	-1.4443	1.3872	0.971854	0.235911	4.00362	0.998933
13621_AP2A2	finngen_R10_M13_OSTEONECROSIS	Osteonecrosis || id:finngen_R10_M13_OSTEONECROSIS	AP2A2++AP2A2_NA_AP2A2	Wald ratio	1	-0.0460885	0.609632	0.939737	-1.24097	1.14879	0.954957	0.289105	3.15437	0.998933
13622_PPP2R5A	finngen_R10_M13_OSTEONECROSIS	Osteonecrosis || id:finngen_R10_M13_OSTEONECROSIS	PPP2R5A++2A5A_NA_2A5A	Wald ratio	1	-0.732305	0.567235	0.196701	-1.84408	0.379476	0.4808	0.15817	1.46152	0.910287
13624_NADK	finngen_R10_M13_OSTEONECROSIS	Osteonecrosis || id:finngen_R10_M13_OSTEONECROSIS	NADK++NADK_NA_NADK	Wald ratio	1	-0.115227	0.299465	0.700403	-0.702179	0.471725	0.891163	0.495504	1.60276	0.998933
13632_ZYX	finngen_R10_M13_OSTEONECROSIS	Osteonecrosis || id:finngen_R10_M13_OSTEONECROSIS	ZYX++Zyxin_NA_Zyxin	Wald ratio	1	-0.756346	0.521741	0.147154	-1.77896	0.266267	0.469378	0.168814	1.30508	0.839313
13642_IFIT3	finngen_R10_M13_OSTEONECROSIS	Osteonecrosis || id:finngen_R10_M13_OSTEONECROSIS	IFIT3++CIG49_NA_CIG49	Wald ratio	1	-0.0658582	0.487905	0.892626	-1.02215	0.890435	0.936264	0.35982	2.43619	0.998933
13657_PNKP	finngen_R10_M13_OSTEONECROSIS	Osteonecrosis || id:finngen_R10_M13_OSTEONECROSIS	PNKP++PNKP_NA_PNKP	Wald ratio	1	-0.285223	0.367832	0.438093	-1.00617	0.435728	0.751846	0.365615	1.54609	0.998933
13666_CA10	finngen_R10_M13_OSTEONECROSIS	Osteonecrosis || id:finngen_R10_M13_OSTEONECROSIS	CA10++Carbonic_Anhydrase_X	Inverse variance weighted	4	-0.0719557	0.111004	0.516838	-0.289523	0.145612	0.930572	0.748621	1.15675	0.997452
13666_CA10	finngen_R10_M13_OSTEONECROSIS	Osteonecrosis || id:finngen_R10_M13_OSTEONECROSIS	CA10++Carbonic_Anhydrase_X	MR Egger	4	-0.00418485	0.177255	0.983308	-0.351604	0.343235	0.995824	0.703558	1.4095	0.998833
13666_CA10	finngen_R10_M13_OSTEONECROSIS	Osteonecrosis || id:finngen_R10_M13_OSTEONECROSIS	CA10++Carbonic_Anhydrase_X	Weighted median	4	-0.054148	0.116463	0.641975	-0.282415	0.174119	0.947292	0.753961	1.1902	0.940911
13666_CA10	finngen_R10_M13_OSTEONECROSIS	Osteonecrosis || id:finngen_R10_M13_OSTEONECROSIS	CA10++Carbonic_Anhydrase_X	Weighted mode	4	-0.00935635	0.131683	0.947828	-0.267456	0.248743	0.990687	0.765324	1.28241	0.997759
13669_FGFR3	finngen_R10_M13_OSTEONECROSIS	Osteonecrosis || id:finngen_R10_M13_OSTEONECROSIS	FGFR3++FGFR_3	Inverse variance weighted	4	0.110963	0.187971	0.554975	-0.25746	0.479386	1.11735	0.773013	1.61508	0.997452
13669_FGFR3	finngen_R10_M13_OSTEONECROSIS	Osteonecrosis || id:finngen_R10_M13_OSTEONECROSIS	FGFR3++FGFR_3	MR Egger	4	1.22583	1.13564	0.393276	-1.00004	3.45169	3.40698	0.367866	31.5536	0.994982
13669_FGFR3	finngen_R10_M13_OSTEONECROSIS	Osteonecrosis || id:finngen_R10_M13_OSTEONECROSIS	FGFR3++FGFR_3	Weighted median	4	0.0826442	0.21003	0.693959	-0.329014	0.494303	1.08616	0.719633	1.63935	0.940911
13669_FGFR3	finngen_R10_M13_OSTEONECROSIS	Osteonecrosis || id:finngen_R10_M13_OSTEONECROSIS	FGFR3++FGFR_3	Weighted mode	4	0.152021	0.221559	0.541896	-0.282235	0.586277	1.16418	0.754097	1.79728	0.983835
13671_ELANE	finngen_R10_M13_OSTEONECROSIS	Osteonecrosis || id:finngen_R10_M13_OSTEONECROSIS	ELANE++Elastase_NA_Elastase	Inverse variance weighted	8	0.039817	0.0998139	0.689957	-0.155818	0.235452	1.04062	0.855715	1.26548	0.997452
13671_ELANE	finngen_R10_M13_OSTEONECROSIS	Osteonecrosis || id:finngen_R10_M13_OSTEONECROSIS	ELANE++Elastase_NA_Elastase	MR Egger	8	0.219366	0.263483	0.436968	-0.29706	0.735793	1.24529	0.742999	2.08714	0.994982
13671_ELANE	finngen_R10_M13_OSTEONECROSIS	Osteonecrosis || id:finngen_R10_M13_OSTEONECROSIS	ELANE++Elastase_NA_Elastase	Weighted median	8	0.110666	0.112314	0.324464	-0.109469	0.330801	1.11702	0.89631	1.39208	0.940911
13671_ELANE	finngen_R10_M13_OSTEONECROSIS	Osteonecrosis || id:finngen_R10_M13_OSTEONECROSIS	ELANE++Elastase_NA_Elastase	Weighted mode	8	0.0945371	0.119871	0.456188	-0.140411	0.329485	1.09915	0.869001	1.39025	0.983835
13676_INHBB	finngen_R10_M13_OSTEONECROSIS	Osteonecrosis || id:finngen_R10_M13_OSTEONECROSIS	INHBB++Inhibin_bB_chain	Inverse variance weighted	4	-0.0800614	0.101654	0.430939	-0.279304	0.119181	0.92306	0.75631	1.12657	0.997452
13676_INHBB	finngen_R10_M13_OSTEONECROSIS	Osteonecrosis || id:finngen_R10_M13_OSTEONECROSIS	INHBB++Inhibin_bB_chain	MR Egger	4	-0.055523	0.176434	0.782789	-0.401333	0.290287	0.94599	0.669427	1.33681	0.994982
13676_INHBB	finngen_R10_M13_OSTEONECROSIS	Osteonecrosis || id:finngen_R10_M13_OSTEONECROSIS	INHBB++Inhibin_bB_chain	Weighted median	4	-0.0890035	0.1057	0.399767	-0.296176	0.118169	0.914842	0.743657	1.12543	0.940911
13676_INHBB	finngen_R10_M13_OSTEONECROSIS	Osteonecrosis || id:finngen_R10_M13_OSTEONECROSIS	INHBB++Inhibin_bB_chain	Weighted mode	4	-0.0902407	0.11156	0.477771	-0.308897	0.128416	0.913711	0.734256	1.13703	0.983835
13682_CSF1R	finngen_R10_M13_OSTEONECROSIS	Osteonecrosis || id:finngen_R10_M13_OSTEONECROSIS	CSF1R++M_CSF_R	Inverse variance weighted	2	0.284407	0.293128	0.331923	-0.290124	0.858938	1.32897	0.748171	2.36065	0.997452
13686_IL5RA	finngen_R10_M13_OSTEONECROSIS	Osteonecrosis || id:finngen_R10_M13_OSTEONECROSIS	IL5RA++IL_5_Ra	Inverse variance weighted	5	0.133705	0.106073	0.207489	-0.0741982	0.341609	1.14306	0.928488	1.40721	0.997452
13686_IL5RA	finngen_R10_M13_OSTEONECROSIS	Osteonecrosis || id:finngen_R10_M13_OSTEONECROSIS	IL5RA++IL_5_Ra	MR Egger	5	0.27661	0.209695	0.278782	-0.134393	0.687612	1.31865	0.874246	1.98896	0.994982
13686_IL5RA	finngen_R10_M13_OSTEONECROSIS	Osteonecrosis || id:finngen_R10_M13_OSTEONECROSIS	IL5RA++IL_5_Ra	Weighted median	5	0.184586	0.107756	0.0867131	-0.0266161	0.395789	1.20272	0.973735	1.48556	0.940911
13686_IL5RA	finngen_R10_M13_OSTEONECROSIS	Osteonecrosis || id:finngen_R10_M13_OSTEONECROSIS	IL5RA++IL_5_Ra	Weighted mode	5	0.181482	0.107911	0.167903	-0.0300227	0.392988	1.19899	0.970423	1.4814	0.983835
13697_GPD1	finngen_R10_M13_OSTEONECROSIS	Osteonecrosis || id:finngen_R10_M13_OSTEONECROSIS	GPD1++GPDA_NA_GPDA	Wald ratio	1	-1.64999	0.677422	0.0148632	-2.97774	-0.322246	0.192051	0.0509078	0.72452	0.576883
13700_ANXA2	finngen_R10_M13_OSTEONECROSIS	Osteonecrosis || id:finngen_R10_M13_OSTEONECROSIS	ANXA2++annexin_II	Inverse variance weighted	3	-0.011227	0.105705	0.915415	-0.218408	0.195954	0.988836	0.803797	1.21647	0.997452
13700_ANXA2	finngen_R10_M13_OSTEONECROSIS	Osteonecrosis || id:finngen_R10_M13_OSTEONECROSIS	ANXA2++annexin_II	MR Egger	3	-0.1588	0.223464	0.60668	-0.59679	0.279189	0.853167	0.550576	1.32206	0.994982
13700_ANXA2	finngen_R10_M13_OSTEONECROSIS	Osteonecrosis || id:finngen_R10_M13_OSTEONECROSIS	ANXA2++annexin_II	Weighted median	3	-0.0244357	0.107359	0.819951	-0.234859	0.185988	0.97586	0.790682	1.20441	0.965009
13700_ANXA2	finngen_R10_M13_OSTEONECROSIS	Osteonecrosis || id:finngen_R10_M13_OSTEONECROSIS	ANXA2++annexin_II	Weighted mode	3	-0.0326698	0.112077	0.798126	-0.252341	0.187001	0.967858	0.77698	1.20563	0.983835
13717_FCN2	finngen_R10_M13_OSTEONECROSIS	Osteonecrosis || id:finngen_R10_M13_OSTEONECROSIS	FCN2++FCN2_NA_FCN2	Inverse variance weighted	9	0.126787	0.115754	0.273381	-0.100092	0.353665	1.13517	0.904755	1.42428	0.997452
13717_FCN2	finngen_R10_M13_OSTEONECROSIS	Osteonecrosis || id:finngen_R10_M13_OSTEONECROSIS	FCN2++FCN2_NA_FCN2	MR Egger	9	-0.112673	0.169062	0.526466	-0.444033	0.218688	0.893443	0.641444	1.24444	0.994982
13717_FCN2	finngen_R10_M13_OSTEONECROSIS	Osteonecrosis || id:finngen_R10_M13_OSTEONECROSIS	FCN2++FCN2_NA_FCN2	Weighted median	9	0.112205	0.122442	0.35946	-0.127781	0.352191	1.11874	0.880046	1.42218	0.940911
13717_FCN2	finngen_R10_M13_OSTEONECROSIS	Osteonecrosis || id:finngen_R10_M13_OSTEONECROSIS	FCN2++FCN2_NA_FCN2	Weighted mode	9	-0.0672278	0.129178	0.616857	-0.320416	0.185961	0.934982	0.725847	1.20437	0.983835
13719_PAK4	finngen_R10_M13_OSTEONECROSIS	Osteonecrosis || id:finngen_R10_M13_OSTEONECROSIS	PAK4++PAK4_NA_PAK4	Wald ratio	1	-0.983011	0.8186	0.229812	-2.58747	0.621445	0.374183	0.0752104	1.86162	0.929103
13720_PRTN3	finngen_R10_M13_OSTEONECROSIS	Osteonecrosis || id:finngen_R10_M13_OSTEONECROSIS	PRTN3++Proteinase_3	Inverse variance weighted	6	-0.146948	0.0897478	0.101559	-0.322853	0.028958	0.863339	0.72408	1.02938	0.997452
13720_PRTN3	finngen_R10_M13_OSTEONECROSIS	Osteonecrosis || id:finngen_R10_M13_OSTEONECROSIS	PRTN3++Proteinase_3	MR Egger	6	-0.0976695	0.14376	0.534171	-0.379439	0.1841	0.906949	0.684245	1.20214	0.994982
13720_PRTN3	finngen_R10_M13_OSTEONECROSIS	Osteonecrosis || id:finngen_R10_M13_OSTEONECROSIS	PRTN3++Proteinase_3	Weighted median	6	-0.132576	0.096288	0.168553	-0.321301	0.0561485	0.875836	0.725205	1.05775	0.940911
13720_PRTN3	finngen_R10_M13_OSTEONECROSIS	Osteonecrosis || id:finngen_R10_M13_OSTEONECROSIS	PRTN3++Proteinase_3	Weighted mode	6	-0.134119	0.0976679	0.228067	-0.325548	0.0573104	0.874486	0.722132	1.05898	0.983835
13733_IL12B	finngen_R10_M13_OSTEONECROSIS	Osteonecrosis || id:finngen_R10_M13_OSTEONECROSIS	IL12B++IL_12_p40	Inverse variance weighted	6	-0.0946842	0.087026	0.276596	-0.265255	0.0758868	0.90966	0.76701	1.07884	0.997452
13733_IL12B	finngen_R10_M13_OSTEONECROSIS	Osteonecrosis || id:finngen_R10_M13_OSTEONECROSIS	IL12B++IL_12_p40	MR Egger	6	-0.230407	0.149306	0.197659	-0.523048	0.0622336	0.79421	0.592711	1.06421	0.994982
13733_IL12B	finngen_R10_M13_OSTEONECROSIS	Osteonecrosis || id:finngen_R10_M13_OSTEONECROSIS	IL12B++IL_12_p40	Weighted median	6	-0.089085	0.0937809	0.34215	-0.272896	0.0947257	0.914768	0.761172	1.09936	0.940911
13733_IL12B	finngen_R10_M13_OSTEONECROSIS	Osteonecrosis || id:finngen_R10_M13_OSTEONECROSIS	IL12B++IL_12_p40	Weighted mode	6	-0.0592019	0.0990014	0.575899	-0.253245	0.134841	0.942516	0.776278	1.14435	0.983835
13738_INHBA	finngen_R10_M13_OSTEONECROSIS	Osteonecrosis || id:finngen_R10_M13_OSTEONECROSIS	INHBA++Inhibin_bA_chain	Wald ratio	1	-0.00116625	0.430897	0.99784	-0.845725	0.843393	0.998834	0.429246	2.32424	0.998933
13740_FRZB	finngen_R10_M13_OSTEONECROSIS	Osteonecrosis || id:finngen_R10_M13_OSTEONECROSIS	FRZB++sFRP_3	Inverse variance weighted	6	0.0686762	0.108505	0.526779	-0.143994	0.281346	1.07109	0.865893	1.32491	0.997452
13740_FRZB	finngen_R10_M13_OSTEONECROSIS	Osteonecrosis || id:finngen_R10_M13_OSTEONECROSIS	FRZB++sFRP_3	MR Egger	6	0.0605922	0.190276	0.766082	-0.312349	0.433533	1.06247	0.731726	1.5427	0.994982
13740_FRZB	finngen_R10_M13_OSTEONECROSIS	Osteonecrosis || id:finngen_R10_M13_OSTEONECROSIS	FRZB++sFRP_3	Weighted median	6	0.0903043	0.104882	0.389232	-0.115264	0.295872	1.09451	0.891131	1.3443	0.940911
13740_FRZB	finngen_R10_M13_OSTEONECROSIS	Osteonecrosis || id:finngen_R10_M13_OSTEONECROSIS	FRZB++sFRP_3	Weighted mode	6	0.0918861	0.112086	0.449637	-0.127802	0.311574	1.09624	0.880028	1.36557	0.983835
13748_CCL8	finngen_R10_M13_OSTEONECROSIS	Osteonecrosis || id:finngen_R10_M13_OSTEONECROSIS	CCL8++MCP_2	Inverse variance weighted	9	0.0894516	0.0566063	0.114052	-0.0214969	0.2004	1.09357	0.978733	1.22189	0.997452
13748_CCL8	finngen_R10_M13_OSTEONECROSIS	Osteonecrosis || id:finngen_R10_M13_OSTEONECROSIS	CCL8++MCP_2	MR Egger	9	0.0742554	0.134074	0.596929	-0.18853	0.337041	1.07708	0.828176	1.4008	0.994982
13748_CCL8	finngen_R10_M13_OSTEONECROSIS	Osteonecrosis || id:finngen_R10_M13_OSTEONECROSIS	CCL8++MCP_2	Weighted median	9	0.0718274	0.0719234	0.317957	-0.0691425	0.212797	1.07447	0.933194	1.23713	0.940911
13748_CCL8	finngen_R10_M13_OSTEONECROSIS	Osteonecrosis || id:finngen_R10_M13_OSTEONECROSIS	CCL8++MCP_2	Weighted mode	9	0.071048	0.0721228	0.353428	-0.0703127	0.212409	1.07363	0.932102	1.23665	0.983835
13929_CROT	finngen_R10_M13_OSTEONECROSIS	Osteonecrosis || id:finngen_R10_M13_OSTEONECROSIS	CROT++OCTC_NA_OCTC	Inverse variance weighted	4	-0.0326823	0.12607	0.795451	-0.27978	0.214415	0.967846	0.75595	1.23914	0.997452
13929_CROT	finngen_R10_M13_OSTEONECROSIS	Osteonecrosis || id:finngen_R10_M13_OSTEONECROSIS	CROT++OCTC_NA_OCTC	MR Egger	4	-0.0945796	0.275792	0.764336	-0.635131	0.445972	0.909755	0.529866	1.56201	0.994982
13929_CROT	finngen_R10_M13_OSTEONECROSIS	Osteonecrosis || id:finngen_R10_M13_OSTEONECROSIS	CROT++OCTC_NA_OCTC	Weighted median	4	-0.0499579	0.104599	0.632926	-0.254972	0.155057	0.95127	0.774938	1.16772	0.940911
13929_CROT	finngen_R10_M13_OSTEONECROSIS	Osteonecrosis || id:finngen_R10_M13_OSTEONECROSIS	CROT++OCTC_NA_OCTC	Weighted mode	4	-0.043598	0.100549	0.693868	-0.240675	0.153479	0.957339	0.786097	1.16588	0.983835
13930_APOBEC3G	finngen_R10_M13_OSTEONECROSIS	Osteonecrosis || id:finngen_R10_M13_OSTEONECROSIS	APOBEC3G++ABC3G_NA_ABC3G	Inverse variance weighted	2	-0.0670518	0.506783	0.89474	-1.06035	0.926243	0.935147	0.346336	2.52501	0.997452
13931_PSMD9	finngen_R10_M13_OSTEONECROSIS	Osteonecrosis || id:finngen_R10_M13_OSTEONECROSIS	PSMD9++PSMD9_NA_PSMD9	Wald ratio	1	0.00873913	0.3102	0.977525	-0.599254	0.616732	1.00878	0.549221	1.85286	0.998933
13934_MCF2L	finngen_R10_M13_OSTEONECROSIS	Osteonecrosis || id:finngen_R10_M13_OSTEONECROSIS	MCF2L++MCF2L_NA_MCF2L	Inverse variance weighted	2	0.0493401	0.167429	0.768228	-0.27882	0.3775	1.05058	0.756676	1.45863	0.997452
13940_IFI16	finngen_R10_M13_OSTEONECROSIS	Osteonecrosis || id:finngen_R10_M13_OSTEONECROSIS	IFI16++IP16_NA_IP16	Wald ratio	1	0.956653	0.49857	0.0550103	-0.0205435	1.93385	2.60297	0.979666	6.91608	0.795618
13943_DPY30	finngen_R10_M13_OSTEONECROSIS	Osteonecrosis || id:finngen_R10_M13_OSTEONECROSIS	DPY30++DPY30_NA_DPY30	Wald ratio	1	0.400954	0.631987	0.525798	-0.837741	1.63965	1.49325	0.432687	5.15336	0.998933
13944_SULT1A3	finngen_R10_M13_OSTEONECROSIS	Osteonecrosis || id:finngen_R10_M13_OSTEONECROSIS	SULT1A3++SULT_1A3	Inverse variance weighted	4	-0.209449	0.224191	0.350177	-0.648864	0.229965	0.811031	0.522639	1.25856	0.997452
13944_SULT1A3	finngen_R10_M13_OSTEONECROSIS	Osteonecrosis || id:finngen_R10_M13_OSTEONECROSIS	SULT1A3++SULT_1A3	MR Egger	4	0.97712	1.60991	0.605614	-2.1783	4.13254	2.65679	0.113233	62.3363	0.994982
13944_SULT1A3	finngen_R10_M13_OSTEONECROSIS	Osteonecrosis || id:finngen_R10_M13_OSTEONECROSIS	SULT1A3++SULT_1A3	Weighted median	4	-0.140519	0.245804	0.567546	-0.622295	0.341258	0.868907	0.536711	1.40672	0.940911
13944_SULT1A3	finngen_R10_M13_OSTEONECROSIS	Osteonecrosis || id:finngen_R10_M13_OSTEONECROSIS	SULT1A3++SULT_1A3	Weighted mode	4	-0.122302	0.278661	0.690427	-0.668477	0.423873	0.884881	0.512488	1.52787	0.983835
13947_NUDT12	finngen_R10_M13_OSTEONECROSIS	Osteonecrosis || id:finngen_R10_M13_OSTEONECROSIS	NUDT12++NUD12_NA_NUD12	Inverse variance weighted	5	0.115465	0.129393	0.372199	-0.138144	0.369074	1.1224	0.870973	1.4464	0.997452
13947_NUDT12	finngen_R10_M13_OSTEONECROSIS	Osteonecrosis || id:finngen_R10_M13_OSTEONECROSIS	NUDT12++NUD12_NA_NUD12	MR Egger	5	0.16468	0.196302	0.4631	-0.220071	0.549432	1.17902	0.802462	1.73227	0.994982
13947_NUDT12	finngen_R10_M13_OSTEONECROSIS	Osteonecrosis || id:finngen_R10_M13_OSTEONECROSIS	NUDT12++NUD12_NA_NUD12	Weighted median	5	0.127781	0.106576	0.23054	-0.0811075	0.33667	1.1363	0.922095	1.40028	0.940911
13947_NUDT12	finngen_R10_M13_OSTEONECROSIS	Osteonecrosis || id:finngen_R10_M13_OSTEONECROSIS	NUDT12++NUD12_NA_NUD12	Weighted mode	5	0.136805	0.107155	0.270787	-0.073218	0.346829	1.1466	0.929398	1.41457	0.983835
13954_GNPNAT1	finngen_R10_M13_OSTEONECROSIS	Osteonecrosis || id:finngen_R10_M13_OSTEONECROSIS	GNPNAT1++GNA1_NA_GNA1	Wald ratio	1	-0.460222	0.592605	0.43739	-1.62173	0.701283	0.631143	0.197557	2.01634	0.998933
13959_LAP3	finngen_R10_M13_OSTEONECROSIS	Osteonecrosis || id:finngen_R10_M13_OSTEONECROSIS	LAP3++LAP_NA_LAP	Inverse variance weighted	3	0.0188889	0.207126	0.927337	-0.387079	0.424857	1.01907	0.679038	1.52937	0.997452
13959_LAP3	finngen_R10_M13_OSTEONECROSIS	Osteonecrosis || id:finngen_R10_M13_OSTEONECROSIS	LAP3++LAP_NA_LAP	MR Egger	3	-0.0807659	0.357761	0.85865	-0.781978	0.620446	0.92241	0.4575	1.85976	0.994982
13959_LAP3	finngen_R10_M13_OSTEONECROSIS	Osteonecrosis || id:finngen_R10_M13_OSTEONECROSIS	LAP3++LAP_NA_LAP	Weighted median	3	0.0177113	0.170521	0.917276	-0.31651	0.351932	1.01787	0.728688	1.42181	0.97096
13959_LAP3	finngen_R10_M13_OSTEONECROSIS	Osteonecrosis || id:finngen_R10_M13_OSTEONECROSIS	LAP3++LAP_NA_LAP	Weighted mode	3	-0.00108205	0.167859	0.995442	-0.330087	0.327922	0.998919	0.718862	1.38808	0.997759
13969_KPNA6	finngen_R10_M13_OSTEONECROSIS	Osteonecrosis || id:finngen_R10_M13_OSTEONECROSIS	KPNA6++IMA7_NA_IMA7	Wald ratio	1	0.0134175	0.567855	0.981149	-1.09958	1.12641	1.01351	0.333011	3.08457	0.998933
13972_HSD17B14	finngen_R10_M13_OSTEONECROSIS	Osteonecrosis || id:finngen_R10_M13_OSTEONECROSIS	HSD17B14++DHB14_NA_DHB14	Inverse variance weighted	2	0.68016	0.522814	0.193273	-0.344557	1.70488	1.97419	0.708535	5.5007	0.997452
13973_TTL	finngen_R10_M13_OSTEONECROSIS	Osteonecrosis || id:finngen_R10_M13_OSTEONECROSIS	TTL++TTL_NA_TTL	Wald ratio	1	-0.168998	0.92303	0.854727	-1.97814	1.64014	0.844511	0.138327	5.1559	0.998933
13982_RGS18	finngen_R10_M13_OSTEONECROSIS	Osteonecrosis || id:finngen_R10_M13_OSTEONECROSIS	RGS18++RGS18_NA_RGS18	Wald ratio	1	0.406047	0.662566	0.539981	-0.892581	1.70468	1.50087	0.409597	5.4996	0.998933
13983_CRYZ	finngen_R10_M13_OSTEONECROSIS	Osteonecrosis || id:finngen_R10_M13_OSTEONECROSIS	CRYZ++QOR_NA_QOR	Inverse variance weighted	6	-0.0570162	0.101171	0.573052	-0.255312	0.141279	0.944579	0.774675	1.15175	0.997452
13983_CRYZ	finngen_R10_M13_OSTEONECROSIS	Osteonecrosis || id:finngen_R10_M13_OSTEONECROSIS	CRYZ++QOR_NA_QOR	MR Egger	6	0.0787812	0.265716	0.781616	-0.442023	0.599585	1.08197	0.642735	1.82136	0.994982
13983_CRYZ	finngen_R10_M13_OSTEONECROSIS	Osteonecrosis || id:finngen_R10_M13_OSTEONECROSIS	CRYZ++QOR_NA_QOR	Weighted median	6	-0.0515275	0.105975	0.626809	-0.259238	0.156184	0.949778	0.771639	1.16904	0.940911
13983_CRYZ	finngen_R10_M13_OSTEONECROSIS	Osteonecrosis || id:finngen_R10_M13_OSTEONECROSIS	CRYZ++QOR_NA_QOR	Weighted mode	6	-0.0450223	0.118978	0.720662	-0.27822	0.188175	0.955976	0.75713	1.20704	0.983835
13986_LANCL1	finngen_R10_M13_OSTEONECROSIS	Osteonecrosis || id:finngen_R10_M13_OSTEONECROSIS	LANCL1++LANC1_NA_LANC1	Inverse variance weighted	3	-0.181951	0.199522	0.361802	-0.573014	0.209111	0.833642	0.563824	1.23258	0.997452
13986_LANCL1	finngen_R10_M13_OSTEONECROSIS	Osteonecrosis || id:finngen_R10_M13_OSTEONECROSIS	LANCL1++LANC1_NA_LANC1	MR Egger	3	-0.47219	0.950847	0.706567	-2.33585	1.39147	0.623635	0.0967282	4.02076	0.994982
13986_LANCL1	finngen_R10_M13_OSTEONECROSIS	Osteonecrosis || id:finngen_R10_M13_OSTEONECROSIS	LANCL1++LANC1_NA_LANC1	Weighted median	3	-0.197469	0.167601	0.238715	-0.525968	0.13103	0.820806	0.590983	1.14	0.940911
13986_LANCL1	finngen_R10_M13_OSTEONECROSIS	Osteonecrosis || id:finngen_R10_M13_OSTEONECROSIS	LANCL1++LANC1_NA_LANC1	Weighted mode	3	-0.293452	0.180826	0.246096	-0.647872	0.0609671	0.745685	0.523158	1.06286	0.983835
13988_NMRAL1	finngen_R10_M13_OSTEONECROSIS	Osteonecrosis || id:finngen_R10_M13_OSTEONECROSIS	NMRAL1++NMRL1_NA_NMRL1	Inverse variance weighted	10	-0.043583	0.0952465	0.647253	-0.230266	0.1431	0.957353	0.794322	1.15385	0.997452
13988_NMRAL1	finngen_R10_M13_OSTEONECROSIS	Osteonecrosis || id:finngen_R10_M13_OSTEONECROSIS	NMRAL1++NMRL1_NA_NMRL1	MR Egger	10	-0.307974	0.193027	0.149268	-0.686308	0.0703595	0.734934	0.503431	1.07289	0.994982
13988_NMRAL1	finngen_R10_M13_OSTEONECROSIS	Osteonecrosis || id:finngen_R10_M13_OSTEONECROSIS	NMRAL1++NMRL1_NA_NMRL1	Weighted median	10	-0.0861841	0.114416	0.451298	-0.31044	0.138071	0.917425	0.733125	1.14806	0.940911
13988_NMRAL1	finngen_R10_M13_OSTEONECROSIS	Osteonecrosis || id:finngen_R10_M13_OSTEONECROSIS	NMRAL1++NMRL1_NA_NMRL1	Weighted mode	10	-0.0766143	0.125318	0.556086	-0.322237	0.169009	0.926247	0.724526	1.18413	0.983835
14006_GNMT	finngen_R10_M13_OSTEONECROSIS	Osteonecrosis || id:finngen_R10_M13_OSTEONECROSIS	GNMT++GNMT_NA_GNMT	Inverse variance weighted	2	0.10457	0.162827	0.520734	-0.214571	0.423711	1.11023	0.806887	1.52762	0.997452
14009_TNFAIP3	finngen_R10_M13_OSTEONECROSIS	Osteonecrosis || id:finngen_R10_M13_OSTEONECROSIS	TNFAIP3++TNFAIP3_NA_TNFAIP3	Wald ratio	1	-0.743885	0.341871	0.0295611	-1.41395	-0.0738176	0.475264	0.24318	0.928841	0.795618
14012_DHX58	finngen_R10_M13_OSTEONECROSIS	Osteonecrosis || id:finngen_R10_M13_OSTEONECROSIS	DHX58++LGP2_NA_LGP2	Inverse variance weighted	2	-0.530484	0.211512	0.0121399	-0.945048	-0.115919	0.58832	0.388661	0.890547	0.997452
14047_BDNF	finngen_R10_M13_OSTEONECROSIS	Osteonecrosis || id:finngen_R10_M13_OSTEONECROSIS	BDNF++BDNF_NA_BDNF	Inverse variance weighted	2	0.137027	0.340818	0.687644	-0.530975	0.80503	1.14686	0.588031	2.23676	0.997452
14048_IL1RAP	finngen_R10_M13_OSTEONECROSIS	Osteonecrosis || id:finngen_R10_M13_OSTEONECROSIS	IL1RAP++IL_1_R_AcP	Inverse variance weighted	5	-0.0848744	0.0626216	0.175305	-0.207613	0.0378639	0.918628	0.812522	1.03859	0.997452
14048_IL1RAP	finngen_R10_M13_OSTEONECROSIS	Osteonecrosis || id:finngen_R10_M13_OSTEONECROSIS	IL1RAP++IL_1_R_AcP	MR Egger	5	-0.0460427	0.100802	0.678884	-0.243615	0.15153	0.955001	0.783789	1.16361	0.994982
14048_IL1RAP	finngen_R10_M13_OSTEONECROSIS	Osteonecrosis || id:finngen_R10_M13_OSTEONECROSIS	IL1RAP++IL_1_R_AcP	Weighted median	5	-0.10061	0.0801588	0.209431	-0.257721	0.0565016	0.904286	0.772811	1.05813	0.940911
14048_IL1RAP	finngen_R10_M13_OSTEONECROSIS	Osteonecrosis || id:finngen_R10_M13_OSTEONECROSIS	IL1RAP++IL_1_R_AcP	Weighted mode	5	-0.112412	0.0909274	0.283985	-0.29063	0.0658054	0.893676	0.747792	1.06802	0.983835
14054_IL15RA	finngen_R10_M13_OSTEONECROSIS	Osteonecrosis || id:finngen_R10_M13_OSTEONECROSIS	IL15RA++IL_15_Ra	Inverse variance weighted	6	-0.109057	0.085826	0.203845	-0.277276	0.0591622	0.89668	0.757846	1.06095	0.997452
14054_IL15RA	finngen_R10_M13_OSTEONECROSIS	Osteonecrosis || id:finngen_R10_M13_OSTEONECROSIS	IL15RA++IL_15_Ra	MR Egger	6	-0.159162	0.181637	0.430357	-0.515171	0.196847	0.852858	0.597399	1.21756	0.994982
14054_IL15RA	finngen_R10_M13_OSTEONECROSIS	Osteonecrosis || id:finngen_R10_M13_OSTEONECROSIS	IL15RA++IL_15_Ra	Weighted median	6	-0.0595284	0.0951062	0.53137	-0.245937	0.12688	0.942209	0.781972	1.13528	0.940911
14054_IL15RA	finngen_R10_M13_OSTEONECROSIS	Osteonecrosis || id:finngen_R10_M13_OSTEONECROSIS	IL15RA++IL_15_Ra	Weighted mode	6	-0.0564769	0.0977861	0.588596	-0.248138	0.135184	0.945088	0.780253	1.14475	0.983835
14066_MAGI2	finngen_R10_M13_OSTEONECROSIS	Osteonecrosis || id:finngen_R10_M13_OSTEONECROSIS	MAGI2++MAGI2_NA_MAGI2	Inverse variance weighted	8	0.017264	0.0974281	0.859353	-0.173695	0.208223	1.01741	0.840553	1.23149	0.997452
14066_MAGI2	finngen_R10_M13_OSTEONECROSIS	Osteonecrosis || id:finngen_R10_M13_OSTEONECROSIS	MAGI2++MAGI2_NA_MAGI2	MR Egger	8	0.0149847	0.203917	0.943809	-0.384692	0.414661	1.0151	0.68066	1.51386	0.994982
14066_MAGI2	finngen_R10_M13_OSTEONECROSIS	Osteonecrosis || id:finngen_R10_M13_OSTEONECROSIS	MAGI2++MAGI2_NA_MAGI2	Weighted median	8	0.0472327	0.0984241	0.631306	-0.145679	0.240144	1.04837	0.864435	1.27143	0.940911
14066_MAGI2	finngen_R10_M13_OSTEONECROSIS	Osteonecrosis || id:finngen_R10_M13_OSTEONECROSIS	MAGI2++MAGI2_NA_MAGI2	Weighted mode	8	0.049866	0.100024	0.633385	-0.146182	0.245914	1.05113	0.864001	1.27879	0.983835
14067_PKP2	finngen_R10_M13_OSTEONECROSIS	Osteonecrosis || id:finngen_R10_M13_OSTEONECROSIS	PKP2++PKP2_NA_PKP2	Inverse variance weighted	2	0.0106057	0.291804	0.971007	-0.56133	0.582541	1.01066	0.57045	1.79058	0.997452
14076_CST4	finngen_R10_M13_OSTEONECROSIS	Osteonecrosis || id:finngen_R10_M13_OSTEONECROSIS	CST4++Cystatin_S	Inverse variance weighted	4	0.0941354	0.166581	0.572005	-0.232364	0.420635	1.09871	0.792658	1.52293	0.997452
14076_CST4	finngen_R10_M13_OSTEONECROSIS	Osteonecrosis || id:finngen_R10_M13_OSTEONECROSIS	CST4++Cystatin_S	MR Egger	4	-0.121006	0.231703	0.653583	-0.575145	0.333133	0.886029	0.562623	1.39533	0.994982
14076_CST4	finngen_R10_M13_OSTEONECROSIS	Osteonecrosis || id:finngen_R10_M13_OSTEONECROSIS	CST4++Cystatin_S	Weighted median	4	0.0506361	0.171808	0.768205	-0.286108	0.38738	1.05194	0.751181	1.47312	0.947606
14076_CST4	finngen_R10_M13_OSTEONECROSIS	Osteonecrosis || id:finngen_R10_M13_OSTEONECROSIS	CST4++Cystatin_S	Weighted mode	4	0.0212909	0.172057	0.909344	-0.315941	0.358523	1.02152	0.729102	1.43121	0.991137
14079_IL18R1	finngen_R10_M13_OSTEONECROSIS	Osteonecrosis || id:finngen_R10_M13_OSTEONECROSIS	IL18R1++IL_18_Ra	Inverse variance weighted	8	0.0591768	0.0681733	0.385375	-0.0744429	0.192797	1.06096	0.928261	1.21264	0.997452
14079_IL18R1	finngen_R10_M13_OSTEONECROSIS	Osteonecrosis || id:finngen_R10_M13_OSTEONECROSIS	IL18R1++IL_18_Ra	MR Egger	8	-0.186333	0.277795	0.527336	-0.730811	0.358144	0.829997	0.481518	1.43067	0.994982
14079_IL18R1	finngen_R10_M13_OSTEONECROSIS	Osteonecrosis || id:finngen_R10_M13_OSTEONECROSIS	IL18R1++IL_18_Ra	Weighted median	8	0.0500532	0.0735692	0.496279	-0.0941423	0.194249	1.05133	0.910153	1.2144	0.940911
14079_IL18R1	finngen_R10_M13_OSTEONECROSIS	Osteonecrosis || id:finngen_R10_M13_OSTEONECROSIS	IL18R1++IL_18_Ra	Weighted mode	8	0.0503761	0.0740366	0.518102	-0.0947356	0.195488	1.05167	0.909613	1.2159	0.983835
14088_IGFBP6	finngen_R10_M13_OSTEONECROSIS	Osteonecrosis || id:finngen_R10_M13_OSTEONECROSIS	IGFBP6++IGFBP_6	Wald ratio	1	0.0221228	0.482725	0.963447	-0.924018	0.968263	1.02237	0.396921	2.63337	0.998933
14090_DEF6	finngen_R10_M13_OSTEONECROSIS	Osteonecrosis || id:finngen_R10_M13_OSTEONECROSIS	DEF6++DEFI6_NA_DEFI6	Wald ratio	1	0.205459	0.265392	0.438831	-0.31471	0.725627	1.22809	0.73	2.06603	0.998933
14091_CBR3	finngen_R10_M13_OSTEONECROSIS	Osteonecrosis || id:finngen_R10_M13_OSTEONECROSIS	CBR3++Carbonyl_reductase_3	Inverse variance weighted	8	-0.106886	0.129085	0.407658	-0.359893	0.146122	0.898628	0.697751	1.15734	0.997452
14091_CBR3	finngen_R10_M13_OSTEONECROSIS	Osteonecrosis || id:finngen_R10_M13_OSTEONECROSIS	CBR3++Carbonyl_reductase_3	MR Egger	8	-0.0973376	0.229949	0.686829	-0.548037	0.353362	0.90725	0.578084	1.42385	0.994982
14091_CBR3	finngen_R10_M13_OSTEONECROSIS	Osteonecrosis || id:finngen_R10_M13_OSTEONECROSIS	CBR3++Carbonyl_reductase_3	Weighted median	8	-0.117693	0.110892	0.28854	-0.335042	0.0996556	0.888969	0.715308	1.10479	0.940911
14091_CBR3	finngen_R10_M13_OSTEONECROSIS	Osteonecrosis || id:finngen_R10_M13_OSTEONECROSIS	CBR3++Carbonyl_reductase_3	Weighted mode	8	-0.117775	0.114935	0.339601	-0.343048	0.107498	0.888896	0.709604	1.11349	0.983835
14094_HBEGF	finngen_R10_M13_OSTEONECROSIS	Osteonecrosis || id:finngen_R10_M13_OSTEONECROSIS	HBEGF++HB_EGF	Wald ratio	1	1.75614	0.726371	0.0156196	0.332449	3.17982	5.79002	1.39438	24.0425	0.576883
14100_C1QC	finngen_R10_M13_OSTEONECROSIS	Osteonecrosis || id:finngen_R10_M13_OSTEONECROSIS	C1QC++C1QC_NA_C1QC	Inverse variance weighted	8	-0.0671683	0.0866247	0.438107	-0.236953	0.102616	0.935038	0.789029	1.10807	0.997452
14100_C1QC	finngen_R10_M13_OSTEONECROSIS	Osteonecrosis || id:finngen_R10_M13_OSTEONECROSIS	C1QC++C1QC_NA_C1QC	MR Egger	8	-0.189425	0.19975	0.379585	-0.580935	0.202085	0.827435	0.559375	1.22395	0.994982
14100_C1QC	finngen_R10_M13_OSTEONECROSIS	Osteonecrosis || id:finngen_R10_M13_OSTEONECROSIS	C1QC++C1QC_NA_C1QC	Weighted median	8	-0.0941286	0.100825	0.35052	-0.291746	0.103489	0.910166	0.746958	1.10903	0.940911
14100_C1QC	finngen_R10_M13_OSTEONECROSIS	Osteonecrosis || id:finngen_R10_M13_OSTEONECROSIS	C1QC++C1QC_NA_C1QC	Weighted mode	8	-0.105672	0.100403	0.327549	-0.302462	0.0911177	0.89972	0.738997	1.0954	0.983835
14101_CNTFR	finngen_R10_M13_OSTEONECROSIS	Osteonecrosis || id:finngen_R10_M13_OSTEONECROSIS	CNTFR++CNTFR_alpha	Inverse variance weighted	4	-0.0934054	0.131644	0.477996	-0.351428	0.164617	0.910824	0.703682	1.17894	0.997452
14101_CNTFR	finngen_R10_M13_OSTEONECROSIS	Osteonecrosis || id:finngen_R10_M13_OSTEONECROSIS	CNTFR++CNTFR_alpha	MR Egger	4	0.0348257	0.302416	0.91884	-0.557909	0.627561	1.03544	0.572404	1.87304	0.994982
14101_CNTFR	finngen_R10_M13_OSTEONECROSIS	Osteonecrosis || id:finngen_R10_M13_OSTEONECROSIS	CNTFR++CNTFR_alpha	Weighted median	4	-0.0590094	0.137672	0.668196	-0.328846	0.210827	0.942698	0.719754	1.2347	0.940911
14101_CNTFR	finngen_R10_M13_OSTEONECROSIS	Osteonecrosis || id:finngen_R10_M13_OSTEONECROSIS	CNTFR++CNTFR_alpha	Weighted mode	4	-0.0532434	0.141628	0.731973	-0.330834	0.224348	0.948149	0.718324	1.25151	0.983835
14106_RAP1GDS1	finngen_R10_M13_OSTEONECROSIS	Osteonecrosis || id:finngen_R10_M13_OSTEONECROSIS	RAP1GDS1++GDP_GTP_exchange_protein	Wald ratio	1	-0.217654	0.764709	0.775933	-1.71648	1.28118	0.804404	0.179697	3.60087	0.998933
14107_MTHFS	finngen_R10_M13_OSTEONECROSIS	Osteonecrosis || id:finngen_R10_M13_OSTEONECROSIS	MTHFS++MTHFS_NA_MTHFS	Inverse variance weighted	7	-0.0667306	0.109129	0.540879	-0.280623	0.147162	0.935447	0.755313	1.15854	0.997452
14107_MTHFS	finngen_R10_M13_OSTEONECROSIS	Osteonecrosis || id:finngen_R10_M13_OSTEONECROSIS	MTHFS++MTHFS_NA_MTHFS	MR Egger	7	-0.296535	0.179588	0.15961	-0.648527	0.0554577	0.74339	0.522815	1.05702	0.994982
14107_MTHFS	finngen_R10_M13_OSTEONECROSIS	Osteonecrosis || id:finngen_R10_M13_OSTEONECROSIS	MTHFS++MTHFS_NA_MTHFS	Weighted median	7	-0.12216	0.116112	0.29276	-0.349739	0.10542	0.885007	0.704872	1.11118	0.940911
14107_MTHFS	finngen_R10_M13_OSTEONECROSIS	Osteonecrosis || id:finngen_R10_M13_OSTEONECROSIS	MTHFS++MTHFS_NA_MTHFS	Weighted mode	7	-0.122152	0.109598	0.307689	-0.336963	0.0926602	0.885014	0.713935	1.09709	0.983835
14111_THBS2	finngen_R10_M13_OSTEONECROSIS	Osteonecrosis || id:finngen_R10_M13_OSTEONECROSIS	THBS2++TSP2_NA_TSP2	Wald ratio	1	0.297746	0.467422	0.524127	-0.618401	1.21389	1.34682	0.538805	3.36656	0.998933
14112_RELT	finngen_R10_M13_OSTEONECROSIS	Osteonecrosis || id:finngen_R10_M13_OSTEONECROSIS	RELT++RELT_NA_RELT	Wald ratio	1	0.942992	0.665904	0.156744	-0.362179	2.24816	2.56765	0.696157	9.47032	0.839313
14114_PIANP	finngen_R10_M13_OSTEONECROSIS	Osteonecrosis || id:finngen_R10_M13_OSTEONECROSIS	PIANP++PIANP_NA_PIANP	Wald ratio	1	-0.0308086	0.221577	0.889417	-0.465099	0.403482	0.969661	0.628073	1.49703	0.998933
14116_S100A4	finngen_R10_M13_OSTEONECROSIS	Osteonecrosis || id:finngen_R10_M13_OSTEONECROSIS	S100A4++S100A4_NA_S100A4	Inverse variance weighted	2	0.640868	0.388063	0.0986456	-0.119735	1.40147	1.89813	0.887156	4.06117	0.997452
14131_EFNB2	finngen_R10_M13_OSTEONECROSIS	Osteonecrosis || id:finngen_R10_M13_OSTEONECROSIS	EFNB2++EFNB2_NA_EFNB2	Inverse variance weighted	2	-0.319651	0.472517	0.498732	-1.24578	0.606482	0.726402	0.287715	1.83397	0.997452
14133_IL1R2	finngen_R10_M13_OSTEONECROSIS	Osteonecrosis || id:finngen_R10_M13_OSTEONECROSIS	IL1R2++IL_1_sRII	Inverse variance weighted	4	-0.0904456	0.0892008	0.310604	-0.265279	0.084388	0.913524	0.766992	1.08805	0.997452
14133_IL1R2	finngen_R10_M13_OSTEONECROSIS	Osteonecrosis || id:finngen_R10_M13_OSTEONECROSIS	IL1R2++IL_1_sRII	MR Egger	4	-0.0402351	0.219019	0.871183	-0.469513	0.389043	0.960564	0.625307	1.47557	0.994982
14133_IL1R2	finngen_R10_M13_OSTEONECROSIS	Osteonecrosis || id:finngen_R10_M13_OSTEONECROSIS	IL1R2++IL_1_sRII	Weighted median	4	-0.079544	0.0863196	0.356786	-0.24873	0.0896424	0.923537	0.77979	1.09378	0.940911
14133_IL1R2	finngen_R10_M13_OSTEONECROSIS	Osteonecrosis || id:finngen_R10_M13_OSTEONECROSIS	IL1R2++IL_1_sRII	Weighted mode	4	-0.0776183	0.0835179	0.421254	-0.241313	0.0860768	0.925318	0.785595	1.08989	0.983835
14134_AMIGO2	finngen_R10_M13_OSTEONECROSIS	Osteonecrosis || id:finngen_R10_M13_OSTEONECROSIS	AMIGO2++AMGO2_NA_AMGO2	Inverse variance weighted	3	0.616411	0.308433	0.0456593	0.0118837	1.22094	1.85227	1.01195	3.39037	0.997452
14134_AMIGO2	finngen_R10_M13_OSTEONECROSIS	Osteonecrosis || id:finngen_R10_M13_OSTEONECROSIS	AMIGO2++AMGO2_NA_AMGO2	MR Egger	3	0.410815	1.03618	0.759702	-1.6201	2.44173	1.50805	0.197878	11.4929	0.994982
14134_AMIGO2	finngen_R10_M13_OSTEONECROSIS	Osteonecrosis || id:finngen_R10_M13_OSTEONECROSIS	AMIGO2++AMGO2_NA_AMGO2	Weighted median	3	0.580844	0.326513	0.0752512	-0.0591216	1.22081	1.78755	0.942592	3.38993	0.940911
14134_AMIGO2	finngen_R10_M13_OSTEONECROSIS	Osteonecrosis || id:finngen_R10_M13_OSTEONECROSIS	AMIGO2++AMGO2_NA_AMGO2	Weighted mode	3	0.42445	0.354497	0.353841	-0.270363	1.11926	1.52875	0.763102	3.0626	0.983835
14151_ISG15	finngen_R10_M13_OSTEONECROSIS	Osteonecrosis || id:finngen_R10_M13_OSTEONECROSIS	ISG15++UCRP_NA_UCRP	Inverse variance weighted	4	-0.0121499	0.135914	0.928769	-0.278541	0.254241	0.987924	0.756887	1.28948	0.997452
14151_ISG15	finngen_R10_M13_OSTEONECROSIS	Osteonecrosis || id:finngen_R10_M13_OSTEONECROSIS	ISG15++UCRP_NA_UCRP	MR Egger	4	-0.127281	0.801587	0.888422	-1.69839	1.44383	0.880486	0.182978	4.23689	0.994982
14151_ISG15	finngen_R10_M13_OSTEONECROSIS	Osteonecrosis || id:finngen_R10_M13_OSTEONECROSIS	ISG15++UCRP_NA_UCRP	Weighted median	4	-0.0241487	0.112932	0.830677	-0.245496	0.197198	0.976141	0.782317	1.21799	0.965009
14151_ISG15	finngen_R10_M13_OSTEONECROSIS	Osteonecrosis || id:finngen_R10_M13_OSTEONECROSIS	ISG15++UCRP_NA_UCRP	Weighted mode	4	-0.0299212	0.117232	0.815042	-0.259696	0.199853	0.970522	0.771286	1.22122	0.983835
14153_EFNA3	finngen_R10_M13_OSTEONECROSIS	Osteonecrosis || id:finngen_R10_M13_OSTEONECROSIS	EFNA3++Ephrin_A3	Wald ratio	1	0.442022	1.41606	0.754927	-2.33346	3.2175	1.55585	0.0969599	24.9657	0.998933
14156_YWHAB	finngen_R10_M13_OSTEONECROSIS	Osteonecrosis || id:finngen_R10_M13_OSTEONECROSIS	YWHAB++14_3_3_protein_beta_alpha	Inverse variance weighted	2	-0.422547	0.234223	0.0712253	-0.881624	0.0365298	0.655375	0.41411	1.03721	0.997452
14158_ANXA5	finngen_R10_M13_OSTEONECROSIS	Osteonecrosis || id:finngen_R10_M13_OSTEONECROSIS	ANXA5++Annexin_V	Inverse variance weighted	2	0.303354	0.255167	0.2345	-0.196773	0.803482	1.35439	0.821377	2.2333	0.997452
14203_ANXA7	finngen_R10_M13_OSTEONECROSIS	Osteonecrosis || id:finngen_R10_M13_OSTEONECROSIS	ANXA7++ANXA7_NA_ANXA7	Inverse variance weighted	2	0.18571	0.385193	0.62972	-0.569268	0.940687	1.20407	0.565939	2.56174	0.997452
14205_HEXIM2	finngen_R10_M13_OSTEONECROSIS	Osteonecrosis || id:finngen_R10_M13_OSTEONECROSIS	HEXIM2++HEXI2_NA_HEXI2	Wald ratio	1	0.100021	0.433426	0.817494	-0.749493	0.949536	1.10519	0.472606	2.58451	0.998933
14208_RBP7	finngen_R10_M13_OSTEONECROSIS	Osteonecrosis || id:finngen_R10_M13_OSTEONECROSIS	RBP7++RET7_NA_RET7	Wald ratio	1	0.0835467	0.317912	0.792706	-0.539561	0.706654	1.08714	0.583004	2.0272	0.998933
14271_RAB6B	finngen_R10_M13_OSTEONECROSIS	Osteonecrosis || id:finngen_R10_M13_OSTEONECROSIS	RAB6B++RAB6B_NA_RAB6B	Wald ratio	1	0.177989	0.171267	0.298689	-0.157694	0.513671	1.19481	0.854111	1.67142	0.929103
14273_PREP	finngen_R10_M13_OSTEONECROSIS	Osteonecrosis || id:finngen_R10_M13_OSTEONECROSIS	PREP++PPCE_NA_PPCE	Inverse variance weighted	2	-0.11898	0.214358	0.578859	-0.539122	0.301162	0.887826	0.58326	1.35143	0.997452
14618_VOPP1	finngen_R10_M13_OSTEONECROSIS	Osteonecrosis || id:finngen_R10_M13_OSTEONECROSIS	VOPP1++ECOP_NA_ECOP	Inverse variance weighted	2	-0.377472	0.42597	0.375539	-1.21237	0.45743	0.685593	0.297491	1.58001	0.997452
14623_SUMO3	finngen_R10_M13_OSTEONECROSIS	Osteonecrosis || id:finngen_R10_M13_OSTEONECROSIS	SUMO3++SUMO3_NA_SUMO3	Wald ratio	1	-0.966619	0.640511	0.131264	-2.22202	0.288782	0.380367	0.10839	1.3348	0.839313
14655_DNAJC17	finngen_R10_M13_OSTEONECROSIS	Osteonecrosis || id:finngen_R10_M13_OSTEONECROSIS	DNAJC17++DJC17_NA_DJC17	Inverse variance weighted	2	-0.37394	0.396362	0.34546	-1.15081	0.402929	0.688018	0.316381	1.4962	0.997452
14684_CAPN2	finngen_R10_M13_OSTEONECROSIS	Osteonecrosis || id:finngen_R10_M13_OSTEONECROSIS	CAPN2++CAN2_NA_CAN2	Inverse variance weighted	3	0.0859812	0.166327	0.605197	-0.240019	0.411982	1.08979	0.786613	1.50981	0.997452
14684_CAPN2	finngen_R10_M13_OSTEONECROSIS	Osteonecrosis || id:finngen_R10_M13_OSTEONECROSIS	CAPN2++CAN2_NA_CAN2	MR Egger	3	0.102026	0.219606	0.723122	-0.328401	0.532453	1.10741	0.720074	1.70311	0.994982
14684_CAPN2	finngen_R10_M13_OSTEONECROSIS	Osteonecrosis || id:finngen_R10_M13_OSTEONECROSIS	CAPN2++CAN2_NA_CAN2	Weighted median	3	0.0666537	0.168066	0.691668	-0.262756	0.396063	1.06893	0.76893	1.48596	0.940911
14684_CAPN2	finngen_R10_M13_OSTEONECROSIS	Osteonecrosis || id:finngen_R10_M13_OSTEONECROSIS	CAPN2++CAN2_NA_CAN2	Weighted mode	3	0.0662867	0.173794	0.739607	-0.27435	0.406923	1.06853	0.760066	1.50219	0.983835
14688_PTPN7	finngen_R10_M13_OSTEONECROSIS	Osteonecrosis || id:finngen_R10_M13_OSTEONECROSIS	PTPN7++PTN7_NA_PTN7	Wald ratio	1	-0.428927	0.65696	0.513823	-1.71657	0.858715	0.651208	0.179682	2.36013	0.998933
14708_C8G	finngen_R10_M13_OSTEONECROSIS	Osteonecrosis || id:finngen_R10_M13_OSTEONECROSIS	C8G++CO8G_NA_CO8G	Inverse variance weighted	5	0.0281857	0.101099	0.780404	-0.169969	0.22634	1.02859	0.843691	1.254	0.997452
14708_C8G	finngen_R10_M13_OSTEONECROSIS	Osteonecrosis || id:finngen_R10_M13_OSTEONECROSIS	C8G++CO8G_NA_CO8G	MR Egger	5	-0.0647523	0.203941	0.771675	-0.464476	0.334971	0.9373	0.628464	1.3979	0.994982
14708_C8G	finngen_R10_M13_OSTEONECROSIS	Osteonecrosis || id:finngen_R10_M13_OSTEONECROSIS	C8G++CO8G_NA_CO8G	Weighted median	5	0.00907946	0.0974372	0.925758	-0.181897	0.200056	1.00912	0.833687	1.22147	0.972991
14708_C8G	finngen_R10_M13_OSTEONECROSIS	Osteonecrosis || id:finngen_R10_M13_OSTEONECROSIS	C8G++CO8G_NA_CO8G	Weighted mode	5	-0.0292369	0.104494	0.793507	-0.234045	0.175571	0.971186	0.791326	1.19193	0.983835
14711_CST6	finngen_R10_M13_OSTEONECROSIS	Osteonecrosis || id:finngen_R10_M13_OSTEONECROSIS	CST6++Cystatin_M	Inverse variance weighted	3	-0.168693	0.219336	0.441829	-0.598591	0.261205	0.844768	0.549585	1.29849	0.997452
14711_CST6	finngen_R10_M13_OSTEONECROSIS	Osteonecrosis || id:finngen_R10_M13_OSTEONECROSIS	CST6++Cystatin_M	MR Egger	3	0.163638	0.459976	0.782408	-0.737914	1.06519	1.17779	0.47811	2.90139	0.994982
14711_CST6	finngen_R10_M13_OSTEONECROSIS	Osteonecrosis || id:finngen_R10_M13_OSTEONECROSIS	CST6++Cystatin_M	Weighted median	3	-0.164869	0.218573	0.450669	-0.593272	0.263533	0.848005	0.552517	1.30152	0.940911
14711_CST6	finngen_R10_M13_OSTEONECROSIS	Osteonecrosis || id:finngen_R10_M13_OSTEONECROSIS	CST6++Cystatin_M	Weighted mode	3	-0.111405	0.203423	0.638883	-0.510115	0.287305	0.894576	0.600427	1.33283	0.983835
14747_CRLF1	finngen_R10_M13_OSTEONECROSIS	Osteonecrosis || id:finngen_R10_M13_OSTEONECROSIS	CRLF1++CRLF1_NA_CRLF1	Wald ratio	1	-0.0194536	0.162908	0.904947	-0.338754	0.299847	0.980734	0.712658	1.34965	0.998933
15298_NETO1	finngen_R10_M13_OSTEONECROSIS	Osteonecrosis || id:finngen_R10_M13_OSTEONECROSIS	NETO1++NETO1_NA_NETO1	Inverse variance weighted	2	0.229385	0.495314	0.643285	-0.74143	1.2002	1.25783	0.476432	3.32078	0.997452
15300_CCDC134	finngen_R10_M13_OSTEONECROSIS	Osteonecrosis || id:finngen_R10_M13_OSTEONECROSIS	CCDC134++CC134_NA_CC134	Inverse variance weighted	2	-0.12761	0.347334	0.713323	-0.808385	0.553166	0.880197	0.445577	1.73875	0.997452
15304_REG3A	finngen_R10_M13_OSTEONECROSIS	Osteonecrosis || id:finngen_R10_M13_OSTEONECROSIS	REG3A++PAP1_NA_PAP1	Inverse variance weighted	5	0.182291	0.186172	0.327504	-0.182606	0.547188	1.19996	0.833096	1.72839	0.997452
15304_REG3A	finngen_R10_M13_OSTEONECROSIS	Osteonecrosis || id:finngen_R10_M13_OSTEONECROSIS	REG3A++PAP1_NA_PAP1	MR Egger	5	-0.827454	0.665488	0.302041	-2.13181	0.476902	0.437161	0.118622	1.61108	0.994982
15304_REG3A	finngen_R10_M13_OSTEONECROSIS	Osteonecrosis || id:finngen_R10_M13_OSTEONECROSIS	REG3A++PAP1_NA_PAP1	Weighted median	5	0.115015	0.17506	0.511181	-0.228104	0.458133	1.12189	0.796042	1.58112	0.940911
15304_REG3A	finngen_R10_M13_OSTEONECROSIS	Osteonecrosis || id:finngen_R10_M13_OSTEONECROSIS	REG3A++PAP1_NA_PAP1	Weighted mode	5	0.100373	0.172114	0.591072	-0.23697	0.437716	1.10558	0.789015	1.54916	0.983835
15305_SCGN	finngen_R10_M13_OSTEONECROSIS	Osteonecrosis || id:finngen_R10_M13_OSTEONECROSIS	SCGN++Secretagogin_NA_Secretagogin	Inverse variance weighted	2	0.0193504	0.505266	0.969451	-0.970971	1.00967	1.01954	0.378715	2.7447	0.997452
15308_VWC2	finngen_R10_M13_OSTEONECROSIS	Osteonecrosis || id:finngen_R10_M13_OSTEONECROSIS	VWC2++VWC2_NA_VWC2	Inverse variance weighted	7	-0.0669873	0.160927	0.67722	-0.382404	0.248429	0.935207	0.682219	1.28201	0.997452
15308_VWC2	finngen_R10_M13_OSTEONECROSIS	Osteonecrosis || id:finngen_R10_M13_OSTEONECROSIS	VWC2++VWC2_NA_VWC2	MR Egger	7	-0.190457	0.361091	0.62044	-0.898194	0.517281	0.826581	0.407305	1.67746	0.994982
15308_VWC2	finngen_R10_M13_OSTEONECROSIS	Osteonecrosis || id:finngen_R10_M13_OSTEONECROSIS	VWC2++VWC2_NA_VWC2	Weighted median	7	-0.0564434	0.159073	0.722718	-0.368226	0.255339	0.94512	0.691961	1.2909	0.940911
15308_VWC2	finngen_R10_M13_OSTEONECROSIS	Osteonecrosis || id:finngen_R10_M13_OSTEONECROSIS	VWC2++VWC2_NA_VWC2	Weighted mode	7	-0.0493743	0.150978	0.754753	-0.345291	0.246542	0.951825	0.708014	1.27959	0.983835
15316_TXNL4B	finngen_R10_M13_OSTEONECROSIS	Osteonecrosis || id:finngen_R10_M13_OSTEONECROSIS	TXNL4B++TXN4B_NA_TXN4B	Inverse variance weighted	3	0.161119	0.437551	0.712703	-0.696481	1.01872	1.17482	0.498336	2.76964	0.997452
15316_TXNL4B	finngen_R10_M13_OSTEONECROSIS	Osteonecrosis || id:finngen_R10_M13_OSTEONECROSIS	TXNL4B++TXN4B_NA_TXN4B	MR Egger	3	0.554096	0.947418	0.663098	-1.30284	2.41103	1.74037	0.271758	11.1455	0.994982
15316_TXNL4B	finngen_R10_M13_OSTEONECROSIS	Osteonecrosis || id:finngen_R10_M13_OSTEONECROSIS	TXNL4B++TXN4B_NA_TXN4B	Weighted median	3	0.0976068	0.292003	0.738178	-0.474718	0.669932	1.10253	0.62206	1.9541	0.941367
15316_TXNL4B	finngen_R10_M13_OSTEONECROSIS	Osteonecrosis || id:finngen_R10_M13_OSTEONECROSIS	TXNL4B++TXN4B_NA_TXN4B	Weighted mode	3	0.0750321	0.302002	0.82697	-0.516891	0.666955	1.07792	0.596372	1.9483	0.983835
15322_CRADD	finngen_R10_M13_OSTEONECROSIS	Osteonecrosis || id:finngen_R10_M13_OSTEONECROSIS	CRADD++CRADD_NA_CRADD	Inverse variance weighted	2	0.530548	0.451347	0.239805	-0.354093	1.41519	1.69986	0.70181	4.11726	0.997452
15324_FTL	finngen_R10_M13_OSTEONECROSIS	Osteonecrosis || id:finngen_R10_M13_OSTEONECROSIS	FTL++Ferritin_light_chain	Wald ratio	1	-0.322066	1.08889	0.767403	-2.4563	1.81217	0.72465	0.0857518	6.12369	0.998933
15326_GBP1	finngen_R10_M13_OSTEONECROSIS	Osteonecrosis || id:finngen_R10_M13_OSTEONECROSIS	GBP1++GBP1_NA_GBP1	Inverse variance weighted	3	-0.132214	0.11822	0.263407	-0.363924	0.0994966	0.876154	0.694944	1.10461	0.997452
15326_GBP1	finngen_R10_M13_OSTEONECROSIS	Osteonecrosis || id:finngen_R10_M13_OSTEONECROSIS	GBP1++GBP1_NA_GBP1	MR Egger	3	-0.123156	0.231628	0.688896	-0.577147	0.330836	0.884126	0.561498	1.39213	0.994982
15326_GBP1	finngen_R10_M13_OSTEONECROSIS	Osteonecrosis || id:finngen_R10_M13_OSTEONECROSIS	GBP1++GBP1_NA_GBP1	Weighted median	3	-0.113508	0.121641	0.350747	-0.351923	0.124908	0.892697	0.703334	1.13304	0.940911
15326_GBP1	finngen_R10_M13_OSTEONECROSIS	Osteonecrosis || id:finngen_R10_M13_OSTEONECROSIS	GBP1++GBP1_NA_GBP1	Weighted mode	3	-0.0970641	0.119978	0.503449	-0.332222	0.138094	0.907498	0.717328	1.14808	0.983835
15333_SDF2	finngen_R10_M13_OSTEONECROSIS	Osteonecrosis || id:finngen_R10_M13_OSTEONECROSIS	SDF2++SDF2_NA_SDF2	Inverse variance weighted	3	0.165352	0.166124	0.319565	-0.160251	0.490955	1.17981	0.85193	1.63388	0.997452
15333_SDF2	finngen_R10_M13_OSTEONECROSIS	Osteonecrosis || id:finngen_R10_M13_OSTEONECROSIS	SDF2++SDF2_NA_SDF2	MR Egger	3	0.50251	0.298561	0.341291	-0.0826689	1.08769	1.65286	0.920656	2.96741	0.994982
15333_SDF2	finngen_R10_M13_OSTEONECROSIS	Osteonecrosis || id:finngen_R10_M13_OSTEONECROSIS	SDF2++SDF2_NA_SDF2	Weighted median	3	0.204238	0.15165	0.178055	-0.0929967	0.501473	1.22659	0.911197	1.65115	0.940911
15333_SDF2	finngen_R10_M13_OSTEONECROSIS	Osteonecrosis || id:finngen_R10_M13_OSTEONECROSIS	SDF2++SDF2_NA_SDF2	Weighted mode	3	0.209328	0.165545	0.333459	-0.11514	0.533796	1.23285	0.891242	1.70539	0.983835
15339_CFL2	finngen_R10_M13_OSTEONECROSIS	Osteonecrosis || id:finngen_R10_M13_OSTEONECROSIS	CFL2++COF2_NA_COF2	Wald ratio	1	0.567813	0.356152	0.110869	-0.130245	1.26587	1.7644	0.87788	3.54618	0.808178
15343_KNG1	finngen_R10_M13_OSTEONECROSIS	Osteonecrosis || id:finngen_R10_M13_OSTEONECROSIS	KNG1++Kininogen__HMW__Two_Chain	Inverse variance weighted	5	0.148333	0.0973137	0.12744	-0.0424021	0.339068	1.1599	0.958484	1.40364	0.997452
15343_KNG1	finngen_R10_M13_OSTEONECROSIS	Osteonecrosis || id:finngen_R10_M13_OSTEONECROSIS	KNG1++Kininogen__HMW__Two_Chain	MR Egger	5	0.383236	0.175558	0.117024	0.0391417	0.727331	1.46702	1.03992	2.06955	0.994982
15343_KNG1	finngen_R10_M13_OSTEONECROSIS	Osteonecrosis || id:finngen_R10_M13_OSTEONECROSIS	KNG1++Kininogen__HMW__Two_Chain	Weighted median	5	0.182822	0.0998158	0.0670126	-0.0128174	0.378461	1.2006	0.987264	1.46004	0.940911
15343_KNG1	finngen_R10_M13_OSTEONECROSIS	Osteonecrosis || id:finngen_R10_M13_OSTEONECROSIS	KNG1++Kininogen__HMW__Two_Chain	Weighted mode	5	0.188585	0.100673	0.134325	-0.00873331	0.385904	1.20754	0.991305	1.47094	0.983835
15363_APOA5	finngen_R10_M13_OSTEONECROSIS	Osteonecrosis || id:finngen_R10_M13_OSTEONECROSIS	APOA5++Apo_A_V	Inverse variance weighted	8	0.0622427	0.081067	0.44261	-0.0966486	0.221134	1.06422	0.907875	1.24749	0.997452
15363_APOA5	finngen_R10_M13_OSTEONECROSIS	Osteonecrosis || id:finngen_R10_M13_OSTEONECROSIS	APOA5++Apo_A_V	MR Egger	8	0.184704	0.19569	0.381678	-0.198848	0.568257	1.20286	0.819675	1.76519	0.994982
15363_APOA5	finngen_R10_M13_OSTEONECROSIS	Osteonecrosis || id:finngen_R10_M13_OSTEONECROSIS	APOA5++Apo_A_V	Weighted median	8	0.110425	0.0867603	0.203105	-0.0596257	0.280475	1.11675	0.942117	1.32376	0.940911
15363_APOA5	finngen_R10_M13_OSTEONECROSIS	Osteonecrosis || id:finngen_R10_M13_OSTEONECROSIS	APOA5++Apo_A_V	Weighted mode	8	0.110363	0.0925093	0.271734	-0.070955	0.291682	1.11668	0.931504	1.33868	0.983835
15364_APOC1	finngen_R10_M13_OSTEONECROSIS	Osteonecrosis || id:finngen_R10_M13_OSTEONECROSIS	APOC1++Apo_C_I	Inverse variance weighted	4	-0.300828	0.317562	0.343483	-0.923249	0.321593	0.740205	0.397226	1.37932	0.997452
15364_APOC1	finngen_R10_M13_OSTEONECROSIS	Osteonecrosis || id:finngen_R10_M13_OSTEONECROSIS	APOC1++Apo_C_I	MR Egger	4	-1.46638	1.03094	0.290864	-3.48702	0.554268	0.23076	0.0305919	1.74067	0.994982
15364_APOC1	finngen_R10_M13_OSTEONECROSIS	Osteonecrosis || id:finngen_R10_M13_OSTEONECROSIS	APOC1++Apo_C_I	Weighted median	4	-0.486073	0.376027	0.196131	-1.22309	0.25094	0.615037	0.29432	1.28523	0.940911
15364_APOC1	finngen_R10_M13_OSTEONECROSIS	Osteonecrosis || id:finngen_R10_M13_OSTEONECROSIS	APOC1++Apo_C_I	Weighted mode	4	-0.502818	0.428487	0.325293	-1.34265	0.337017	0.604824	0.261152	1.40076	0.983835
15367_BPIFB1	finngen_R10_M13_OSTEONECROSIS	Osteonecrosis || id:finngen_R10_M13_OSTEONECROSIS	BPIFB1++LPLC1_NA_LPLC1	Inverse variance weighted	6	-0.270149	0.150032	0.0717643	-0.564212	0.0239136	0.763266	0.568808	1.0242	0.997452
15367_BPIFB1	finngen_R10_M13_OSTEONECROSIS	Osteonecrosis || id:finngen_R10_M13_OSTEONECROSIS	BPIFB1++LPLC1_NA_LPLC1	MR Egger	6	0.202769	0.376354	0.618629	-0.534884	0.940423	1.22479	0.585737	2.56106	0.994982
15367_BPIFB1	finngen_R10_M13_OSTEONECROSIS	Osteonecrosis || id:finngen_R10_M13_OSTEONECROSIS	BPIFB1++LPLC1_NA_LPLC1	Weighted median	6	-0.325731	0.185593	0.0792457	-0.689494	0.0380319	0.721999	0.50183	1.03876	0.940911
15367_BPIFB1	finngen_R10_M13_OSTEONECROSIS	Osteonecrosis || id:finngen_R10_M13_OSTEONECROSIS	BPIFB1++LPLC1_NA_LPLC1	Weighted mode	6	-0.336729	0.212711	0.174262	-0.753642	0.0801845	0.714103	0.470649	1.08349	0.983835
15368_BMPER	finngen_R10_M13_OSTEONECROSIS	Osteonecrosis || id:finngen_R10_M13_OSTEONECROSIS	BMPER++BMPER_NA_BMPER	Inverse variance weighted	2	0.40138	0.421287	0.340719	-0.424343	1.2271	1.49389	0.654199	3.41133	0.997452
15375_CPB1	finngen_R10_M13_OSTEONECROSIS	Osteonecrosis || id:finngen_R10_M13_OSTEONECROSIS	CPB1++Carboxypeptidase_B1	Inverse variance weighted	2	0.152684	0.178423	0.39214	-0.197024	0.502392	1.16496	0.821171	1.65267	0.997452
15376_CTSE	finngen_R10_M13_OSTEONECROSIS	Osteonecrosis || id:finngen_R10_M13_OSTEONECROSIS	CTSE++CATE_NA_CATE	Inverse variance weighted	4	-0.0699507	0.0933055	0.453439	-0.252829	0.112928	0.93244	0.7766	1.11955	0.997452
15376_CTSE	finngen_R10_M13_OSTEONECROSIS	Osteonecrosis || id:finngen_R10_M13_OSTEONECROSIS	CTSE++CATE_NA_CATE	MR Egger	4	-0.0284438	0.139049	0.856844	-0.30098	0.244092	0.971957	0.740093	1.27646	0.994982
15376_CTSE	finngen_R10_M13_OSTEONECROSIS	Osteonecrosis || id:finngen_R10_M13_OSTEONECROSIS	CTSE++CATE_NA_CATE	Weighted median	4	-0.0656012	0.092332	0.477399	-0.246572	0.11537	0.936504	0.781475	1.12229	0.940911
15376_CTSE	finngen_R10_M13_OSTEONECROSIS	Osteonecrosis || id:finngen_R10_M13_OSTEONECROSIS	CTSE++CATE_NA_CATE	Weighted mode	4	-0.0621197	0.0967051	0.566355	-0.251662	0.127422	0.93977	0.777508	1.1359	0.983835
15384_KL	finngen_R10_M13_OSTEONECROSIS	Osteonecrosis || id:finngen_R10_M13_OSTEONECROSIS	KL++KLOTHO_NA_KLOTHO	Inverse variance weighted	3	0.237939	0.239766	0.321012	-0.232003	0.707881	1.26863	0.792944	2.02969	0.997452
15384_KL	finngen_R10_M13_OSTEONECROSIS	Osteonecrosis || id:finngen_R10_M13_OSTEONECROSIS	KL++KLOTHO_NA_KLOTHO	MR Egger	3	-0.0324637	0.510724	0.959588	-1.03348	0.968556	0.968058	0.355766	2.63414	0.994982
15384_KL	finngen_R10_M13_OSTEONECROSIS	Osteonecrosis || id:finngen_R10_M13_OSTEONECROSIS	KL++KLOTHO_NA_KLOTHO	Weighted median	3	0.175276	0.20025	0.381418	-0.217213	0.567765	1.19157	0.804758	1.76432	0.940911
15384_KL	finngen_R10_M13_OSTEONECROSIS	Osteonecrosis || id:finngen_R10_M13_OSTEONECROSIS	KL++KLOTHO_NA_KLOTHO	Weighted mode	3	0.158761	0.205397	0.520403	-0.243817	0.561339	1.17206	0.783631	1.75302	0.983835
15385_FABP2	finngen_R10_M13_OSTEONECROSIS	Osteonecrosis || id:finngen_R10_M13_OSTEONECROSIS	FABP2++FABP2_NA_FABP2	Inverse variance weighted	4	-0.033925	0.0804507	0.673254	-0.191608	0.123758	0.966644	0.82563	1.13174	0.997452
15385_FABP2	finngen_R10_M13_OSTEONECROSIS	Osteonecrosis || id:finngen_R10_M13_OSTEONECROSIS	FABP2++FABP2_NA_FABP2	MR Egger	4	0.24708	0.305145	0.503125	-0.351004	0.845163	1.28028	0.703981	2.32836	0.994982
15385_FABP2	finngen_R10_M13_OSTEONECROSIS	Osteonecrosis || id:finngen_R10_M13_OSTEONECROSIS	FABP2++FABP2_NA_FABP2	Weighted median	4	-0.0362855	0.088686	0.682432	-0.21011	0.137539	0.964365	0.810495	1.14745	0.940911
15385_FABP2	finngen_R10_M13_OSTEONECROSIS	Osteonecrosis || id:finngen_R10_M13_OSTEONECROSIS	FABP2++FABP2_NA_FABP2	Weighted mode	4	-0.0341214	0.0941672	0.741113	-0.218689	0.150446	0.966454	0.803571	1.16235	0.983835
15387_NRP2	finngen_R10_M13_OSTEONECROSIS	Osteonecrosis || id:finngen_R10_M13_OSTEONECROSIS	NRP2++Neuropilin_2	Inverse variance weighted	4	-0.157644	0.149525	0.291747	-0.450713	0.135425	0.854154	0.637173	1.14502	0.997452
15387_NRP2	finngen_R10_M13_OSTEONECROSIS	Osteonecrosis || id:finngen_R10_M13_OSTEONECROSIS	NRP2++Neuropilin_2	MR Egger	4	-0.476146	0.296338	0.249346	-1.05697	0.104675	0.621173	0.347508	1.11035	0.994982
15387_NRP2	finngen_R10_M13_OSTEONECROSIS	Osteonecrosis || id:finngen_R10_M13_OSTEONECROSIS	NRP2++Neuropilin_2	Weighted median	4	-0.0112767	0.17935	0.949866	-0.362802	0.340249	0.988787	0.695724	1.4053	0.973699
15387_NRP2	finngen_R10_M13_OSTEONECROSIS	Osteonecrosis || id:finngen_R10_M13_OSTEONECROSIS	NRP2++Neuropilin_2	Weighted mode	4	0.00569634	0.23432	0.982132	-0.453571	0.464964	1.00571	0.635355	1.59196	0.997759
15388_FCGR3A	finngen_R10_M13_OSTEONECROSIS	Osteonecrosis || id:finngen_R10_M13_OSTEONECROSIS	FCGR3A++FcRIIIa_NA_FcRIIIa	Inverse variance weighted	11	-0.0699405	0.0696865	0.31555	-0.206526	0.066645	0.932449	0.813405	1.06892	0.997452
15388_FCGR3A	finngen_R10_M13_OSTEONECROSIS	Osteonecrosis || id:finngen_R10_M13_OSTEONECROSIS	FCGR3A++FcRIIIa_NA_FcRIIIa	MR Egger	11	0.0868581	0.182891	0.646158	-0.271607	0.445324	1.09074	0.762153	1.561	0.994982
15388_FCGR3A	finngen_R10_M13_OSTEONECROSIS	Osteonecrosis || id:finngen_R10_M13_OSTEONECROSIS	FCGR3A++FcRIIIa_NA_FcRIIIa	Weighted median	11	-0.0127754	0.0766758	0.867672	-0.16306	0.137509	0.987306	0.84954	1.14741	0.965009
15388_FCGR3A	finngen_R10_M13_OSTEONECROSIS	Osteonecrosis || id:finngen_R10_M13_OSTEONECROSIS	FCGR3A++FcRIIIa_NA_FcRIIIa	Weighted mode	11	-0.0156279	0.0678203	0.822402	-0.148556	0.1173	0.984494	0.861952	1.12446	0.983835
15391_GAS6	finngen_R10_M13_OSTEONECROSIS	Osteonecrosis || id:finngen_R10_M13_OSTEONECROSIS	GAS6++GAS_6	Inverse variance weighted	4	0.152185	0.134096	0.25642	-0.110644	0.415014	1.16438	0.895258	1.51439	0.997452
[truncated: 3,294 more rows]

## Sheet: Supplementary Table 4
Supplementary Table 4. The heterogeneity for the MR analysis
[truncated: 1,947 more rows]

[truncated: 3 more sheets: Supplementary Table 5, Supplementary Table 6, Supplementary Table 7]
